# Supplementary material for: Alterations of protein composition along the rostro-caudal axis after spinal cord injury: proteomic, in vitro and in vivo analyses
Source: Front Cell Neurosci. 2014 Apr 17;8:105. doi: 10.3389/fncel.2014.00105 (PMC4028999; doi:10.3389/fncel.2014.00105)
Supplement: Supplementary file 1 [file Presentation1.ZIP]

Archive with 9 entries (9 files):
- SupplementaryMaterial_8.jpg
- Supplementary Material Legends.docx
- SupplementaryMaterial_1.jpg
- SupplementaryMaterial_2.XLSX
- SupplementaryMaterial_3.XLSX
- SupplementaryMaterial_4.XLSX
- SupplementaryMaterial_5.XLS
- SupplementaryMaterial_6.jpg
- SupplementaryMaterial_7.jpg
