# Supplementary material for: Alterations of protein composition along the rostro-caudal axis after spinal cord injury: proteomic, in vitro and in vivo analyses
Source: Front Cell Neurosci. 2014 Apr 17;8:105. doi: 10.3389/fncel.2014.00105 (PMC4028999; doi:10.3389/fncel.2014.00105)
Supplement: Supplementary file 1 [file Presentation1.ZIP › SupplementaryMaterial_2.XLSX]

## Sheet: Sheet1
Accession	Description	ΣCoverage	Σ# Proteins	Σ# Unique Peptides	Σ# Peptides	Σ# PSMs	Molecular Function	Cellular Component	Biological Process	Pfam IDs	Gene IDs	GO Terms	Score A2	Coverage A2	# Peptides A2	# PSM A2	Score B2	Coverage B2	# Peptides B2	# PSM B2	Score C2	Coverage C2	# Peptides C2	# PSM C2	Score D2	Coverage D2	# Peptides D2	# PSM D2	# AAs	MW [kDa]	calc. pI
P07632	Superoxide dismutase [Cu-Zn] OS=Rattus norvegicus GN=Sod1 PE=1 SV=2 - [SODC_RAT]	91.56	1	11	11	142	antioxidant activity; catalytic activity; metal ion binding; protein binding	extracellular; nucleus; cytoplasm; mitochondrion; cytosol; membrane	cell communication; metabolic process; regulation of biological process; response to stimulus; development; reproduction; cell death; cell organization and biogenesis; cellular homeostasis; cellular component movement; transport; cell differentiation	Pf00080			154.84	91.56	11	57	19.748	21.43	3	6	145.263	84.42	9	46	110.855	84.42	9	33	154	15.9018	6.354
P11517	Hemoglobin subunit beta-2 OS=Rattus norvegicus PE=1 SV=2 - [HBB2_RAT]	91.16	2	5	22	306	transporter activity; metal ion binding	cytoplasm; cytosol	transport	Pf00042			146.884	88.44	19	48	3.15204	6.8	1	1	419.589	91.16	20	127	424.962	88.44	18	130	147	15.9723	8.79248
P02091	Hemoglobin subunit beta-1 OS=Rattus norvegicus GN=Hbb PE=1 SV=3 - [HBB1_RAT]	89.8	2	4	21	311	transporter activity; metal ion binding; protein binding	cytoplasm; cytosol	metabolic process; transport; cell organization and biogenesis	Pf00042			157.981	89.8	19	51	3.15204	6.8	1	1	386.332	89.8	19	121	462.868	89.8	18	138	147	15.9692	8.07471
Q00981	Ubiquitin carboxyl-terminal hydrolase isozyme L1 OS=Rattus norvegicus GN=Uchl1 PE=1 SV=2 - [UCHL1_RAT]	87	2	21	21	163	catalytic activity	cytoplasm; endoplasmic reticulum; membrane	metabolic process	Pf01088			299.337	87	21	78	8.48454	25.56	2	2	99.7545	74.89	14	29	212.017	86.1	19	54	223	24.8224	5.23682
P07323	Gamma-enolase OS=Rattus norvegicus GN=Eno2 PE=1 SV=2 - [ENOG_RAT]	86.64	1	24	31	187	metal ion binding; catalytic activity; protein binding	cytoplasm; cytosol; membrane	metabolic process; response to stimulus	Pf00113; Pf03952			322.998	86.64	30	76	34.095	20.51	5	7	250.179	79.26	24	55	213.136	72.35	20	49	434	47.1109	5.16064
P20767	Ig lambda-2 chain C region OS=Rattus norvegicus PE=4 SV=1 - [LAC2_RAT]	85.58	1	8	8	38	protein binding			Pf07654			28.064	60.58	5	8					52.8509	85.58	8	17	50.6677	85.58	7	13	104	11.3106	5.98584
P48500	Triosephosphate isomerase OS=Rattus norvegicus GN=Tpi1 PE=1 SV=2 - [TPIS_RAT]	85.14	1	23	23	179	catalytic activity; protein binding	nucleus; cytoplasm; cytosol	metabolic process; development	Pf00121			249.743	85.14	23	72	9.52998	13.25	2	2	206.708	83.94	19	56	171.232	84.34	20	49	249	26.8318	7.23975
P01946	Hemoglobin subunit alpha-1/2 OS=Rattus norvegicus GN=Hba1 PE=1 SV=3 - [HBA_RAT]	83.8	1	10	11	207	protein binding; transporter activity; metal ion binding	cytoplasm; cytosol	transport; cell organization and biogenesis; regulation of biological process	Pf00042			175.46	78.17	10	50					291.366	83.8	10	80	286.217	73.24	7	77	142	15.3188	7.97217
F1LNN9	Uncharacterized protein OS=Rattus norvegicus GN=Basp1 PE=4 SV=1 - [F1LNN9_RAT]	82.81	2	10	10	51							71.3617	73.76	9	18	18.3362	34.84	3	5	59.106	57.92	7	16	45.9118	70.59	8	12	221	21.8045	4.51318
P31044	Phosphatidylethanolamine-binding protein 1 OS=Rattus norvegicus GN=Pebp1 PE=1 SV=3 - [PEBP1_RAT]	82.35	1	16	16	126	nucleotide binding; enzyme regulator activity; protein binding	extracellular; cytoplasm; mitochondrion; membrane; endoplasmic reticulum; Golgi; cell surface	cell communication; regulation of biological process; response to stimulus; metabolic process; cell differentiation; reproduction; development; cell organization and biogenesis	Pf01161			170.971	82.35	16	48	3.49696	6.95	1	1	112.246	70.59	12	32	173.778	78.61	13	45	187	20.7884	5.79541
F1LS40	Uncharacterized protein OS=Rattus norvegicus GN=Col1a2 PE=4 SV=1 - [F1LS40_RAT]	82.14	2	75	75	321	structural molecule activity; protein binding	extracellular	development; cell communication; regulation of biological process; response to stimulus; cell organization and biogenesis	Pf01391; Pf01410							1213.65	82.14	75	321									1372	129.517	9.29053
P01835	Ig kappa chain C region, B allele OS=Rattus norvegicus PE=1 SV=1 - [KACB_RAT]	81.13	2	8	8	61	protein binding			Pf07654			42.2271	80.19	6	14					122.739	81.13	8	34	42.0715	34.91	3	13	106	11.5935	5.16064
Q66HI5	Ferritin OS=Rattus norvegicus GN=Fth1 PE=2 SV=2 - [Q66HI5_RAT]	80.22	2	11	11	42	metal ion binding; catalytic activity		transport; cellular homeostasis; metabolic process	Pf00210			22.8454	42.31	5	10					63.6125	80.22	11	23	24.445	30.22	4	9	182	21.0863	6.01123
P55051	Fatty acid-binding protein, brain OS=Rattus norvegicus GN=Fabp7 PE=1 SV=2 - [FABP7_RAT]	79.55	1	10	10	54	transporter activity	nucleus; cytoplasm	response to stimulus; transport; cell proliferation; development; cell differentiation; regulation of biological process	Pf00061			48.5351	54.55	7	15	3.53823	10.61	1	1	48.6116	68.94	9	16	71.5047	68.94	8	22	132	14.8544	5.63037
P62959	Histidine triad nucleotide-binding protein 1 OS=Rattus norvegicus GN=Hint1 PE=1 SV=5 - [HINT1_RAT]	78.57	3	6	6	24	catalytic activity	cytoplasm	transport; cell organization and biogenesis; metabolic process	Pf01230; Pf11969			36.0161	78.57	6	12					13.7775	32.54	3	4	27.9853	32.54	3	8	126	13.7681	6.87354
P02770	Serum albumin OS=Rattus norvegicus GN=Alb PE=1 SV=2 - [ALBU_RAT]	78.29	1	71	71	888	DNA binding; metal ion binding; protein binding	extracellular; cytoplasm	transport; response to stimulus; cell communication; cell death; regulation of biological process	Pf00273			780.822	67.93	52	222	14.7114	3.45	2	9	1490.92	78.29	70	420	841.952	66.45	49	237	608	68.6861	6.48096
P02454	Collagen alpha-1(I) chain OS=Rattus norvegicus GN=Col1a1 PE=1 SV=5 - [CO1A1_RAT]	76.46	2	75	76	439	structural molecule activity; protein binding	extracellular; cytoplasm	development; cell differentiation; response to stimulus; cell organization and biogenesis; regulation of biological process; transport; cellular component movement; metabolic process; cell communication	Pf00093; Pf01391; Pf01410							1539.77	76.46	76	436	4.09761	1.31	1	1	6.81832	2.06	1	2	1453	137.869	5.92236
P04764	Alpha-enolase OS=Rattus norvegicus GN=Eno1 PE=1 SV=4 - [ENOA_RAT]	75.81	12	24	30	156	metal ion binding; catalytic activity; protein binding	cytoplasm; cytosol; membrane; cell surface	metabolic process	Pf00113; Pf03952			255.743	72.58	28	61	46.2371	30.41	8	10	184.115	64.75	19	42	186.017	64.75	23	43	434	47.0982	6.56592
P10111	Peptidyl-prolyl cis-trans isomerase A OS=Rattus norvegicus GN=Ppia PE=1 SV=2 - [PPIA_RAT]	74.39	3	13	13	95	catalytic activity	extracellular; nucleus; cytoplasm; cytosol	metabolic process; regulation of biological process; reproduction	Pf00160			128.523	74.39	13	42	17.7235	29.88	4	6	83.2209	74.39	11	24	62.9894	62.8	10	23	164	17.8628	8.1626
P07936	Neuromodulin OS=Rattus norvegicus GN=Gap43 PE=1 SV=1 - [NEUM_RAT]	74.34	1	13	13	59	protein binding	membrane	development; cell differentiation; cell organization and biogenesis; response to stimulus; regulation of biological process	Pf00612; Pf10580			82.5452	74.34	10	23					68.1436	65.93	9	20	57.268	57.08	7	16	226	23.5893	4.70361
P47819	Glial fibrillary acidic protein OS=Rattus norvegicus GN=Gfap PE=1 SV=2 - [GFAP_RAT]	73.72	3	46	48	427	catalytic activity; motor activity; protein binding; structural molecule activity	cytoplasm; cytoskeleton	response to stimulus; cell differentiation; cell proliferation; development; regulation of biological process; cell organization and biogenesis; cell communication; transport	Pf00038; Pf01576; Pf04732; Pf05761; Pf12128			688.068	70.7	46	188	18.6879	5.58	3	6	207.586	46.98	24	61	613.222	64.19	41	172	430	49.9266	5.43994
P11030	Acyl-CoA-binding protein OS=Rattus norvegicus GN=Dbi PE=1 SV=3 - [ACBP_RAT]	73.56	3	10	10	46	protein binding	extracellular; nucleus; cytoplasm; membrane	metabolic process; transport; development; cell differentiation; cell proliferation; cell communication; response to stimulus; regulation of biological process; cellular homeostasis	Pf00887			37.0433	59.77	5	13					39.9034	67.82	6	15	54.6173	66.67	7	18	87	10.0212	8.82178
P11762	Galectin-1 OS=Rattus norvegicus GN=Lgals1 PE=1 SV=2 - [LEG1_RAT]	73.33	2	10	10	58	protein binding; signal transducer activity	extracellular; nucleus; cytoplasm; cell surface	cell communication; regulation of biological process; response to stimulus; cell differentiation; cell organization and biogenesis; development; cellular homeostasis	Pf00337			73.69	52.59	7	23	15.6097	45.19	4	7	16.674	27.41	2	5	71.3853	61.48	9	23	135	14.8472	5.26221
D4A4D5	Uncharacterized protein OS=Rattus norvegicus GN=LOC498555 PE=4 SV=1 - [D4A4D5_RAT]	73.04	5	7	7	23	structural molecule activity	cytoplasm; ribosome	metabolic process	Pf00428			27.4871	60	5	8					24.7797	53.91	5	7	31.8947	73.04	6	8	115	11.6989	4.53857
P52759	Ribonuclease UK114 OS=Rattus norvegicus GN=Hrsp12 PE=1 SV=3 - [UK114_RAT]	72.99	2	8	8	15	catalytic activity	nucleus; cytoplasm; mitochondrion	metabolic process	Pf01042			8.62187	36.5	3	3					26.1031	45.99	4	6	21.8104	38.69	4	6	137	14.2946	8.104
Q9R063-2	Isoform Cytoplasmic+peroxisomal of Peroxiredoxin-5, mitochondrial OS=Rattus norvegicus GN=Prdx5 - [PRDX5_RAT]	72.84	3	14	14	51	antioxidant activity; catalytic activity		metabolic process	Pf00578; Pf08534			77.2691	72.84	13	24	4.32673	8.64	1	1	39.5441	58.64	7	12	55.1065	69.75	9	14	162	17.024	7.23975
P47942	Dihydropyrimidinase-related protein 2 OS=Rattus norvegicus GN=Dpysl2 PE=1 SV=1 - [DPYL2_RAT]	72.55	2	25	29	172	protein binding; catalytic activity	cytoplasm; mitochondrion; cytosol	response to stimulus; metabolic process; cell organization and biogenesis; development; cell communication; regulation of biological process; transport; cell differentiation; cell growth	Pf01979; Pf07969			234.656	63.99	25	68					200.097	68.88	26	60	140.151	55.42	20	44	572	62.2386	6.37939
P31000	Vimentin OS=Rattus norvegicus GN=Vim PE=1 SV=2 - [VIME_RAT]	70.82	3	38	43	257	structural molecule activity; protein binding	nucleus; cytoplasm; cytosol; cytoskeleton; membrane; organelle lumen	cell organization and biogenesis; metabolic process; response to stimulus; regulation of biological process; cell differentiation; development; reproduction; cell proliferation; cellular component movement	Pf00038; Pf04111; Pf04156; Pf04732; Pf05622; Pf10186			331.717	63.52	36	96	100.044	45.92	18	35	140.719	40.34	20	42	284.473	49.57	32	84	466	53.7	5.12256
F1LYK7	Uncharacterized protein (Fragment) OS=Rattus norvegicus GN=Cfl2 PE=4 SV=1 - [F1LYK7_RAT]	70.3	1	6	11	41	protein binding			Pf00241			78.689	59.39	10	20	6.03589	16.97	2	2	38.9359	53.33	6	9	39.5584	49.09	6	10	165	18.5668	7.88428
P05065	Fructose-bisphosphate aldolase A OS=Rattus norvegicus GN=Aldoa PE=1 SV=2 - [ALDOA_RAT]	70.05	1	15	26	151	protein binding; catalytic activity	cytoplasm; mitochondrion; membrane	response to stimulus; metabolic process; cell organization and biogenesis	Pf00274			207.104	70.05	25	54	24.2615	25.82	5	7	157.582	60.99	19	44	167.309	62.36	23	46	364	39.3273	8.08936
P12346	Serotransferrin OS=Rattus norvegicus GN=Tf PE=1 SV=3 - [TRFE_RAT]	69.63	3	70	70	384	metal ion binding; transporter activity	extracellular	response to stimulus; transport; cellular homeostasis; cell death; regulation of biological process; defense response; cell communication; development	Pf00405; Pf12974			265.883	60.03	45	86					679.055	63.18	68	196	362.705	61.46	48	102	698	76.3456	7.28369
P16617	Phosphoglycerate kinase 1 OS=Rattus norvegicus GN=Pgk1 PE=1 SV=2 - [PGK1_RAT]	69.3	3	23	23	91	nucleotide binding; catalytic activity	cytoplasm; cytosol	metabolic process	Pf00162			171.002	67.15	20	44	5.82981	10.55	2	2	68.118	41.01	11	17	103.75	44.6	14	28	417	44.51	7.89893
P19804	Nucleoside diphosphate kinase B OS=Rattus norvegicus GN=Nme2 PE=1 SV=1 - [NDKB_RAT]	69.08	2	4	10	58	nucleotide binding; catalytic activity; protein binding; metal ion binding	cytoplasm; membrane	cell differentiation; development; regulation of biological process; metabolic process; cell organization and biogenesis; response to stimulus; cell death; cell proliferation; cellular homeostasis	Pf00334			39.5161	49.34	7	14	9.62486	23.68	2	3	81.8567	62.5	9	26	43.0744	45.39	8	15	152	17.2719	7.44482
Q62669	Uncharacterized protein OS=Rattus norvegicus GN=MGC72973 PE=2 SV=1 - [Q62669_RAT]	68.71	1	8	11	68	transporter activity; metal ion binding	cytoplasm; cytosol	transport	Pf00042			20.327	50.34	5	11					53.7965	56.46	7	21	93.2804	68.71	11	36	147	16.0123	8.19189
O88767	Protein DJ-1 OS=Rattus norvegicus GN=Park7 PE=1 SV=1 - [PARK7_RAT]	68.25	2	13	13	69	RNA binding; antioxidant activity; catalytic activity; protein binding	nucleus; cytoplasm; mitochondrion; cytosol	metabolic process; response to stimulus; defense response; cell organization and biogenesis; reproduction; cell death; regulation of biological process; transport	Pf01965			121.274	68.25	13	31	8.52046	10.05	1	2	69.3363	66.14	10	17	80.2403	58.73	8	19	189	19.9614	6.771
F1LTT5	Uncharacterized protein (Fragment) OS=Rattus norvegicus GN=Ube2l3 PE=3 SV=1 - [F1LTT5_RAT]	67.97	2	6	6	12	nucleotide binding; catalytic activity			Pf00179			14.3687	33.33	2	3					17.4958	58.17	5	5	14.467	41.83	4	4	153	17.8072	7.84033
B0BNN3	Carbonic anhydrase 1 OS=Rattus norvegicus GN=Ca1 PE=1 SV=1 - [CAH1_RAT]	67.82	1	13	13	81	catalytic activity; metal ion binding	cytoplasm; Golgi	metabolic process	Pf00194			43.9945	39.46	6	12					121.483	63.98	12	36	106.758	58.62	12	33	261	28.2822	7.41553
Q05982	Nucleoside diphosphate kinase A OS=Rattus norvegicus GN=Nme1 PE=1 SV=1 - [NDKA_RAT]	67.11	2	6	12	55	nucleotide binding; metal ion binding; DNA binding; catalytic activity; protein binding	nucleus; cytoplasm; mitochondrion; cytoskeleton; cytosol	cell differentiation; development; regulation of biological process; metabolic process; transport; reproduction; cell organization and biogenesis; response to stimulus; cell proliferation; cellular homeostasis	Pf00334			37.8821	61.84	8	14	0	11.18	1	1	65.542	67.11	11	26	36.9408	51.32	8	14	152	17.1818	6.32861
P11980-2	Isoform M2 of Pyruvate kinase isozymes M1/M2 OS=Rattus norvegicus GN=Pkm2 - [KPYM_RAT]	66.1	9	2	37	170	metal ion binding; catalytic activity		metabolic process	Pf00224; Pf02887			252.065	56.69	33	65					243.458	66.1	32	62	173.693	50.66	25	43	531	57.744	7.44482
P07335	Creatine kinase B-type OS=Rattus norvegicus GN=Ckb PE=1 SV=2 - [KCRB_RAT]	65.88	1	23	23	127	nucleotide binding; catalytic activity; protein binding	cytoplasm; mitochondrion; membrane	metabolic process; development; cellular homeostasis	Pf00217; Pf02807			225.806	62.73	21	59					127.176	41.47	12	29	174.308	50.13	16	39	381	42.6983	5.66846
P11980	Pyruvate kinase isozymes M1/M2 OS=Rattus norvegicus GN=Pkm2 PE=1 SV=3 - [KPYM_RAT]	65.73	8	3	38	180	nucleotide binding; metal ion binding; catalytic activity; protein binding	nucleus; cytoplasm	response to stimulus; development; metabolic process	Pf00224; Pf02887			264.563	62.52	36	69					245.584	65.73	33	63	187.442	52.35	27	48	531	57.7809	7.06396
D4ACB0	Synuclein, gamma, isoform CRA_c OS=Rattus norvegicus GN=Sncg PE=4 SV=1 - [D4ACB0_RAT]	65.04	3	10	10	91		cytoplasm	cell communication; response to stimulus; regulation of biological process; transport; cell organization and biogenesis	Pf01387			144.092	65.04	10	40					58.291	34.96	6	17	129.279	61.79	8	34	123	13.0376	4.70361
P45592	Cofilin-1 OS=Rattus norvegicus GN=Cfl1 PE=1 SV=3 - [COF1_RAT]	64.46	1	1	17	90	protein binding	nucleus; cytoplasm; cytoskeleton; membrane; organelle lumen	transport; cell organization and biogenesis; regulation of biological process	Pf00241			156.058	64.46	17	38	10.3913	25.3	3	3	71.8161	62.65	10	18	132.418	63.25	13	31	166	18.5207	8.08936
P12839	Neurofilament medium polypeptide OS=Rattus norvegicus GN=Nefm PE=1 SV=4 - [NFM_RAT]	64.07	1	64	70	401	structural molecule activity	cytoskeleton	cell organization and biogenesis; cellular component movement; transport; metabolic process; regulation of biological process; cell differentiation; development	Pf00038; Pf07888; Pf10186; Pf12128			663.379	60.52	64	184					291.753	40.9	36	86	453.287	57.57	53	131	846	95.7336	4.79248
P25113	Phosphoglycerate mutase 1 OS=Rattus norvegicus GN=Pgam1 PE=1 SV=4 - [PGAM1_RAT]	63.39	2	10	14	88	catalytic activity	nucleus	metabolic process	Pf00300			123.461	63.39	14	34	3.79783	5.51	1	1	103.128	55.91	13	29	83.497	47.64	12	24	254	28.8139	7.18115
P69897	Tubulin beta-5 chain OS=Rattus norvegicus GN=Tubb5 PE=1 SV=1 - [TBB5_RAT]	63.29	2	5	23	146	nucleotide binding; catalytic activity; structural molecule activity; protein binding	nucleus; cytoplasm; cytoskeleton	metabolic process; cellular component movement; cell organization and biogenesis	Pf00091; Pf03953; Pf10644			172.667	57.21	22	50	3.72728	2.25	1	1	175.761	60.59	21	47	173.457	48.2	18	48	444	49.639	4.89404
P61983	14-3-3 protein gamma OS=Rattus norvegicus GN=Ywhag PE=1 SV=2 - [1433G_RAT]	63.16	1	10	14	81	protein binding; enzyme regulator activity	cytoplasm	transport; cell communication; regulation of biological process; response to stimulus; cell differentiation; development; metabolic process	Pf00244			113.025	55.06	13	30	3.65347	5.67	1	1	94.107	55.06	12	24	101.654	52.63	11	26	247	28.2849	4.89404
P60711	Actin, cytoplasmic 1 OS=Rattus norvegicus GN=Actb PE=1 SV=1 - [ACTB_RAT]	62.93	7	9	18	146	nucleotide binding; protein binding	cytoplasm; cytosol; cytoskeleton; nucleus; organelle lumen	cell differentiation; cell organization and biogenesis; development	Pf00022			122.248	33.07	9	35	139.072	55.73	13	39	142.456	59.73	16	39	107.856	36.27	11	33	375	41.7097	5.47803
Q63716	Peroxiredoxin-1 OS=Rattus norvegicus GN=Prdx1 PE=1 SV=1 - [PRDX1_RAT]	62.81	3	16	16	73	antioxidant activity; catalytic activity; protein binding	chromosome; nucleus; organelle lumen; cytoplasm; mitochondrion; cytosol	response to stimulus; metabolic process	Pf00578; Pf08534; Pf10417			72.271	59.3	10	20	2.48918	5.53	1	1	92.5956	61.81	13	30	77.0879	48.74	10	22	199	22.0953	8.1333
Q4QRB4	Tubulin beta-3 chain OS=Rattus norvegicus GN=Tubb3 PE=1 SV=1 - [TBB3_RAT]	62.44	1	11	23	123	nucleotide binding; catalytic activity; structural molecule activity	cytoplasm; cytoskeleton	metabolic process; cellular component movement; cell organization and biogenesis; cell differentiation; development; response to stimulus	Pf00091; Pf03953; Pf10644			149.193	48.22	17	42	3.72728	2.22	1	1	156.364	48.67	19	42	141.664	42.89	16	38	450	50.3862	4.93213
B2RZ27	SH3 domain binding glutamic acid-rich protein-like 3 OS=Rattus norvegicus GN=Sh3bgrl3 PE=4 SV=1 - [B2RZ27_RAT]	62.37	1	3	3	12	catalytic activity	cytoplasm	cellular homeostasis; regulation of biological process	Pf00462; Pf04908			18.1616	62.37	3	4					18.5958	62.37	3	5	14.3991	62.37	3	3	93	10.4703	5.13525
D3ZCR6	Periostin, osteoblast specific factor (Predicted), isoform CRA_d OS=Rattus norvegicus GN=Postn PE=4 SV=1 - [D3ZCR6_RAT]	62.27	1	1	41	121	protein binding			Pf02469; Pf07546							431.635	62.27	41	121									811	90.195	7.04932
P0CG51	Polyubiquitin-B OS=Rattus norvegicus GN=Ubb PE=1 SV=1 - [UBB_RAT]	61.64	17	4	4	34	protein binding	nucleus; cytoplasm		Pf00240; Pf11976			18.9948	49.84	3	6	4.29503	20.98	1	1	24.1738	38.03	2	7	59.7382	49.84	3	20	305	34.3475	7.53271
O35244	Peroxiredoxin-6 OS=Rattus norvegicus GN=Prdx6 PE=1 SV=3 - [PRDX6_RAT]	61.61	2	15	15	52	catalytic activity; antioxidant activity; protein binding	cytoplasm; vacuole	response to stimulus; metabolic process	Pf00578; Pf08534; Pf10417			71.7336	61.16	14	23					30.7401	29.46	6	10	66.814	56.7	11	19	224	24.803	5.93506
P14480	Fibrinogen beta chain OS=Rattus norvegicus GN=Fgb PE=1 SV=4 - [FIBB_RAT]	60.96	8	30	30	78	protein binding	extracellular	cell communication; regulation of biological process; response to stimulus; coagulation; cell organization and biogenesis	Pf00147; Pf08702			4.05125	2.51	1	1					154.781	55.74	25	45	109.157	43.01	19	32	479	54.2007	7.78174
P85108	Tubulin beta-2A chain OS=Rattus norvegicus GN=Tubb2a PE=1 SV=1 - [TBB2A_RAT]	60.45	1	2	23	155	nucleotide binding; catalytic activity; structural molecule activity	cytoplasm; cytoskeleton	metabolic process; cellular component movement; cell organization and biogenesis	Pf00091; Pf03953			182.21	60.45	22	54	3.72728	2.25	1	1	184.206	57.75	20	48	191.16	57.98	20	52	445	49.875	4.89404
Q3KRE8	Tubulin beta-2B chain OS=Rattus norvegicus GN=Tubb2b PE=1 SV=1 - [TBB2B_RAT]	60.45	1	2	23	145	nucleotide binding; catalytic activity; structural molecule activity	cytoplasm; cytoskeleton	cell differentiation; cellular component movement; development; metabolic process; cell organization and biogenesis	Pf00091; Pf03953; Pf10644			165.438	60.45	21	49	3.72728	2.25	1	1	176.261	57.75	19	46	182.009	57.08	19	49	445	49.9209	4.89404
D4A8W7	Uncharacterized protein OS=Rattus norvegicus GN=Postn PE=4 SV=1 - [D4A8W7_RAT]	60.26	3	1	41	118	protein binding	extracellular	cell communication; regulation of biological process; response to stimulus; cell organization and biogenesis	Pf02469; Pf07546							423.223	60.26	41	118									838	93.0958	7.26904
P68035	Actin, alpha cardiac muscle 1 OS=Rattus norvegicus GN=Actc1 PE=1 SV=1 - [ACTC_RAT]	60.21	8	7	16	95	nucleotide binding; protein binding; catalytic activity	cytoplasm; cytoskeleton	metabolic process; cell death; cellular component movement; cell differentiation; cell organization and biogenesis; response to stimulus; development	Pf00022			69.8159	24.67	7	22	115.259	57.29	14	35	61.4073	29.71	9	19	61.9125	27.85	9	19	377	41.9919	5.38916
Q62658	Peptidyl-prolyl cis-trans isomerase FKBP1A OS=Rattus norvegicus GN=Fkbp1a PE=2 SV=3 - [FKB1A_RAT]	60.19	2	6	6	17	catalytic activity; protein binding	cytoplasm; cytosol; endoplasmic reticulum; membrane	metabolic process; response to stimulus; regulation of biological process; transport	Pf00254			23.4134	60.19	6	7	1.75186	12.96	1	1	18.7359	50.93	4	6	10.5965	44.44	2	3	108	11.9151	8.1626
P62775	Myotrophin OS=Rattus norvegicus GN=Mtpn PE=1 SV=2 - [MTPN_RAT]	60.17	1	6	6	17	protein binding	nucleus; cytoplasm; cytosol; cytoskeleton	metabolic process; regulation of biological process; cell growth; cell differentiation; development; cell organization and biogenesis; response to stimulus	Pf00023; Pf12796			30.765	53.39	5	10					19.918	14.41	1	4	14.6085	25.42	2	3	118	12.8526	5.51611
P16975	SPARC OS=Rattus norvegicus GN=Sparc PE=1 SV=4 - [SPRC_RAT]	60.13	2	14	14	65	metal ion binding; protein binding	extracellular; nucleus; cytoplasm	cell communication; regulation of biological process; response to stimulus; development	Pf00050; Pf07648; Pf09289; Pf10591							210.097	60.13	14	65									301	34.2735	4.89404
P35704	Peroxiredoxin-2 OS=Rattus norvegicus GN=Prdx2 PE=1 SV=3 - [PRDX2_RAT]	60.1	2	10	10	62	antioxidant activity; catalytic activity	cytoplasm; cytosol	response to stimulus; cell death; regulation of biological process; metabolic process	Pf00578; Pf08534; Pf10417			60.5229	60.1	10	25					49.4265	27.78	6	16	60.0815	47.47	8	21	198	21.7701	5.59229
P20760	Ig gamma-2A chain C region OS=Rattus norvegicus GN=Igg-2a PE=1 SV=1 - [IGG2A_RAT]	59.63	2	13	16	149	protein binding			Pf07654			79.9968	42.55	10	26					243.651	59.63	16	80	147.944	47.52	12	43	322	35.1634	7.6792
P19527	Neurofilament light polypeptide OS=Rattus norvegicus GN=Nefl PE=1 SV=3 - [NFL_RAT]	59.41	1	47	51	351	catalytic activity; motor activity; structural molecule activity; protein binding	cytoskeleton	cell organization and biogenesis; response to stimulus; cell differentiation; development; regulation of biological process; cell death	Pf00038; Pf01576; Pf12128			482.964	57.56	48	163					278.668	50.18	36	90	271.332	50.18	39	98	542	61.298	4.65283
P80254	D-dopachrome decarboxylase OS=Rattus norvegicus GN=Ddt PE=1 SV=3 - [DOPD_RAT]	59.32	1	6	6	45	catalytic activity	cytoplasm	defense response; response to stimulus; metabolic process	Pf01187			61.6639	59.32	6	17					45.5702	59.32	6	13	54.1115	59.32	6	15	118	13.1248	6.53662
P62963	Profilin-1 OS=Rattus norvegicus GN=Pfn1 PE=1 SV=2 - [PROF1_RAT]	59.29	1	7	7	34	protein binding	nucleus; cytoplasm; cytoskeleton	development; metabolic process; regulation of biological process; cell organization and biogenesis; response to stimulus; reproduction	Pf00235			28.1957	37.14	5	10	30.6723	50.71	6	9	30.8916	47.14	6	9	21.185	37.14	5	6	140	14.9475	8.27979
A9UMV8	Histone H2A.J OS=Rattus norvegicus GN=H2afj PE=2 SV=1 - [H2AJ_RAT]	58.91	10	2	8	39	DNA binding	chromosome; nucleus	cell organization and biogenesis; metabolic process	Pf00125			37.0788	58.14	5	10	10.8744	21.71	2	3	41.6111	36.43	6	12	47.335	35.66	4	14	129	14.037	11.0483
B1WC83	Pcp4l1 protein OS=Rattus norvegicus GN=Pcp4l1 PE=4 SV=1 - [B1WC83_RAT]	58.82	2	4	4	12	protein binding						15.3292	58.82	4	6					3.28485	32.35	1	1	4.72247	32.35	2	5	68	7.50083	5.51611
P13221	Aspartate aminotransferase, cytoplasmic OS=Rattus norvegicus GN=Got1 PE=1 SV=3 - [AATC_RAT]	58.6	1	22	22	109	catalytic activity	cytoplasm; vacuole; cytosol	metabolic process; response to stimulus	Pf00155			142.909	53.75	20	40					138.427	47.7	16	34	129.475	52.54	18	35	413	46.3995	7.21045
P08932	T-kininogen 2 OS=Rattus norvegicus PE=1 SV=2 - [KNT2_RAT]	58.6	3	9	26	188	enzyme regulator activity	extracellular	defense response; response to stimulus; metabolic process; regulation of biological process	Pf00031			95.0113	49.77	16	31					362.52	51.16	25	104	172.654	42.09	20	53	430	47.6734	6.354
P02262	Histone H2A type 1 OS=Rattus norvegicus PE=1 SV=2 - [H2A1_RAT]	58.46	4	2	8	42	DNA binding	chromosome; nucleus	cell organization and biogenesis; metabolic process	Pf00125			37.4798	57.69	5	10	10.8744	21.54	2	3	46.1512	36.15	7	13	52.885	35.38	5	16	130	14.0689	10.9019
P68370	Tubulin alpha-1A chain OS=Rattus norvegicus GN=Tuba1a PE=1 SV=1 - [TBA1A_RAT]	58.31	4	7	20	110	nucleotide binding; catalytic activity; structural molecule activity; protein binding	cytoplasm; cytoskeleton	metabolic process; cellular component movement; cell organization and biogenesis	Pf00091; Pf03953			152.361	47.89	15	43	12.0737	9.53	3	3	127.662	58.31	20	34	106.902	44.79	14	30	451	50.1036	5.05908
F1LST1	Uncharacterized protein OS=Rattus norvegicus GN=Fn1 PE=4 SV=1 - [F1LST1_RAT]	58.15	6	4	90	345	protein binding	extracellular		Pf00039; Pf00040; Pf00041			4.89751	0.68	1	2	990.791	57.86	89	272	225.007	20.75	33	65	19.4431	3.3	6	6	2361	259.873	5.97314
P63102	14-3-3 protein zeta/delta OS=Rattus norvegicus GN=Ywhaz PE=1 SV=1 - [1433Z_RAT]	57.96	1	15	19	95	protein binding	nucleus; cytoplasm; mitochondrion; cytoskeleton	cell communication; defense response; response to stimulus; transport; cell organization and biogenesis	Pf00244			134.065	52.24	18	35	6.19817	9.8	2	2	122.926	53.88	16	33	96.2812	45.71	12	25	245	27.7537	4.79248
Q9QZ76	Myoglobin OS=Rattus norvegicus GN=Mb PE=1 SV=3 - [MYG_RAT]	57.79	1	7	7	19	transporter activity; metal ion binding		response to stimulus; transport; development; cell differentiation	Pf00042			9.23387	19.48	2	3					32.3983	46.1	6	9	24.8326	40.91	5	7	154	17.146	8.104
P55053	Fatty acid-binding protein, epidermal OS=Rattus norvegicus GN=Fabp5 PE=1 SV=3 - [FABP5_RAT]	57.78	1	11	11	55	transporter activity	cytoplasm	transport; response to stimulus	Pf00061			57.1933	57.78	10	21	6.7586	10.37	1	2	42.1277	37.78	7	13	65.7322	48.89	9	19	135	15.0495	7.18115
Q6P9T8	Tubulin beta-2C chain OS=Rattus norvegicus GN=Tubb2c PE=1 SV=1 - [TBB2C_RAT]	57.53	1	4	22	154	nucleotide binding; catalytic activity; structural molecule activity	nucleus; cytoplasm; cytoskeleton	metabolic process; cellular component movement; cell organization and biogenesis	Pf00091; Pf03953; Pf10644			175.202	54.16	20	47	3.72728	2.25	1	1	187.675	54.83	20	51	195.494	52.36	19	55	445	49.769	4.89404
Q9WUC4	Copper transport protein ATOX1 OS=Rattus norvegicus GN=Atox1 PE=1 SV=1 - [ATOX1_RAT]	57.35	1	4	4	21	metal ion binding		transport; cellular homeostasis; response to stimulus	Pf00403			28.7364	57.35	4	8					8.48306	51.47	3	4	29.1288	51.47	3	9	68	7.28769	7.23975
P62329	Thymosin beta-4 OS=Rattus norvegicus GN=Tmsb4x PE=1 SV=2 - [TYB4_RAT]	56.82	3	6	6	66	protein binding	cytoplasm; cytoskeleton	cell differentiation; cell organization and biogenesis; regulation of biological process	Pf01290			88.1017	56.82	5	25	19.2467	56.82	3	6	52.1631	56.82	4	14	68.5786	56.82	5	21	44	5.04952	5.05908
Q5XIF6	Tubulin alpha-4A chain OS=Rattus norvegicus GN=Tuba4a PE=2 SV=1 - [TBA4A_RAT]	56.7	2	7	20	101	nucleotide binding; catalytic activity; structural molecule activity	cytoplasm; cytoskeleton	metabolic process; cellular component movement; cell organization and biogenesis	Pf00091; Pf03953			147.611	46.21	15	40	2.32	3.13	1	1	134.119	56.7	19	35	95.678	42.19	12	25	448	49.8924	5.05908
P39069	Adenylate kinase isoenzyme 1 OS=Rattus norvegicus GN=Ak1 PE=1 SV=3 - [KAD1_RAT]	56.19	1	9	9	34	nucleotide binding; catalytic activity	cytoplasm	metabolic process; development; regulation of biological process; transport; cell differentiation; response to stimulus	Pf00406			85.2939	56.19	9	23					18.5141	32.47	4	5	22.417	39.18	5	6	194	21.5702	7.89893
D4AEE1	Fibronectin 1, isoform CRA_c OS=Rattus norvegicus GN=Fn1 PE=4 SV=1 - [D4AEE1_RAT]	56.14	3	1	87	338	protein binding	extracellular		Pf00039; Pf00040; Pf00041			4.89751	0.67	1	2	976.357	55.84	86	265	225.007	20.53	33	65	19.4431	3.27	6	6	2387	262.591	5.80811
P42123	L-lactate dehydrogenase B chain OS=Rattus norvegicus GN=Ldhb PE=1 SV=2 - [LDHB_RAT]	55.99	1	20	21	127	nucleotide binding; catalytic activity; protein binding	cytoplasm; mitochondrion	metabolic process	Pf00056; Pf02866			160.059	55.99	20	45	3.2164	3.59	1	1	144.54	55.39	18	42	124.47	48.5	18	39	334	36.5891	6.04932
P09117	Fructose-bisphosphate aldolase C OS=Rattus norvegicus GN=Aldoc PE=1 SV=3 - [ALDOC_RAT]	55.92	1	8	18	92	catalytic activity; protein binding	cytoplasm; mitochondrion	response to stimulus; metabolic process; cell death; development; cell organization and biogenesis	Pf00274			144.483	53.17	16	38					96.7989	39.12	13	25	121.382	43.53	14	29	363	39.2592	7.12256
F1LSW0	Uncharacterized protein (Fragment) OS=Rattus norvegicus GN=Serpinf1 PE=3 SV=1 - [F1LSW0_RAT]	55.47	2	16	16	36	enzyme regulator activity	extracellular	development; regulation of biological process; cell differentiation; cell proliferation; reproduction	Pf00079							112.943	55.47	16	34	8.09348	7.63	1	2					393	43.8178	6.58057
O35264	Platelet-activating factor acetylhydrolase IB subunit beta OS=Rattus norvegicus GN=Pafah1b2 PE=1 SV=1 - [PA1B2_RAT]	55.46	1	6	6	10	catalytic activity; protein binding	cytoplasm; cytosol	metabolic process; reproduction; development; cell communication; regulation of biological process; response to stimulus	Pf00657			18.0511	55.46	6	6					3.67892	3.93	1	1	10.3319	12.23	2	3	229	25.5652	5.92236
P27139	Carbonic anhydrase 2 OS=Rattus norvegicus GN=Ca2 PE=1 SV=2 - [CAH2_RAT]	55.38	1	10	10	33	catalytic activity; protein binding; metal ion binding	extracellular; cytoplasm; cytosol; membrane	development; metabolic process; response to stimulus; transport; cell differentiation; cellular homeostasis; regulation of biological process	Pf00194			17.3185	28.46	5	6					50.0336	51.54	9	15	36.5277	31.92	7	12	260	29.0956	7.40088
P02793	Ferritin light chain 1 OS=Rattus norvegicus GN=Ftl1 PE=1 SV=3 - [FRIL1_RAT]	55.19	8	9	9	26	metal ion binding; catalytic activity	cytoplasm	transport; cellular homeostasis; response to stimulus; metabolic process	Pf00210			13.1741	30.05	3	3	13.6524	15.85	2	3	72.5186	55.19	8	17	9.27475	28.42	3	3	183	20.7357	6.43018
P06866	Haptoglobin OS=Rattus norvegicus GN=Hp PE=1 SV=3 - [HPT_RAT]	55.04	2	17	17	80	catalytic activity; protein binding	extracellular; cytoplasm; endoplasmic reticulum; Golgi	response to stimulus; development; defense response; metabolic process; reproduction	Pf00084; Pf00089			50.6144	20.75	7	17					165.785	55.04	17	46	56.2802	20.46	7	17	347	38.5385	6.53662
Q63910	Alpha globin OS=Rattus norvegicus GN=LOC287167 PE=3 SV=2 - [Q63910_RAT]	54.93	1	4	5	13	transporter activity; metal ion binding	cytoplasm; cytosol	transport	Pf00042			8.41374	6.34	1	3					13.7706	23.24	3	4	18.9789	48.59	4	6	142	15.515	8.22119
P14141	Carbonic anhydrase 3 OS=Rattus norvegicus GN=Ca3 PE=1 SV=3 - [CAH3_RAT]	54.62	1	10	10	48	catalytic activity; metal ion binding	cytoplasm	metabolic process; response to stimulus	Pf00194			30.3236	30	5	11					93.8115	54.62	10	27	30.4406	29.23	6	10	260	29.4127	7.37158
P14841	Cystatin-C OS=Rattus norvegicus GN=Cst3 PE=1 SV=2 - [CYTC_RAT]	54.29	1	8	8	52	protein binding; enzyme regulator activity	extracellular; cytoplasm; vacuole; endosome; endoplasmic reticulum; membrane; nucleus	development; response to stimulus; cell death; reproduction; cell proliferation; regulation of biological process; metabolic process; cell differentiation	Pf00031			55.231	41.43	7	16	35.295	42.14	4	9	66.3414	54.29	8	18	25.9972	35	5	9	140	15.4268	9.21729
P63018	Heat shock cognate 71 kDa protein OS=Rattus norvegicus GN=Hspa8 PE=1 SV=1 - [HSP7C_RAT]	53.87	9	22	31	173	nucleotide binding; protein binding; catalytic activity	nucleus; organelle lumen; cytoplasm; cytosol; cell surface; extracellular	cell organization and biogenesis; metabolic process; regulation of biological process; response to stimulus	Pf00012; Pf02463; Pf06723			219.531	42.72	25	61	15.8701	10.99	5	5	169.92	39.63	20	51	192.894	46.28	22	56	646	70.8272	5.51611
Q5PQU1	Kininogen 1 OS=Rattus norvegicus GN=Kng1 PE=2 SV=1 - [Q5PQU1_RAT]	53.72	1	12	29	182	enzyme regulator activity		metabolic process; regulation of biological process	Pf00031			113.384	44.42	17	32					369.741	53.72	27	98	183.248	39.3	18	52	430	47.7336	6.7417
P20059	Hemopexin OS=Rattus norvegicus GN=Hpx PE=1 SV=3 - [HEMO_RAT]	53.7	1	25	25	112	metal ion binding	extracellular	regulation of biological process; response to stimulus; transport; metabolic process; cell communication; defense response	Pf00045			83.1445	38.91	16	27					147.369	49.13	21	44	136.389	52.17	21	41	460	51.3183	7.6499
D3ZD09	Uncharacterized protein OS=Rattus norvegicus GN=LOC681754 PE=4 SV=1 - [D3ZD09_RAT]	53.49	1	4	4	11	catalytic activity; transporter activity	cytoplasm; mitochondrion		Pf02297			14.2042	40.7	3	4					16.0393	40.7	3	5	5.92445	29.07	2	2	86	10.0649	8.71924
P20961	Plasminogen activator inhibitor 1 OS=Rattus norvegicus GN=Serpine1 PE=2 SV=1 - [PAI1_RAT]	52.99	2	16	16	41	protein binding; enzyme regulator activity	extracellular	response to stimulus; development; metabolic process; regulation of biological process; cell communication; cellular component movement; coagulation; defense response; cell proliferation; cell death; cell organization and biogenesis; transport	Pf00079			5.23204	4.23	1	1	122.317	52.99	16	34	27.9444	12.69	3	6					402	44.9811	6.63916
F1LRZ7	Uncharacterized protein OS=Rattus norvegicus GN=Nefh PE=3 SV=1 - [F1LRZ7_RAT]	52.91	3	70	74	279		cytoplasm; mitochondrion; cytoskeleton	cell organization and biogenesis; metabolic process; regulation of biological process	Pf00038; Pf07142; Pf10186			561.54	51.03	69	160					177.947	34.21	29	52	228.606	31.02	35	67	1064	114.343	5.80811
P04636	Malate dehydrogenase, mitochondrial OS=Rattus norvegicus GN=Mdh2 PE=1 SV=2 - [MDHM_RAT]	52.66	1	16	16	36	nucleotide binding; catalytic activity; protein binding	nucleus; cytoplasm; mitochondrion; membrane; organelle lumen	metabolic process	Pf00056; Pf01073; Pf01118; Pf02866			52.1002	46.75	12	16					45.4483	35.5	9	12	28.7686	24.26	6	8	338	35.6608	8.67529
F1LLV7	Uncharacterized protein OS=Rattus norvegicus GN=Snca PE=4 SV=1 - [F1LLV7_RAT]	52.5	3	3	4	10		cytoplasm	cell communication; regulation of biological process; transport	Pf01387			30.4581	52.5	4	8									6.91465	25.83	2	2	120	12.2285	9.02686
P04904	Glutathione S-transferase alpha-3 OS=Rattus norvegicus GN=Gsta3 PE=1 SV=3 - [GSTA3_RAT]	52.49	7	7	8	31	catalytic activity; protein binding	cytoplasm	metabolic process	Pf00043; Pf02798			46.4818	47.51	7	11	5.05817	7.24	1	1	25.1715	28.51	3	6	54.7871	47.06	6	13	221	25.3033	8.74854
D3ZXP3	Histone H2A OS=Rattus norvegicus GN=H2afx PE=3 SV=1 - [D3ZXP3_RAT]	52.45	3	2	6	27	DNA binding; protein binding	chromosome; nucleus; organelle lumen	regulation of biological process; response to stimulus; metabolic process; cell organization and biogenesis; reproduction	Pf00125			31.9447	52.45	4	8	5.98284	6.29	1	2	27.5985	32.17	4	8	30.1724	32.17	4	9	143	15.1054	10.7407
D4A5L9	Uncharacterized protein OS=Rattus norvegicus GN=LOC690675 PE=3 SV=1 - [D4A5L9_RAT]	52.38	2	8	8	28	metal ion binding	cytoplasm; mitochondrion; membrane	transport; metabolic process	Pf00034			37.7878	41.9	6	11					29.3699	24.76	5	8	32.9103	34.29	5	9	105	11.628	9.5835
P19944	60S acidic ribosomal protein P1 OS=Rattus norvegicus GN=Rplp1 PE=3 SV=1 - [RLA1_RAT]	51.75	1	2	2	5	structural molecule activity	cytoplasm; ribosome	metabolic process	Pf00428			9.17227	51.75	2	2	8.81108	14.04	1	2	4.53162	14.04	1	1					114	11.4907	4.32275
P31232	Transgelin OS=Rattus norvegicus GN=Tagln PE=1 SV=2 - [TAGL_RAT]	51.74	1	8	8	19	protein binding	cytoplasm	development	Pf00307; Pf00402							43.8184	51.74	8	15	7.46096	5.97	1	2	5.69774	5.47	1	2	201	22.5883	8.83643
P30120	Metalloproteinase inhibitor 1 OS=Rattus norvegicus GN=Timp1 PE=1 SV=2 - [TIMP1_RAT]	51.61	1	7	7	13	enzyme regulator activity; protein binding; metal ion binding	extracellular	metabolic process; response to stimulus; cell death; regulation of biological process; cell differentiation; development	Pf00965							42.8454	51.61	7	13									217	23.7777	8.08936
Q63610	Tropomyosin alpha-3 chain OS=Rattus norvegicus GN=Tpm3 PE=1 SV=2 - [TPM3_RAT]	51.21	3	5	17	63	protein binding	cytoplasm; cytoskeleton	development	Pf00261; Pf12718			71.1772	46.37	14	22	16.9381	21.37	5	7	31.3892	20.56	5	9	79.712	41.94	13	25	248	28.9887	4.77979
F1LWQ3	Uncharacterized protein (Fragment) OS=Rattus norvegicus GN=Fstl1 PE=4 SV=1 - [F1LWQ3_RAT]	51.18	3	12	12	34	metal ion binding; protein binding			Pf00050; Pf07648							103.672	51.18	12	34									297	33.3799	5.57959
P04631	Protein S100-B OS=Rattus norvegicus GN=S100b PE=1 SV=2 - [S100B_RAT]	51.09	1	5	5	31	protein binding; metal ion binding	extracellular; nucleus; cytoplasm	response to stimulus; cell proliferation; regulation of biological process; cell organization and biogenesis; cell death; cell communication; cell differentiation; development	Pf01023			35.8723	40.22	3	10					36.3206	46.74	4	11	39.3493	44.57	4	10	92	10.737	4.55127
P85971	6-phosphogluconolactonase OS=Rattus norvegicus GN=Pgls PE=1 SV=1 - [6PGL_RAT]	50.97	1	6	6	15	catalytic activity	cytoplasm	metabolic process	Pf01182			31.2937	36.58	5	8					20.4763	23.35	2	4	15.1659	28.79	3	3	257	27.2173	5.84619
Q9EPC6	Profilin-2 OS=Rattus norvegicus GN=Pfn2 PE=1 SV=3 - [PROF2_RAT]	50.71	3	8	8	27	protein binding	cytoplasm; cytoskeleton	cell organization and biogenesis; regulation of biological process	Pf00235			29.6983	50.71	7	9					40.2288	40.71	5	9	36.9795	40.71	6	9	140	14.9923	6.99072
P04797	Glyceraldehyde-3-phosphate dehydrogenase OS=Rattus norvegicus GN=Gapdh PE=1 SV=3 - [G3P_RAT]	50.15	48	16	16	76	nucleotide binding; catalytic activity; protein binding	nucleus; cytoplasm; cytosol; cytoskeleton	cell organization and biogenesis; metabolic process; cell death; regulation of biological process; response to stimulus	Pf00044; Pf02800			107.627	44.44	13	30	2.95018	6.31	1	1	89.4324	36.94	9	23	80.58	31.83	7	22	333	35.8052	8.03076
P24090	Alpha-2-HS-glycoprotein OS=Rattus norvegicus GN=Ahsg PE=1 SV=2 - [FETUA_RAT]	50	3	15	15	74	enzyme regulator activity	extracellular	cell organization and biogenesis; defense response; response to stimulus; development; reproduction; cell growth; regulation of biological process; metabolic process; cell communication; transport	Pf00031			64.1575	43.75	8	16	16.1476	3.69	2	7	113.246	42.33	12	35	53.904	42.33	10	16	352	37.9582	6.50732
F1M510	Uncharacterized protein (Fragment) OS=Rattus norvegicus GN=Cfl1 PE=4 SV=1 - [F1M510_RAT]	50	2	3	19	96	protein binding			Pf00241			165.815	50	19	41	10.0063	17.7	3	3	78.972	47.79	11	20	133.939	45.58	13	32	226	24.4415	7.82568
P04276	Vitamin D-binding protein OS=Rattus norvegicus GN=Gc PE=1 SV=3 - [VTDB_RAT]	49.79	2	16	16	49	protein binding; transporter activity	extracellular; cytoplasm; cytosol	transport; reproduction; development; response to stimulus; metabolic process	Pf00273; Pf09164			21.1337	14.29	3	5					107.799	49.79	16	32	45.8329	30.67	9	12	476	53.509	5.85889
F1M9B2	Uncharacterized protein (Fragment) OS=Rattus norvegicus GN=Igfbp7 PE=4 SV=1 - [F1M9B2_RAT]	49.65	1	10	10	27	protein binding	extracellular	cell growth; cell organization and biogenesis; regulation of biological process; development	Pf07648; Pf07679							91.917	49.65	10	27									282	29.0436	8.11865
P35213-2	Isoform Short of 14-3-3 protein beta/alpha OS=Rattus norvegicus GN=Ywhab - [1433B_RAT]	49.59	2	7	11	42	protein binding			Pf00244			75.7051	49.59	11	23					22.8362	28.69	5	9	30.7121	33.61	5	10	244	27.8047	4.88135
P15429	Beta-enolase OS=Rattus norvegicus GN=Eno3 PE=1 SV=3 - [ENOB_RAT]	49.54	2	7	16	74	metal ion binding; catalytic activity; protein binding	cytoplasm; cytosol	metabolic process; response to stimulus	Pf00113; Pf03952			118.974	26.5	10	29	24.6773	12.67	3	5	104.258	40.32	12	23	71.5187	27.19	7	17	434	46.9843	7.44482
D3ZNT4	Uncharacterized protein OS=Rattus norvegicus GN=Hspb1 PE=3 SV=1 - [D3ZNT4_RAT]	49.48	2	8	8	15				Pf00011			24.7033	40.72	6	7					2.6972	14.95	2	2	26.9103	38.14	5	6	194	21.741	6.55127
P50115	Protein S100-A8 OS=Rattus norvegicus GN=S100a8 PE=1 SV=3 - [S10A8_RAT]	49.44	1	4	4	6	metal ion binding	extracellular; cytoplasm; cytoskeleton; membrane	defense response; response to stimulus	Pf01023											12.951	49.44	4	6					89	10.2321	6.04932
Q6IN22	Cathepsin B OS=Rattus norvegicus GN=Ctsb PE=2 SV=1 - [Q6IN22_RAT]	49.26	2	14	14	39	catalytic activity	cytoplasm; mitochondrion; vacuole	metabolic process; regulation of biological process; response to stimulus	Pf00112; Pf08127			8.21017	9.14	2	2	48.447	34.51	8	14	69.9597	41	11	21	8.89426	9.14	2	2	339	37.5197	5.75732
P33436	72 kDa type IV collagenase OS=Rattus norvegicus GN=Mmp2 PE=2 SV=2 - [MMP2_RAT]	49.09	2	22	22	36	protein binding; catalytic activity; metal ion binding	extracellular; nucleus; cytoplasm; membrane	development; reproduction; response to stimulus; metabolic process; regulation of biological process; cell differentiation; cell organization and biogenesis; cell growth; cellular component movement; cell death	Pf00040; Pf00045; Pf00413; Pf01471							149.411	49.09	22	36									662	74.1019	5.46533
P30348	C-X-C motif chemokine 2 OS=Rattus norvegicus GN=Cxcl2 PE=1 SV=1 - [CXCL2_RAT]	49	1	3	3	3	protein binding	extracellular	response to stimulus; defense response; cellular homeostasis; cellular component movement; cell death	Pf00048											7.33013	49	3	3					100	10.7759	8.54346
P09495	Tropomyosin alpha-4 chain OS=Rattus norvegicus GN=Tpm4 PE=1 SV=3 - [TPM4_RAT]	48.79	4	5	14	56	protein binding; metal ion binding	cytoskeleton; cytoplasm	response to stimulus	Pf00261; Pf12718			49.8978	38.71	11	17	36.4479	33.47	8	13	19.4722	9.68	3	6	61.2338	36.29	10	20	248	28.4925	4.69092
Q5XFX0	Transgelin-2 OS=Rattus norvegicus GN=Tagln2 PE=1 SV=1 - [TAGL2_RAT]	48.74	1	7	7	16	protein binding	membrane; nucleus	development	Pf00307; Pf00402			17.4747	35.68	4	5					28.4542	36.18	5	7	12.7144	27.14	3	4	199	22.3791	8.25049
P47875	Cysteine and glycine-rich protein 1 OS=Rattus norvegicus GN=Csrp1 PE=2 SV=2 - [CSRP1_RAT]	48.7	1	7	7	34	metal ion binding	nucleus	development	Pf00412			43.8288	37.31	6	15	22.4157	27.98	3	7	14.1283	16.58	2	3	31.0003	34.72	5	9	193	20.5998	8.57275
P04906	Glutathione S-transferase P OS=Rattus norvegicus GN=Gstp1 PE=1 SV=2 - [GSTP1_RAT]	48.1	2	8	8	28	catalytic activity; protein binding; enzyme regulator activity	nucleus; cytoplasm; mitochondrion; cytosol; membrane	response to stimulus; metabolic process; regulation of biological process; cell differentiation; development; cell communication; cell proliferation; cell death	Pf00043; Pf02798			33.6878	48.1	7	9					23.0778	38.1	5	7	37.7075	39.05	7	12	210	23.4241	7.35693
P23565	Alpha-internexin OS=Rattus norvegicus GN=Ina PE=1 SV=2 - [AINX_RAT]	47.33	1	21	27	133	structural molecule activity	cytoskeleton	development; metabolic process; regulation of biological process; cell differentiation; response to stimulus; cell organization and biogenesis	Pf00038; Pf04732; Pf10186			191.803	45.94	25	61					106.636	35.45	17	33	138.868	30.3	21	39	505	56.0816	5.22412
Q9EQX9	Ubiquitin-conjugating enzyme E2 N OS=Rattus norvegicus GN=Ube2n PE=1 SV=1 - [UBE2N_RAT]	46.71	2	6	6	17	nucleotide binding; catalytic activity		metabolic process; response to stimulus	Pf00179			19.6653	26.97	4	6					16.3766	39.47	5	5	21.2389	40.79	5	6	152	17.113	6.56592
P11232	Thioredoxin OS=Rattus norvegicus GN=Txn PE=1 SV=2 - [THIO_RAT]	46.67	1	4	4	16	antioxidant activity; catalytic activity; protein binding	extracellular; nucleus; cytoplasm; mitochondrion; cytosol	metabolic process; regulation of biological process; transport; response to stimulus; cellular homeostasis	Pf00085			26.638	26.67	2	6					19.6678	36.19	3	5	22.2687	37.14	3	5	105	11.6657	4.91943
P62260	14-3-3 protein epsilon OS=Rattus norvegicus GN=Ywhae PE=1 SV=1 - [1433E_RAT]	46.27	1	14	16	59	protein binding; enzyme regulator activity	cytoplasm; mitochondrion; cytoskeleton	cell differentiation; cellular component movement; development; transport; cell communication; regulation of biological process; response to stimulus; metabolic process	Pf00244			78.7791	46.27	15	23	6.65786	9.41	2	2	60.2747	39.61	11	17	55.5313	36.08	10	17	255	29.1554	4.7417
P16086	Spectrin alpha chain, brain OS=Rattus norvegicus GN=Sptan1 PE=1 SV=2 - [SPTA2_RAT]	46.24	4	1	96	287	protein binding; metal ion binding	cytoplasm; cytosol; cytoskeleton; membrane	cell organization and biogenesis; regulation of biological process	Pf00018; Pf00036; Pf00435; Pf07653; Pf08726			391.564	38.47	73	116					293.47	30.58	53	82	321.057	34.59	56	89	2472	284.462	5.32568
E9PU22	Uncharacterized protein OS=Rattus norvegicus GN=Sptan1 PE=4 SV=1 - [E9PU22_RAT]	46.17	5	1	96	287	metal ion binding; protein binding	cytoskeleton; membrane; cytoplasm		Pf00018; Pf00036; Pf00435; Pf07653; Pf08726			391.635	38.42	73	117					290.412	29.78	52	81	321.336	34.54	56	89	2478	285.27	5.33838
P50398	Rab GDP dissociation inhibitor alpha OS=Rattus norvegicus GN=Gdi1 PE=1 SV=1 - [GDIA_RAT]	46.09	2	11	17	62	enzyme regulator activity; protein binding	cytoplasm	transport; metabolic process; regulation of biological process; response to stimulus	Pf00996			85.258	29.53	12	21	8.7694	6.49	2	2	93.0033	37.36	13	22	77.5961	29.75	10	17	447	50.5042	5.13525
Q5XI73	Rho GDP-dissociation inhibitor 1 OS=Rattus norvegicus GN=Arhgdia PE=1 SV=1 - [GDIR1_RAT]	45.59	1	6	6	29	enzyme regulator activity	membrane; cytoplasm	cell communication; regulation of biological process; response to stimulus; metabolic process	Pf02115			30.9676	38.24	5	11	13.0012	15.2	2	3	22.8352	45.59	5	6	29.8727	30.39	4	9	204	23.3928	5.19873
P02688-2	Isoform 2 of Myelin basic protein S OS=Rattus norvegicus GN=Mbp - [MBP_RAT]	45.56	9	8	8	112	structural molecule activity			Pf01669			96.6291	43.79	7	30					211.344	45.56	8	62	67.4881	30.77	5	20	169	18.4764	11.1509
D3ZM53	Uncharacterized protein OS=Rattus norvegicus GN=Ywhaq PE=4 SV=1 - [D3ZM53_RAT]	45.49	3	8	10	39	protein binding			Pf00244			65.6189	45.06	8	17	3.78721	6.01	1	1	38.3082	28.76	7	11	35.9487	27.47	6	10	233	26.5444	5.04639
P63312	Thymosin beta-10 OS=Rattus norvegicus GN=Tmsb10 PE=2 SV=2 - [TYB10_RAT]	45.45	1	3	3	6	protein binding	cytoplasm; cytoskeleton	cell organization and biogenesis; cell differentiation; reproduction; regulation of biological process	Pf01290			2.92728	29.55	1	1					3.12591	45.45	2	3	6.00137	31.82	1	2	44	5.02255	5.36377
P13941	Collagen alpha-1(III) chain OS=Rattus norvegicus GN=Col3a1 PE=2 SV=3 - [CO3A1_RAT]	45.18	1	47	48	167	structural molecule activity; protein binding	extracellular	development; cell organization and biogenesis; response to stimulus	Pf00093; Pf01410							568.268	45.18	48	166					3.23923	1.64	1	1	1463	138.851	6.52197
P68511	14-3-3 protein eta OS=Rattus norvegicus GN=Ywhah PE=1 SV=2 - [1433F_RAT]	45.12	1	7	11	42	protein binding	cytoplasm	regulation of biological process; transport; metabolic process; cell communication; response to stimulus; cell differentiation; cell organization and biogenesis; development	Pf00244			70.8748	39.02	10	20					42.6656	36.99	8	13	28.6316	26.83	6	9	246	28.194	4.89404
P47853	Biglycan OS=Rattus norvegicus GN=Bgn PE=2 SV=1 - [PGS1_RAT]	44.99	1	13	13	32	protein binding	extracellular; cytoplasm; membrane	metabolic process	Pf01462							123.618	44.99	13	32									369	41.6797	7.51807
F1LMW7	Uncharacterized protein OS=Rattus norvegicus GN=Marcks PE=4 SV=1 - [F1LMW7_RAT]	44.98	2	6	6	30	protein binding	cytoplasm; cytoskeleton; membrane; nucleus					53.4059	44.98	6	13					42.7754	37.54	5	10	25.5507	34.3	5	7	309	29.7669	4.33545
Q63327-3	Isoform 3 of Myelin-associated oligodendrocyte basic protein OS=Rattus norvegicus GN=Mobp - [MOBP_RAT]	44.93	6	2	2	4															9.16589	44.93	2	4					69	8.14796	8.93896
P62804	Histone H4 OS=Rattus norvegicus GN=Hist1h4b PE=1 SV=2 - [H4_RAT]	44.66	2	7	7	34	DNA binding	chromosome; nucleus	cell organization and biogenesis; metabolic process; development; cell differentiation; regulation of biological process	Pf00125			28.1269	44.66	6	12	5.88961	19.42	2	2	19.7083	42.72	5	8	30.4801	42.72	5	12	103	11.3604	11.356
P02680-2	Isoform Gamma-A of Fibrinogen gamma chain OS=Rattus norvegicus GN=Fgg - [FIBG_RAT]	44.62	2	14	14	43	protein binding	extracellular	cell communication; regulation of biological process; response to stimulus; coagulation; cell organization and biogenesis	Pf00147; Pf05911; Pf08702			2.19772	3.89	1	1					84.1751	44.62	13	27	40.5652	27.46	7	15	437	49.62	6.25244
Q6P7Q4	Lactoylglutathione lyase OS=Rattus norvegicus GN=Glo1 PE=1 SV=3 - [LGUL_RAT]	44.57	1	7	7	26	catalytic activity; metal ion binding		metabolic process; regulation of biological process; cell death	Pf00903; Pf12681			24.4872	44.57	7	11					16.3615	29.89	3	6	25.3961	40.76	5	9	184	20.8063	5.31299
Q6P6V0	Glucose-6-phosphate isomerase OS=Rattus norvegicus GN=Gpi PE=1 SV=1 - [G6PI_RAT]	44.44	2	21	21	78	catalytic activity; protein binding	extracellular; nucleus; cytoplasm; cytosol; membrane	development; metabolic process; response to stimulus; cell death; regulation of biological process	Pf00342			92.238	37.63	16	26	8.86894	5.73	2	2	101.678	34.23	15	27	87.5118	36.92	13	23	558	62.7871	7.76709
F1LQ00	Uncharacterized protein (Fragment) OS=Rattus norvegicus GN=Col5a2 PE=4 SV=1 - [F1LQ00_RAT]	44.31	1	41	41	123	structural molecule activity; protein binding	extracellular	development; cell organization and biogenesis; response to stimulus	Pf00093; Pf01391; Pf01410							455.537	44.31	41	123									1467	141.808	6.97607
P04642	L-lactate dehydrogenase A chain OS=Rattus norvegicus GN=Ldha PE=1 SV=1 - [LDHA_RAT]	44.28	8	11	12	47	nucleotide binding; catalytic activity; protein binding	cytoplasm	response to stimulus; metabolic process; cell death; regulation of biological process; development	Pf00056; Pf02866			39.0927	18.98	5	10	13.6539	15.66	4	4	66.5939	44.28	12	19	50.3647	27.11	7	14	332	36.4273	8.26514
P63029	Translationally-controlled tumor protein OS=Rattus norvegicus GN=Tpt1 PE=1 SV=1 - [TCTP_RAT]	44.19	1	5	5	20		cytoplasm	reproduction; cell proliferation	Pf00838			51.2364	44.19	5	12					17.7745	15.7	2	4	15.6217	16.86	3	4	172	19.4496	4.85596
E9PTN8	Uncharacterized protein OS=Rattus norvegicus GN=Aldoc PE=4 SV=1 - [E9PTN8_RAT]	44.16	1	1	9	47	catalytic activity		metabolic process	Pf00274			71.247	37.66	8	20					40.5477	24.68	7	12	57.3001	18.18	6	15	154	16.6094	7.43018
P26772	10 kDa heat shock protein, mitochondrial OS=Rattus norvegicus GN=Hspe1 PE=1 SV=3 - [CH10_RAT]	44.12	2	4	4	9	nucleotide binding; protein binding	cytoplasm; mitochondrion; organelle lumen	metabolic process; response to stimulus	Pf00166			9.38522	44.12	4	4					3.77231	13.73	1	1	13.8608	32.35	3	4	102	10.8949	8.92432
P13233	2',3'-cyclic-nucleotide 3'-phosphodiesterase OS=Rattus norvegicus GN=Cnp PE=1 SV=2 - [CN37_RAT]	43.81	1	20	20	51	RNA binding; catalytic activity; nucleotide binding	extracellular; cytoplasm; membrane; mitochondrion; cytoskeleton	cell organization and biogenesis; metabolic process; cell differentiation; development; response to stimulus; transport	Pf01591; Pf05881; Pf06414; Pf08302; Pf08433			52.4486	36.9	12	18					69.1304	41.19	18	23	34.0381	23.57	8	10	420	47.2386	8.89502
Q7M0E3	Destrin OS=Rattus norvegicus GN=Dstn PE=1 SV=3 - [DEST_RAT]	43.64	2	6	6	18	protein binding			Pf00241			21.8344	43.64	5	8	7.42968	18.79	2	2	2.22526	6.67	1	1	18.8089	35.15	5	7	165	18.5215	8.03076
F1LST6	Uncharacterized protein OS=Rattus norvegicus PE=4 SV=1 - [F1LST6_RAT]	43.64	2	7	7	17	protein binding; enzyme regulator activity	extracellular		Pf00965							52.8801	43.64	7	17									220	24.4243	8.14795
F1M7V6	Uncharacterized protein (Fragment) OS=Rattus norvegicus GN=Cadm4 PE=4 SV=1 - [F1M7V6_RAT]	43.6	2	11	11	64	protein binding	membrane		Pf00047; Pf02124; Pf07679; Pf07686; Pf08205			103.052	43.6	11	30					61.8959	27.25	7	16	72.4084	37.33	8	18	367	40.3926	5.84619
P08009	Glutathione S-transferase Yb-3 OS=Rattus norvegicus GN=Gstm3 PE=1 SV=2 - [GSTM4_RAT]	43.58	6	8	10	39	catalytic activity; protein binding	cytoplasm	metabolic process; response to stimulus	Pf00043; Pf02798			41.7674	37.16	9	17					21.6529	22.48	5	7	54.3198	35.32	7	15	218	25.664	7.32764
B0K010	Thioredoxin domain containing 17 OS=Rattus norvegicus GN=Txndc17 PE=2 SV=1 - [B0K010_RAT]	43.09	1	3	3	6	antioxidant activity; catalytic activity	cytoplasm; cytosol	cell communication; regulation of biological process; response to stimulus	Pf06110			11.9098	21.14	2	4					6.04742	31.71	2	2					123	14.0829	4.93213
P35745	Acylphosphatase-2 OS=Rattus norvegicus GN=Acyp2 PE=1 SV=2 - [ACYP2_RAT]	42.27	2	5	5	14	catalytic activity			Pf00708			18.6059	38.14	4	5					9.69568	27.84	3	3	27.2532	31.96	3	6	97	10.8565	9.26123
B5DF65	Biliverdin reductase B (Flavin reductase (NADPH)) OS=Rattus norvegicus GN=Blvrb PE=2 SV=1 - [B5DF65_RAT]	42.23	1	5	5	20	nucleotide binding; catalytic activity		metabolic process	Pf01073; Pf01370			35.6014	28.64	4	10					7.32923	9.22	2	3	22.7848	33.01	4	7	206	22.0803	6.80029
P46462	Transitional endoplasmic reticulum ATPase OS=Rattus norvegicus GN=Vcp PE=1 SV=3 - [TERA_RAT]	42.18	4	21	21	54	nucleotide binding; catalytic activity; RNA binding; protein binding	proteasome; nucleus; cytoplasm; endoplasmic reticulum; cytosol; chromosome	metabolic process; response to stimulus; transport; cell death; regulation of biological process; reproduction; cell organization and biogenesis	Pf00004; Pf00910; Pf01057; Pf01078; Pf02359; Pf02933; Pf05496; Pf05673; Pf06068; Pf07724; Pf07728; Pf09336; Pf09848			74.5851	36.1	17	20					68.6163	23.45	14	19	53.0171	19.48	11	15	806	89.2927	5.26221
P04905	Glutathione S-transferase Mu 1 OS=Rattus norvegicus GN=Gstm1 PE=1 SV=2 - [GSTM1_RAT]	41.74	3	8	10	35	catalytic activity; protein binding	extracellular; cytoplasm	metabolic process; response to stimulus	Pf00043; Pf02798			39.8949	19.27	7	15					22.5875	14.68	4	6	45.5294	37.61	9	14	218	25.8971	8.19189
E2RUH2	Ribonuclease inhibitor OS=Rattus norvegicus GN=LOC100360501 PE=2 SV=1 - [E2RUH2_RAT]	41.45	2	11	11	25	protein binding; enzyme regulator activity	cytoplasm; extracellular	development; regulation of biological process				46.8801	35.96	9	11					22.2098	19.08	5	6	29.5042	26.1	7	8	456	49.8871	4.79248
Q9JKB7	Guanine deaminase OS=Rattus norvegicus GN=Gda PE=2 SV=1 - [Q9JKB7_RAT]	41.41	2	14	14	24	metal ion binding; catalytic activity			Pf01979; Pf07969			21.6714	15.2	4	5					46.2743	34.36	11	15	12.8631	17.4	4	4	454	50.8687	5.71924
F1LRB1	Uncharacterized protein (Fragment) OS=Rattus norvegicus GN=Tpm2 PE=3 SV=1 - [F1LRB1_RAT]	41.3	5	3	11	40	structural molecule activity; protein binding		cell communication; regulation of biological process; response to stimulus	Pf00261; Pf12718			30.5463	15.79	6	10	27.9546	32.79	7	10	23.8856	23.08	4	7	37.3478	15.79	6	13	247	28.6365	4.56396
F1M8E9	Uncharacterized protein OS=Rattus norvegicus GN=Lyz2 PE=3 SV=1 - [F1M8E9_RAT]	41.22	6	5	5	14	catalytic activity		metabolic process	Pf00062			7.94346	28.38	2	2					36.1326	41.22	5	10	6.21284	28.38	2	2	148	16.7072	8.93896
D3ZZX3	Uncharacterized protein OS=Rattus norvegicus GN=Cp PE=4 SV=1 - [D3ZZX3_RAT]	41.16	2	36	36	128	catalytic activity; metal ion binding; protein binding	extracellular; membrane	metabolic process	Pf00394; Pf07731; Pf07732			86.9001	27.81	22	29					186.257	37.85	30	51	166.458	37.02	31	48	1086	123.825	5.71924
P41498	Low molecular weight phosphotyrosine protein phosphatase OS=Rattus norvegicus GN=Acp1 PE=1 SV=3 - [PPAC_RAT]	41.14	2	7	7	19	catalytic activity; protein binding	nucleus; cytoplasm; membrane	metabolic process; cell communication	Pf01451			44.0755	41.14	7	12					3.73061	7.59	1	1	20.4581	27.85	4	6	158	18.1398	6.52197
P20759	Ig gamma-1 chain C region OS=Rattus norvegicus PE=1 SV=1 - [IGHG1_RAT]	41.1	2	6	9	73	protein binding			Pf07654			42.2953	25.77	6	17					111.468	41.1	9	36	62.0849	25.77	6	20	326	35.9227	6.88818
D3ZXK9	Nucleoside phosphorylase (Mapped), isoform CRA_b OS=Rattus norvegicus GN=Np_mapped PE=4 SV=1 - [D3ZXK9_RAT]	40.74	2	5	5	13	catalytic activity		metabolic process	Pf01048			11.6062	8.8	1	2					26.0429	40.74	5	7	16.8483	25.46	3	4	216	24.3209	7.1665
P21807	Peripherin OS=Rattus norvegicus GN=Prph PE=1 SV=1 - [PERI_RAT]	40.38	2	15	18	60	structural molecule activity; protein binding	cytoskeleton; membrane	cell organization and biogenesis	Pf00038; Pf04732			80.2847	28.21	14	27	6.55512	2.14	1	2	30.0342	16.88	8	12	57.4083	28.63	12	19	468	53.5173	5.46533
Q5U318	Astrocytic phosphoprotein PEA-15 OS=Rattus norvegicus GN=Pea15 PE=1 SV=1 - [PEA15_RAT]	40	1	6	6	15	protein binding	cytoplasm	transport; cell death; regulation of biological process; response to stimulus	Pf01335			14.9878	40	3	5					7.80678	10	2	3	24.2914	40	5	7	130	15.0308	5.021
P37805	Transgelin-3 OS=Rattus norvegicus GN=Tagln3 PE=1 SV=2 - [TAGL3_RAT]	39.7	2	7	7	32	protein binding	nucleus	metabolic process; regulation of biological process; development	Pf00307; Pf00402			45.3774	39.7	7	13					27.6347	30.65	4	8	41.3263	30.65	5	11	199	22.4862	7.32764
D3ZCE6	Uncharacterized protein OS=Rattus norvegicus GN=LOC679974 PE=4 SV=1 - [D3ZCE6_RAT]	39.7	2	9	9	34				Pf04538			41.7358	39.7	9	18					11.639	25.13	4	5	23.1359	37.69	6	11	199	22.3229	5.51611
Q5EBC0	Inter alpha-trypsin inhibitor, heavy chain 4 OS=Rattus norvegicus GN=Itih4 PE=2 SV=1 - [Q5EBC0_RAT]	39.12	2	32	32	97	enzyme regulator activity; protein binding	cytoplasm; membrane	metabolic process	Pf00092; Pf06668; Pf08487			36.0856	11.68	8	10					188.112	37.83	30	50	133.706	29.37	22	37	933	103.691	6.20166
F1LRP5	Uncharacterized protein OS=Rattus norvegicus GN=Tpm3 PE=3 SV=1 - [F1LRP5_RAT]	39.08	2	0	14	48		cytoskeleton; cytoplasm		Pf00261; Pf12718			44.3274	34.86	11	16	13.4134	13.73	4	6	23.1292	12.68	3	7	53.8755	31.69	10	19	284	33.1288	4.76709
Q5I0M1	Apolipoprotein H OS=Rattus norvegicus GN=Apoh PE=2 SV=1 - [Q5I0M1_RAT]	38.84	2	11	11	32	protein binding; enzyme regulator activity	extracellular; cell surface	cell proliferation; regulation of biological process; metabolic process; coagulation; response to stimulus; cellular component movement; development; cell death	Pf00084; Pf09014			9.76947	11.88	2	3					56.6688	35.94	10	18	30.3522	27.25	7	11	345	38.4317	8.20654
F1LNX0	Uncharacterized protein OS=Rattus norvegicus GN=Ddah1 PE=4 SV=1 - [F1LNX0_RAT]	38.5	2	3	3	9	catalytic activity	cytoplasm; mitochondrion	metabolic process	Pf02274			16.2361	33.5	2	4					3.16883	13	1	1	11.1902	18	2	4	200	21.6921	6.12549
P08721	Osteopontin OS=Rattus norvegicus GN=Spp1 PE=1 SV=2 - [OSTP_RAT]	38.49	2	7	7	14	protein binding	extracellular; cytoplasm	cell differentiation; defense response; response to stimulus; regulation of biological process; cellular component movement; development; cell growth; cell organization and biogenesis	Pf00865							43.5092	38.49	7	14									317	34.942	4.52588
O08628	Procollagen C-endopeptidase enhancer 1 OS=Rattus norvegicus GN=Pcolce PE=2 SV=1 - [PCOC1_RAT]	38.46	2	13	13	30	protein binding	extracellular		Pf00431; Pf01759							106.585	38.46	13	30									468	50.153	8.06006
Q00715	Histone H2B type 1 OS=Rattus norvegicus PE=1 SV=2 - [H2B1_RAT]	38.4	12	4	4	20	DNA binding	chromosome; nucleus	cell organization and biogenesis; metabolic process; defense response; response to stimulus	Pf00125			11.1927	7.2	1	5	9.77253	19.2	2	3	16.8701	30.4	3	6	17.2017	38.4	4	6	125	13.9816	10.3599
P04639	Apolipoprotein A-I OS=Rattus norvegicus GN=Apoa1 PE=1 SV=2 - [APOA1_RAT]	38.22	1	10	10	25	transporter activity; enzyme regulator activity	extracellular; nucleus	metabolic process; transport; response to stimulus; cell differentiation; cell organization and biogenesis; development; regulation of biological process	Pf01442			25.7746	29.34	5	6					15.058	23.94	4	4	58.6828	38.22	10	15	259	30.0432	5.74463
Q6PEC4	S-phase kinase-associated protein 1 OS=Rattus norvegicus GN=Skp1 PE=2 SV=3 - [SKP1_RAT]	38.04	1	6	6	21	catalytic activity	cytoplasm; cytosol; nucleus	metabolic process; cell organization and biogenesis	Pf01466; Pf03931			32.9447	38.04	5	11					15.8032	14.72	1	5	17.6231	24.54	3	5	163	18.6603	4.53857
Q63754	Beta-synuclein OS=Rattus norvegicus GN=Sncb PE=1 SV=1 - [SYUB_RAT]	37.96	1	5	6	17	metal ion binding; protein binding	nucleus; cytoplasm; mitochondrion; Golgi	cell communication; metabolic process; cell death; regulation of biological process; cell organization and biogenesis	Pf01387			56.2595	37.96	6	14									6.01069	36.5	3	3	137	14.4952	4.4751
Q07936	Annexin A2 OS=Rattus norvegicus GN=Anxa2 PE=1 SV=2 - [ANXA2_RAT]	37.46	3	8	8	20	enzyme regulator activity; metal ion binding; protein binding	extracellular; cytoplasm; endosome; membrane	development; transport; cell organization and biogenesis; coagulation; regulation of biological process; response to stimulus	Pf00191			8.60782	12.68	2	2	11.8639	11.8	3	3	24.8198	21.83	4	6	28.7839	32.74	7	9	339	38.6538	7.69385
O88989	Malate dehydrogenase, cytoplasmic OS=Rattus norvegicus GN=Mdh1 PE=1 SV=3 - [MDHC_RAT]	37.43	1	13	13	80	nucleotide binding; catalytic activity	cytoplasm; mitochondrion; cytoskeleton	metabolic process	Pf00056; Pf02866			79.6051	37.43	12	25	9.54205	8.68	2	3	89.9638	37.43	13	26	78.2015	34.13	11	26	334	36.46	6.58057
Q6P6G4	Phosphoglycerate mutase OS=Rattus norvegicus GN=Bpgm PE=2 SV=1 - [Q6P6G4_RAT]	37.21	3	5	5	13	catalytic activity		metabolic process	Pf00300											15.0558	29.84	4	6	25.3319	16.28	3	7	258	30.0577	7.31299
Q63768	Adapter molecule crk OS=Rattus norvegicus GN=Crk PE=1 SV=1 - [CRK_RAT]	37.17	3	8	8	15	protein binding	cytoplasm; cytosol; membrane	cell communication; metabolic process; regulation of biological process; response to stimulus; cell organization and biogenesis; cellular component movement	Pf00017; Pf00018; Pf07653			23.8666	32.57	6	7					7.50344	10.2	2	2	23.0213	16.45	4	6	304	33.824	5.5542
P51886	Lumican OS=Rattus norvegicus GN=Lum PE=2 SV=1 - [LUM_RAT]	36.98	1	12	12	48	protein binding	extracellular	response to stimulus; metabolic process; regulation of biological process; development	Pf01462; Pf12799			8.54782	17.75	3	5	72.356	32.84	10	22	54.9019	28.99	9	17	16.087	15.09	4	4	338	38.2546	6.43018
D3ZK97	Uncharacterized protein OS=Rattus norvegicus GN=LOC100360868 PE=3 SV=1 - [D3ZK97_RAT]	36.76	7	3	3	12	DNA binding	chromosome; nucleus	cell organization and biogenesis; metabolic process	Pf00125			9.16644	23.53	1	2					19.1433	36.76	3	5	22.2577	28.68	2	5	136	15.3485	11.2681
P01041	Cystatin-B OS=Rattus norvegicus GN=Cstb PE=1 SV=1 - [CYTB_RAT]	36.73	1	3	3	13	protein binding; enzyme regulator activity	nucleus; organelle lumen; cytoplasm	response to stimulus; metabolic process; regulation of biological process; cell death	Pf00031			12.7017	30.61	2	4					14.558	36.73	3	5	12.3335	30.61	2	4	98	11.1886	6.30322
P82995	Heat shock protein HSP 90-alpha OS=Rattus norvegicus GN=Hsp90aa1 PE=1 SV=3 - [HS90A_RAT]	36.29	12	15	26	116	nucleotide binding; RNA binding; protein binding; enzyme regulator activity	cytoplasm; cytosol; cell surface; membrane	cell differentiation; cellular component movement; development; metabolic process; response to stimulus; cell organization and biogenesis; regulation of biological process; cell death; transport	Pf00183; Pf02518			125.808	30.42	19	41					109.777	24.15	18	37	129.229	26.19	20	38	733	84.7618	5.0083
D4A2L0	RCG42490, isoform CRA_h OS=Rattus norvegicus GN=Myl6b PE=4 SV=1 - [D4A2L0_RAT]	36.04	5	3	3	7	metal ion binding						7.00554	11.71	1	2	7.92479	36.04	3	3	3.41853	11.71	1	1	3.55117	11.71	1	1	111	12.5201	4.84326
D3Z9F8	Uncharacterized protein OS=Rattus norvegicus GN=Col12a1 PE=4 SV=1 - [D3Z9F8_RAT]	36.03	4	75	75	147	protein binding			Pf00041; Pf00092; Pf01108; Pf09294							495.263	36.03	75	147									3064	332.78	5.71924
F2Z3T2	Uncharacterized protein OS=Rattus norvegicus GN=Tpm3 PE=3 SV=1 - [F2Z3T2_RAT]	35.92	2	1	13	46				Pf00261; Pf12718			45.2378	35.92	11	16	10.4047	9.51	3	5	23.1292	12.68	3	7	51.0498	28.17	9	18	284	32.8428	4.71631
Q9ESM2	Hyaluronan and proteoglycan link protein 2 OS=Rattus norvegicus GN=Hapln2 PE=2 SV=1 - [HPLN2_RAT]	35.78	1	12	12	59	protein binding	extracellular		Pf00193; Pf07679; Pf07686			49.1365	21.7	6	13					97.0994	32.26	11	25	74.0915	35.19	10	21	341	38.0224	9.08545
D3ZW55	Inosine triphosphate pyrophosphatase OS=Rattus norvegicus GN=Itpa PE=3 SV=1 - [ITPA_RAT]	35.35	1	4	4	4	nucleotide binding; catalytic activity; metal ion binding	cytoplasm	metabolic process; cell organization and biogenesis	Pf01725			3.13151	8.08	1	1									12.4698	27.27	3	3	198	21.9131	5.65576
Q62813	Limbic system-associated membrane protein OS=Rattus norvegicus GN=Lsamp PE=1 SV=1 - [LSAMP_RAT]	35.21	3	10	10	45	protein binding	membrane		Pf00047; Pf07679			52.3262	29.29	8	17					41.5818	26.92	6	13	41.0277	23.37	6	15	338	37.3012	6.68311
F1LN83	Uncharacterized protein OS=Rattus norvegicus GN=Fetub PE=4 SV=1 - [F1LN83_RAT]	35.19	3	10	10	24	enzyme regulator activity	extracellular		Pf00031			4.54387	4.76	1	1					54.0712	35.19	10	16	25.9987	22.75	5	7	378	41.5359	7.09326
P20761	Ig gamma-2B chain C region OS=Rattus norvegicus GN=Igh-1a PE=1 SV=1 - [IGG2B_RAT]	34.83	3	6	6	16	protein binding			Pf07654			3.51907	5.71	1	2					37.9957	34.83	6	12	7.76896	9.01	2	2	333	36.4742	7.63525
Q6AY84	Secernin-1 OS=Rattus norvegicus GN=Scrn1 PE=1 SV=1 - [SCRN1_RAT]	34.78	1	10	10	42	catalytic activity	nucleus; cytoplasm; membrane	metabolic process; transport	Pf03577			71.9142	34.78	10	22					24.6902	17.87	5	8	33.4936	20.53	6	12	414	46.3666	4.84326
P02767	Transthyretin OS=Rattus norvegicus GN=Ttr PE=1 SV=1 - [TTHY_RAT]	34.69	1	4	4	7	protein binding	extracellular	transport; metabolic process	Pf00576											19.6023	34.69	4	5	8.93274	23.81	2	2	147	15.7099	6.16357
B5DEN5	Eukaryotic translation elongation factor 1 beta 2 OS=Rattus norvegicus GN=Eef1b2 PE=2 SV=1 - [B5DEN5_RAT]	34.67	3	4	4	9	RNA binding	cytoplasm	metabolic process	Pf00736			21.5053	28	3	6					2.38837	5.78	1	1	8.14267	12.44	2	2	225	24.6603	4.71631
D4A492	Uncharacterized protein OS=Rattus norvegicus GN=Nedd8 PE=4 SV=1 - [D4A492_RAT]	34.57	2	2	2	11	protein binding			Pf00240; Pf11976			10.1985	34.57	2	4					6.15442	34.57	2	3	8.12703	34.57	2	4	81	8.9828	5.47803
P18437	Non-histone chromosomal protein HMG-17 OS=Rattus norvegicus GN=Hmgn2 PE=1 SV=2 - [HMGN2_RAT]	34.44	1	1	1	17	DNA binding	chromosome; nucleus; cytoplasm					19.4184	34.44	1	6					8.82398	34.44	1	3	23.1157	34.44	1	8	90	9.35997	9.87646
Q4KLJ0	High mobility group nucleosomal binding domain 2 OS=Rattus norvegicus GN=Hmgn2 PE=2 SV=1 - [Q4KLJ0_RAT]	34.44	1	1	1	5	DNA binding	chromosome; nucleus					2.41024	34.44	1	2					4.44031	34.44	1	1	6.55808	34.44	1	2	90	9.37304	9.99365
Q3T1J1	Eukaryotic translation initiation factor 5A-1 OS=Rattus norvegicus GN=Eif5a PE=1 SV=3 - [IF5A1_RAT]	34.42	1	4	4	10	RNA binding; protein binding	nucleus; membrane; cytoplasm; endoplasmic reticulum	transport; metabolic process; cell death; regulation of biological process; cell proliferation; cell organization and biogenesis; cell differentiation	Pf01287			12.1051	34.42	4	4					3.80476	8.44	1	1	14.4342	19.48	3	5	154	16.8214	5.23682
P50137	Transketolase OS=Rattus norvegicus GN=Tkt PE=1 SV=1 - [TKT_RAT]	34.19	1	15	15	32	metal ion binding; catalytic activity	nucleus; cytoplasm; endoplasmic reticulum; membrane	metabolic process; regulation of biological process	Pf00456; Pf00676; Pf02779; Pf02780; Pf09364			55.0887	17.17	7	12					42.1156	24.88	11	14	20.1501	8.67	4	6	623	67.6006	7.48877
Q5PPN5	Tubulin polymerization-promoting protein family member 3 OS=Rattus norvegicus GN=Tppp3 PE=2 SV=1 - [TPPP3_RAT]	34.09	1	7	7	19	metal ion binding; protein binding	cytoplasm; cytoskeleton	cell organization and biogenesis	Pf05517			33.7357	34.09	5	8					14.177	26.7	3	4	30.2139	31.25	6	7	176	18.9677	9.11475
Q63083	Nucleobindin-1 OS=Rattus norvegicus GN=Nucb1 PE=1 SV=1 - [NUCB1_RAT]	33.99	1	10	10	15	DNA binding; metal ion binding	cytoplasm; Golgi; membrane									50.4113	33.99	10	15									459	53.4739	5.12256
Q63041	Alpha-1-macroglobulin OS=Rattus norvegicus GN=A1m PE=1 SV=1 - [A1M_RAT]	33.87	1	35	35	155	enzyme regulator activity; protein binding	extracellular	metabolic process; regulation of biological process	Pf00207; Pf01835; Pf07677; Pf07678; Pf07703; Pf10569; Pf11974			68.4402	17.33	17	23	3.95012	0.73	1	1	303.304	33.87	35	85	164.824	24.2	23	46	1500	167.019	6.90283
F1LP60	Uncharacterized protein (Fragment) OS=Rattus norvegicus GN=Msn PE=4 SV=1 - [F1LP60_RAT]	33.85	5	14	16	29	protein binding	nucleus; organelle lumen; cytoplasm; cytoskeleton; membrane	cellular component movement; regulation of biological process	Pf00373; Pf00769; Pf09379; Pf09380			19.272	7.81	3	5	48.2005	29.69	13	16	10.3276	6.42	4	4	11.9446	8.51	4	4	576	67.6098	6.46826
P07483	Fatty acid-binding protein, heart OS=Rattus norvegicus GN=Fabp3 PE=1 SV=2 - [FABPH_RAT]	33.83	1	2	2	9	transporter activity; protein binding	cytoplasm; cytosol	metabolic process; transport; response to stimulus	Pf00061			8.67952	33.83	2	4					6.93505	15.04	1	3	7.37455	15.04	1	2	133	14.7656	6.32861
P34058	Heat shock protein HSP 90-beta OS=Rattus norvegicus GN=Hsp90ab1 PE=1 SV=4 - [HS90B_RAT]	33.7	8	12	24	102	nucleotide binding; protein binding	cytoplasm; mitochondrion; cytosol; nucleus; cell surface; membrane	development; metabolic process; response to stimulus; regulation of biological process; transport; cell death; cell organization and biogenesis; cell communication; defense response	Pf00183; Pf02518			102.061	22.93	16	31	1.68537	2.07	1	1	130.532	29.42	19	39	98.9423	25	17	31	724	83.2291	5.03369
P07943	Aldose reductase OS=Rattus norvegicus GN=Akr1b1 PE=1 SV=3 - [ALDR_RAT]	33.54	4	9	9	19	catalytic activity	extracellular; cytoplasm	metabolic process; response to stimulus; cell communication; regulation of biological process; cell proliferation	Pf00248			21.6216	16.46	4	6					12.4758	15.51	4	4	28.5818	26.27	7	9	316	35.7743	6.7124
Q9R1E9	Connective tissue growth factor OS=Rattus norvegicus GN=Ctgf PE=2 SV=1 - [CTGF_RAT]	33.43	2	9	9	22	protein binding	extracellular; cytoplasm; Golgi; cytosol	development; cell growth; cell organization and biogenesis; regulation of biological process; metabolic process; cell communication; response to stimulus; cell proliferation; cell death; cellular component movement; cell differentiation; transport	Pf00007; Pf00090; Pf00093; Pf00219							62.1577	33.43	9	22									347	37.7298	7.86963
P51635	Alcohol dehydrogenase [NADP+] OS=Rattus norvegicus GN=Akr1a1 PE=1 SV=2 - [AK1A1_RAT]	32.92	1	8	8	23	catalytic activity	cytoplasm; cytosol; membrane	metabolic process	Pf00248			34.146	32	7	11	3.52067	4.62	1	1	15.828	7.69	2	4	25.6841	28	6	7	325	36.4829	7.31299
P04041	Glutathione peroxidase 1 OS=Rattus norvegicus GN=Gpx1 PE=1 SV=4 - [GPX1_RAT]	32.84	1	5	5	6	antioxidant activity; catalytic activity	nucleus; cytoplasm; cytosol	metabolic process; response to stimulus	Pf00255			2.04926	4.48	1	1					7.98336	23.88	3	3	6.15745	12.94	2	2	201	22.2923	7.86963
P06399-2	Isoform 2 of Fibrinogen alpha chain OS=Rattus norvegicus GN=Fga - [FIBA_RAT]	32.73	4	18	18	51	protein binding	extracellular	cell communication; regulation of biological process; response to stimulus; coagulation; cell organization and biogenesis	Pf08702; Pf12160			2.6082	2.91	1	2					67.1874	24.55	15	26	61.5179	26.73	11	23	550	60.4527	7.6499
Q9ESH6	Glutaredoxin-1 OS=Rattus norvegicus GN=Glrx PE=2 SV=3 - [GLRX1_RAT]	32.71	1	3	3	9	catalytic activity	cytoplasm	transport; metabolic process; cellular homeostasis; regulation of biological process	Pf00462			15.8313	32.71	3	5					3.01934	8.41	1	1	9.36177	8.41	1	3	107	11.8712	8.6167
Q9QXQ0	Alpha-actinin-4 OS=Rattus norvegicus GN=Actn4 PE=1 SV=2 - [ACTN4_RAT]	32.49	3	12	21	56	protein binding; metal ion binding	nucleus; cytoplasm; cytosol; cytoskeleton	response to stimulus; transport; cell death; regulation of biological process; cell organization and biogenesis; cellular component movement	Pf00307; Pf00435; Pf08726; Pf11971			13.5514	1.98	1	3	111.287	29.86	18	35	36.6724	12.73	9	10	37.1566	7.35	5	8	911	104.849	5.43994
O35077	Glycerol-3-phosphate dehydrogenase [NAD+], cytoplasmic OS=Rattus norvegicus GN=Gpd1 PE=1 SV=4 - [GPDA_RAT]	32.38	1	7	7	21	nucleotide binding; catalytic activity; protein binding	cytoplasm; mitochondrion; cytosol	metabolic process	Pf01210; Pf07479			32.5915	32.38	7	8					8.30856	8.31	2	2	41.1889	23.21	6	11	349	37.4282	6.59521
P06687	Sodium/potassium-transporting ATPase subunit alpha-3 OS=Rattus norvegicus GN=Atp1a3 PE=1 SV=2 - [AT1A3_RAT]	32.28	10	13	22	55	nucleotide binding; catalytic activity; transporter activity; protein binding; metal ion binding	cytoplasm; endoplasmic reticulum; Golgi; membrane	metabolic process; transport	Pf00122; Pf00689; Pf00690; Pf00702; Pf08282; Pf12710			62.7165	10.96	8	15					122.814	32.28	22	32	34.0654	7.7	4	8	1013	111.62	5.41455
Q91Y78	Ubiquitin carboxyl-terminal hydrolase isozyme L3 OS=Rattus norvegicus GN=Uchl3 PE=1 SV=1 - [UCHL3_RAT]	32.17	3	4	4	7	catalytic activity; protein binding	nucleus; cytoplasm; mitochondrion	metabolic process	Pf01088			9.09506	22.61	3	4									9.57807	23.48	3	3	230	26.107	5.10986
F1LUV9	Uncharacterized protein (Fragment) OS=Rattus norvegicus GN=Ncam1 PE=4 SV=1 - [F1LUV9_RAT]	32.13	5	25	25	129	protein binding	cell surface; membrane	cell organization and biogenesis; regulation of biological process; transport; cell communication; response to stimulus; cell differentiation; development	Pf00041; Pf00047; Pf07679; Pf07686			155.478	28.61	20	49					149.696	27.71	21	41	145.972	20.58	17	39	1108	118.504	4.80518
P63041	Complexin-1 OS=Rattus norvegicus GN=Cplx1 PE=1 SV=1 - [CPLX1_RAT]	32.09	1	2	2	5	protein binding; transporter activity	cytoplasm; cytosol; membrane	transport; cell communication	Pf05835			9.6875	32.09	2	2					8.81919	32.09	2	2	5.3906	17.91	1	1	134	15.1125	4.97021
P07895	Superoxide dismutase [Mn], mitochondrial OS=Rattus norvegicus GN=Sod2 PE=1 SV=2 - [SODM_RAT]	31.98	1	5	5	13	DNA binding; antioxidant activity; catalytic activity; metal ion binding; protein binding	cytoplasm; mitochondrion; membrane; organelle lumen	response to stimulus; cell communication; cell death; cell organization and biogenesis; regulation of biological process; development; metabolic process; cell differentiation; cell proliferation; cellular homeostasis	Pf00081; Pf02777			22.4302	27.93	4	6					14.7087	23.42	4	4	10.7894	19.37	3	3	222	24.6586	8.80713
D4A2G6	Uncharacterized protein OS=Rattus norvegicus GN=Thbs2 PE=4 SV=1 - [D4A2G6_RAT]	31.74	2	31	31	67	metal ion binding; protein binding	extracellular	development; regulation of biological process; cell communication; cell organization and biogenesis	Pf00090; Pf00093; Pf05735; Pf12947							220.048	31.74	31	67									1172	129.644	4.81787
P09606	Glutamine synthetase OS=Rattus norvegicus GN=Glul PE=1 SV=3 - [GLNA_RAT]	31.64	1	12	12	28	nucleotide binding; metal ion binding; catalytic activity; protein binding	cytoplasm; mitochondrion; endoplasmic reticulum	metabolic process; cell communication; regulation of biological process; transport; cell proliferation; cell organization and biogenesis	Pf00120; Pf03951			71.2429	29.49	10	18					16.3618	10.99	3	4	27.6983	17.96	5	6	373	42.2403	7.07861
B5DFD8	SH3-binding domain glutamic acid-rich protein like (Predicted), isoform CRA_a OS=Rattus norvegicus GN=Sh3bgrl PE=4 SV=1 - [B5DFD8_RAT]	31.58	1	2	2	2	catalytic activity		cellular homeostasis; regulation of biological process	Pf00462; Pf04908			7.55717	31.58	2	2													114	12.7923	5.07178
P61980	Heterogeneous nuclear ribonucleoprotein K OS=Rattus norvegicus GN=Hnrnpk PE=1 SV=1 - [HNRPK_RAT]	31.32	3	11	11	30	DNA binding; RNA binding	nucleus; organelle lumen; spliceosomal complex; cytoplasm	metabolic process	Pf00013; Pf08067			59.112	31.32	10	15									55.3947	31.32	11	15	463	50.9444	5.5415
Q6MG60	N(G),N(G)-dimethylarginine dimethylaminohydrolase 2 OS=Rattus norvegicus GN=Ddah2 PE=1 SV=1 - [DDAH2_RAT]	31.23	1	4	4	7	catalytic activity	cytoplasm	metabolic process	Pf02274			14.8983	31.23	4	4									8.52319	16.84	3	3	285	29.6694	6.01123
D3ZHC4	Heme binding protein 2 (Predicted), isoform CRA_b OS=Rattus norvegicus GN=Hebp2 PE=4 SV=1 - [D3ZHC4_RAT]	31.03	1	6	6	18		cytoplasm		Pf04832			28.6812	26.11	4	7					10.7365	19.7	3	3	29.6778	31.03	6	8	203	22.9361	4.57666
Q6AYQ9	Peptidyl-prolyl cis-trans isomerase OS=Rattus norvegicus GN=Ppic PE=2 SV=1 - [Q6AYQ9_RAT]	30.66	1	5	5	7	catalytic activity		metabolic process	Pf00160							23.9684	30.66	5	7									212	22.9949	8.1333
P05197	Elongation factor 2 OS=Rattus norvegicus GN=Eef2 PE=1 SV=4 - [EF2_RAT]	30.54	2	18	18	62	nucleotide binding; RNA binding; catalytic activity	cytoplasm	metabolic process	Pf00009; Pf00679; Pf03144; Pf03764			72.8935	21.79	11	17	11.3821	4.55	3	3	87.1327	30.54	17	23	74.5993	21.21	12	19	858	95.2229	6.82959
Q4KM73	UMP-CMP kinase OS=Rattus norvegicus GN=Cmpk1 PE=1 SV=2 - [KCY_RAT]	30.1	1	6	6	18	nucleotide binding; catalytic activity	nucleus; cytoplasm	metabolic process; reproduction	Pf00406; Pf02223			32.693	30.1	5	9									31.3481	23.98	4	9	196	22.1552	5.8335
P14046	Alpha-1-inhibitor 3 OS=Rattus norvegicus GN=A1i3 PE=1 SV=1 - [A1I3_RAT]	30.06	1	12	34	97	enzyme regulator activity	extracellular	metabolic process; regulation of biological process	Pf00207; Pf01835; Pf07677; Pf07678; Pf07703; Pf10569; Pf11974			37.4796	12.05	11	13	7.95974	0.81	1	2	175.188	28.1	31	53	101.2	21.19	21	29	1477	163.67	6.03662
D3ZC10	Uncharacterized protein OS=Rattus norvegicus GN=Epb41l3 PE=4 SV=1 - [D3ZC10_RAT]	29.97	6	5	5	10	protein binding; structural molecule activity	cytoskeleton		Pf05902			15.5943	19.29	4	6					3.01066	3.86	1	1	9.99027	17.8	3	3	337	36.4419	4.80518
P17475	Alpha-1-antiproteinase OS=Rattus norvegicus GN=Serpina1 PE=1 SV=2 - [A1AT_RAT]	29.93	1	13	13	53	protein binding; enzyme regulator activity	extracellular	response to stimulus; defense response; metabolic process; regulation of biological process	Pf00079			38.7307	27.25	8	13					85.3201	29.68	12	24	54.4811	27.25	11	16	411	46.1065	6.07471
P35053	Glypican-1 OS=Rattus norvegicus GN=Gpc1 PE=1 SV=1 - [GPC1_RAT]	29.93	1	9	9	12	metal ion binding; protein binding	extracellular; cytoplasm; endosome; membrane	cell differentiation; development; metabolic process; cell communication; cell organization and biogenesis; cellular homeostasis; regulation of biological process; response to stimulus	Pf01153							39.1069	29.93	9	12									558	61.6949	7.21045
F1M7U8	Protein-L-isoaspartate O-methyltransferase (Fragment) OS=Rattus norvegicus GN=Pcmt1 PE=3 SV=1 - [F1M7U8_RAT]	29.81	2	3	3	5	catalytic activity	cytoplasm	metabolic process	Pf01135; Pf01209; Pf05175; Pf06325; Pf08241; Pf12847			12.4277	29.81	3	3									8.83241	24.52	2	2	208	22.5226	6.88818
P04692-5	Isoform 5 of Tropomyosin alpha-1 chain OS=Rattus norvegicus GN=Tpm1 - [TPM1_RAT]	29.8	9	1	10	45	structural molecule activity	cytoskeleton; cytoplasm	cellular component movement; regulation of biological process	Pf00261; Pf12718			42.37	24.9	7	14	13.6884	15.51	4	6	20.6768	14.69	3	6	58.2136	26.12	9	19	245	28.3265	4.76709
P50399	Rab GDP dissociation inhibitor beta OS=Rattus norvegicus GN=Gdi2 PE=1 SV=2 - [GDIB_RAT]	29.66	2	6	12	57	enzyme regulator activity; protein binding	cytoplasm; cytosol; membrane	transport; metabolic process; regulation of biological process	Pf00996			61.9432	24.72	10	18	20.8309	15.06	5	6	55.4349	24.72	9	15	61.5621	27.42	10	18	445	50.5047	6.25244
Q6PEC1	Tubulin-specific chaperone A OS=Rattus norvegicus GN=Tbca PE=1 SV=1 - [TBCA_RAT]	29.63	2	3	3	8	protein binding	cytoplasm; cytoskeleton	cell organization and biogenesis	Pf02970			16.5823	29.63	3	5									9.0785	17.59	2	3	108	12.7357	5.46533
Q9ERB4-2	Isoform V3 of Versican core protein OS=Rattus norvegicus GN=Vcan - [CSPG2_RAT]	29.62	9	5	16	83	metal ion binding; protein binding			Pf00008; Pf00059; Pf00084; Pf00193; Pf07686			68.4775	21.07	12	22	2.22039	2.9	1	1	136.496	28.24	14	34	93.0024	19.39	12	26	655	74.4263	6.65381
Q64361	Latexin OS=Rattus norvegicus GN=Lxn PE=1 SV=1 - [LXN_RAT]	29.6	1	6	6	30	enzyme regulator activity	cytoplasm	metabolic process; regulation of biological process; response to stimulus	Pf06907			20.836	23.77	5	9					38.2919	25.56	5	12	24.5514	19.73	3	9	223	25.5636	6.15088
Q9ES33	Substrate binding subunit of type II 5'-deiodinase D2p29 OS=Rattus norvegicus GN=Dkk3 PE=2 SV=1 - [Q9ES33_RAT]	29.6	1	6	6	15		extracellular	development; cell communication; regulation of biological process; response to stimulus	Pf04706							38.1707	29.6	6	15									277	30.743	4.65283
P36953	Afamin OS=Rattus norvegicus GN=Afm PE=2 SV=1 - [AFAM_RAT]	29.44	1	12	12	23		extracellular	transport	Pf00273			5.7732	1.81	1	2	1.98356	1.15	1	1	38.5618	26.32	11	12	26.4189	20.39	8	8	608	69.29	6.21436
Q8VI04	L-asparaginase OS=Rattus norvegicus GN=Asrgl1 PE=1 SV=1 - [ASGL1_RAT]	29.43	1	7	7	23	catalytic activity	nucleus; cytoplasm; cytoskeleton	metabolic process	Pf01112			33.7361	20.42	4	7					32.8071	13.81	2	6	53.3956	22.82	5	10	333	34.3886	7.88428
F8WG91	Uncharacterized protein (Fragment) OS=Rattus norvegicus GN=Arl3 PE=3 SV=1 - [F8WG91_RAT]	29.28	2	2	2	2	nucleotide binding; catalytic activity; signal transducer activity	nucleus; cytoplasm	cell communication; regulation of biological process; response to stimulus	Pf00009; Pf00025; Pf00071; Pf00503; Pf01926; Pf04670; Pf08477; Pf09439			2.35731	29.28	2	2													181	20.3127	7.23975
P18418	Calreticulin OS=Rattus norvegicus GN=Calr PE=1 SV=1 - [CALR_RAT]	29.09	1	8	8	16	RNA binding; protein binding; metal ion binding	cytoplasm; extracellular; nucleus; endoplasmic reticulum; organelle lumen; Golgi; cytosol; cell surface; membrane	metabolic process; regulation of biological process; cell organization and biogenesis; transport; reproduction; cell proliferation; response to stimulus; cell communication; cell differentiation; development	Pf00262			13.7465	14.9	4	5	2.3415	2.88	1	1	15.5283	20.43	6	7	8.53862	11.3	3	3	416	47.9658	4.48779
Q62881	Nucleolar protein 3 OS=Rattus norvegicus GN=Nol3 PE=1 SV=1 - [NOL3_RAT]	28.96	1	3	3	4	protein binding	nucleus; organelle lumen; cytoplasm; mitochondrion	response to stimulus; metabolic process; cell death; regulation of biological process	Pf00619			7.53861	17.19	2	3									3.98029	11.76	1	1	221	24.5614	4.10693
B0BND0	Ectonucleotide pyrophosphatase/phosphodiesterase family member 6 OS=Rattus norvegicus GN=Enpp6 PE=2 SV=1 - [ENPP6_RAT]	28.86	2	10	10	23	catalytic activity	membrane	metabolic process	Pf01663			15.8287	9.32	3	3					42.0294	25.23	9	10	37.1073	27.05	9	10	440	50.6685	6.94678
Q03626	Murinoglobulin-1 OS=Rattus norvegicus GN=Mug1 PE=2 SV=1 - [MUG1_RAT]	28.78	4	11	33	106	enzyme regulator activity	extracellular	defense response; response to stimulus; metabolic process; regulation of biological process	Pf00207; Pf01835; Pf07677; Pf07678; Pf07703; Pf10569; Pf11974			43.1253	10.96	10	14					203.237	27.37	31	59	109.313	21.05	21	33	1487	165.221	6.01123
P16446	Phosphatidylinositol transfer protein alpha isoform OS=Rattus norvegicus GN=Pitpna PE=1 SV=2 - [PIPNA_RAT]	28.78	1	4	4	12	transporter activity	cytoplasm	transport	Pf02121			9.9023	24.35	3	4					11.9252	8.49	1	2	23.4532	23.99	3	6	271	31.8871	6.3667
D3ZTB5	Uncharacterized protein OS=Rattus norvegicus GN=S100a13 PE=4 SV=1 - [D3ZTB5_RAT]	28.71	1	3	3	10	metal ion binding; protein binding	extracellular; nucleus; cytoplasm; cytosol	cell proliferation; regulation of biological process; cell organization and biogenesis; cell communication; response to stimulus; transport	Pf01023			2.89815	16.83	1	1					10.9756	28.71	2	5	10.3782	28.71	3	4	101	11.5462	8.36768
D3ZFY8	Uncharacterized protein OS=Rattus norvegicus GN=Tmem189 PE=4 SV=1 - [D3ZFY8_RAT]	28.57	9	4	4	8	catalytic activity			Pf00179			12.8589	21.77	3	6					6.99658	13.61	2	2					147	16.3442	7.95752
Q5RKI0	WD repeat-containing protein 1 OS=Rattus norvegicus GN=Wdr1 PE=1 SV=3 - [WDR1_RAT]	28.38	1	10	10	33	protein binding	cytoplasm; cytoskeleton		Pf00400; Pf04762; Pf08662			36.1744	21.29	7	14	2.38414	1.65	1	1	31.6858	19.14	7	10	26.084	13.7	5	8	606	66.1399	6.62451
P10860	Glutamate dehydrogenase 1, mitochondrial OS=Rattus norvegicus GN=Glud1 PE=1 SV=2 - [DHE3_RAT]	28.14	1	10	10	25	nucleotide binding; catalytic activity; protein binding	cytoplasm; mitochondrion; membrane; organelle lumen	metabolic process; response to stimulus; cell communication; regulation of biological process; transport	Pf00208; Pf02812			31.9059	28.14	10	15					14.0831	12.19	4	8	1.9409	5.02	2	2	558	61.3773	8.00146
D3ZLA0	Uncharacterized protein OS=Rattus norvegicus GN=Wbp2 PE=4 SV=1 - [D3ZLA0_RAT]	28.11	3	3	3	5				Pf02893; Pf10349			0	16.59	1	1					3.1769	4.61	1	1	5.87299	11.52	2	3	217	23.4204	6.78564
P16290	Phosphoglycerate mutase 2 OS=Rattus norvegicus GN=Pgam2 PE=2 SV=2 - [PGAM2_RAT]	28.06	1	4	8	39	catalytic activity	nucleus; cytoplasm; cytosol	metabolic process; reproduction; response to stimulus	Pf00300			46.1891	19.37	5	12					56.7512	28.06	8	17	24.6707	27.67	7	10	253	28.7368	8.71924
F1M7I8	Uncharacterized protein (Fragment) OS=Rattus norvegicus PE=4 SV=1 - [F1M7I8_RAT]	28	2	2	2	2	protein binding			Pf07686											8.20604	28	2	2					100	10.7514	8.00146
D3ZC88	Elongation factor 1-alpha OS=Rattus norvegicus PE=3 SV=1 - [D3ZC88_RAT]	27.92	6	4	9	19	nucleotide binding; RNA binding; catalytic activity	cytoplasm	metabolic process	Pf00009; Pf03143; Pf03144			16.8245	17.53	5	6	15.2703	10.17	3	4	16.0585	19.91	6	7	7.12714	2.38	1	2	462	50.0761	9.01221
F1M9V2	Uncharacterized protein (Fragment) OS=Rattus norvegicus GN=Vamp1 PE=4 SV=1 - [F1M9V2_RAT]	27.83	1	2	2	8		membrane	transport	Pf00957			11.1475	27.83	2	3					3.45065	27.83	1	1	8.95173	27.83	2	4	115	12.4194	6.66846
Q6B345	Protein S100-A11 OS=Rattus norvegicus GN=S100a11 PE=2 SV=1 - [S10AB_RAT]	27.55	2	2	2	6	metal ion binding	nucleus; cytoplasm		Pf00036; Pf01023			3.16569	16.33	1	1	7.90313	27.55	2	2	9.62451	27.55	2	2	3.9825	11.22	1	1	98	11.0575	5.89697
Q5FVI4	Cell cycle exit and neuronal differentiation protein 1 OS=Rattus norvegicus GN=Cend1 PE=1 SV=1 - [CEND_RAT]	27.52	1	5	5	42		membrane					49.8608	27.52	5	16					45.8794	27.52	5	13	34.4454	27.52	5	13	149	15.0339	8.96826
Q5I0D1	Glyoxalase domain-containing protein 4 OS=Rattus norvegicus GN=Glod4 PE=1 SV=1 - [GLOD4_RAT]	27.52	2	6	6	13		cytoplasm; mitochondrion		Pf00903; Pf12681			14.2364	21.48	4	5					6.94724	12.75	2	2	19.7026	21.48	5	6	298	33.2465	5.2749
P48679	Prelamin-A/C OS=Rattus norvegicus GN=Lmna PE=1 SV=1 - [LMNA_RAT]	27.52	1	7	15	50	structural molecule activity	nucleus; cytoskeleton; organelle lumen	cell organization and biogenesis; reproduction; cellular component movement; regulation of biological process; cell communication; response to stimulus; transport; cell death; cell differentiation; development	Pf00038; Pf00932; Pf12128			60.9388	21.2	10	17					37.5722	11.88	7	12	72.4849	23.76	14	21	665	74.2788	6.97607
F1LS90	Uncharacterized protein OS=Rattus norvegicus GN=Gmfb PE=4 SV=1 - [F1LS90_RAT]	27.46	3	4	4	9	protein binding			Pf00241			17.3221	27.46	4	5									13.3579	27.46	4	4	142	16.7395	5.43994
Q5I0D5	Phospholysine phosphohistidine inorganic pyrophosphate phosphatase OS=Rattus norvegicus GN=Lhpp PE=2 SV=1 - [LHPP_RAT]	27.41	2	4	4	8	metal ion binding; catalytic activity; protein binding	nucleus; cytoplasm; cytosol	metabolic process	Pf00702			16.9905	27.41	4	5					4.02966	15.93	2	2	5.05436	8.15	1	1	270	29.1717	5.38916
Q62952	Dihydropyrimidinase-related protein 3 OS=Rattus norvegicus GN=Dpysl3 PE=1 SV=2 - [DPYL3_RAT]	27.37	2	7	10	41	catalytic activity; protein binding	extracellular; cytoplasm; cytosol; cytoskeleton	metabolic process; cell differentiation; cell organization and biogenesis; development; regulation of biological process; cellular component movement; response to stimulus	Pf01979; Pf04909			77.2174	27.37	10	21					43.2539	17.54	7	11	35.6515	15.26	6	9	570	61.928	6.49365
F1LRX5	Uncharacterized protein (Fragment) OS=Rattus norvegicus GN=Sptbn1 PE=4 SV=1 - [F1LRX5_RAT]	27.36	4	49	49	152	protein binding; structural molecule activity	extracellular; cytoplasm; cytoskeleton; membrane	regulation of biological process; cellular component movement; development	Pf00169; Pf00307; Pf00435; Pf06008; Pf11971; Pf12128			190.923	18.61	33	56					138.571	17.58	27	41	193.045	21.6	35	55	2310	267.741	5.79541
P60841-2	Isoform 2 of Alpha-endosulfine OS=Rattus norvegicus GN=Ensa - [ENSA_RAT]	27.35	2	2	2	6	protein binding		transport; response to stimulus; cell communication; regulation of biological process	Pf04667			14.7073	27.35	2	4									6.38614	17.09	1	2	117	12.9135	8.26514
D4A6X4	Acylphosphatase OS=Rattus norvegicus GN=Acyp1 PE=3 SV=1 - [D4A6X4_RAT]	27.27	1	2	2	5	catalytic activity			Pf00708			3.36377	13.13	1	1					7.8753	27.27	2	2	7.96377	27.27	2	2	99	11.3048	9.30518
P02650	Apolipoprotein E OS=Rattus norvegicus GN=Apoe PE=1 SV=2 - [APOE_RAT]	27.24	1	8	8	27	protein binding; transporter activity	extracellular; cytoplasm; endosome; Golgi; cell surface; membrane	regulation of biological process; response to stimulus; metabolic process; transport; cellular homeostasis; cell death; cell differentiation; cell organization and biogenesis; development; defense response	Pf01442; Pf10186			29.9379	16.67	5	9	3.60309	4.81	1	1	44.8551	15.06	4	11	20.9949	12.18	4	6	312	35.7313	5.2749
F1LNY0	Uncharacterized protein OS=Rattus norvegicus GN=Hprt1 PE=4 SV=1 - [F1LNY0_RAT]	27.06	2	5	5	11	catalytic activity	cytoplasm	metabolic process	Pf00156			18.3334	21.56	4	6					4.85756	10.09	2	2	9.0871	16.06	3	3	218	24.5625	6.07471
Q3MID6	Calumenin OS=Rattus norvegicus GN=Calu PE=2 SV=1 - [Q3MID6_RAT]	26.98	2	5	5	14	metal ion binding	extracellular	cell communication; regulation of biological process; response to stimulus	Pf10591							44.7464	26.98	5	14									315	37.1244	4.60205
Q78P75	Dynein light chain 2, cytoplasmic OS=Rattus norvegicus GN=Dynll2 PE=1 SV=1 - [DYL2_RAT]	26.97	2	4	4	27	catalytic activity; motor activity; protein binding	cytoplasm; cytoskeleton	transport; cell differentiation; development	Pf01221			31.8585	26.97	4	11					29.8527	26.97	3	8	27.315	26.97	4	8	89	10.3431	7.37158
F1M1N4	Uncharacterized protein (Fragment) OS=Rattus norvegicus GN=Actn1 PE=4 SV=1 - [F1M1N4_RAT]	26.76	6	7	16	35	protein binding; metal ion binding	membrane		Pf00307; Pf00435; Pf08726; Pf11971							71.2792	23.3	13	24	21.2088	7.38	6	6	20.7571	5.65	4	5	867	99.7473	5.61768
Q01177	Plasminogen OS=Rattus norvegicus GN=Plg PE=2 SV=2 - [PLMN_RAT]	26.72	2	14	14	35	catalytic activity	extracellular; membrane	metabolic process; cell death; regulation of biological process; coagulation; response to stimulus; cell differentiation; cellular homeostasis; development; cellular component movement	Pf00024; Pf00051; Pf00089; Pf09342							2.00894	2.09	1	1	68.0571	21.18	11	23	31.4599	13.92	8	11	812	90.4769	7.07861
P01830	Thy-1 membrane glycoprotein OS=Rattus norvegicus GN=Thy1 PE=1 SV=1 - [THY1_RAT]	26.71	1	7	7	39	enzyme regulator activity; protein binding	cytoplasm; endoplasmic reticulum; cytosol; membrane; cell surface	development; metabolic process; regulation of biological process; cell organization and biogenesis; cellular component movement; cell death; cell differentiation; cell proliferation; cell communication; response to stimulus; cellular homeostasis; transport	Pf00047			56.758	26.71	7	15	8.12839	18.01	2	2	45.2633	23.6	5	14	32.1999	22.98	4	8	161	18.1607	9.27588
P36972	Adenine phosphoribosyltransferase OS=Rattus norvegicus GN=Aprt PE=1 SV=1 - [APT_RAT]	26.67	2	4	4	7	catalytic activity; nucleotide binding	cytoplasm	metabolic process; development; reproduction; transport; response to stimulus	Pf00156			13.9786	26.67	4	4					4.30553	11.11	1	1	6.90895	15.56	2	2	180	19.5334	6.56592
E9PSR1	Uncharacterized protein OS=Rattus norvegicus GN=Lmna PE=3 SV=1 - [E9PSR1_RAT]	26.47	1	1	9	27	structural molecule activity	cytoskeleton		Pf00038; Pf00932; Pf12128			37.5014	23.76	7	11					8.85688	5.88	2	3	45.342	20.81	8	13	442	50.6287	6.72705
B2RYG6	Ubiquitin thioesterase OTUB1 OS=Rattus norvegicus GN=Otub1 PE=1 SV=1 - [OTUB1_RAT]	26.2	1	6	6	16	catalytic activity; protein binding	cytoplasm	metabolic process; response to stimulus; regulation of biological process	Pf02338; Pf10275			27.0713	24.72	5	8					6.9395	11.44	2	2	21.791	22.51	5	6	271	31.2504	4.94482
F1LZA2	Uncharacterized protein (Fragment) OS=Rattus norvegicus PE=4 SV=1 - [F1LZA2_RAT]	26.14	1	1	1	3							11.9537	26.14	1	3													88	9.07633	4.03076
P04692	Tropomyosin alpha-1 chain OS=Rattus norvegicus GN=Tpm1 PE=1 SV=3 - [TPM1_RAT]	26.06	6	1	10	45	protein binding	cytoplasm; cytoskeleton	cellular component movement; regulation of biological process; cell organization and biogenesis; metabolic process; response to stimulus	Pf00261; Pf12718			42.37	21.48	7	14	13.6884	13.38	4	6	20.6768	12.68	3	6	59.3139	22.89	9	19	284	32.6607	4.7417
B0BMW0	RAB14, member RAS oncogene family OS=Rattus norvegicus GN=Rab14 PE=2 SV=1 - [B0BMW0_RAT]	26.05	33	2	3	4	nucleotide binding; catalytic activity	nucleus; cytoplasm	transport; cell communication; regulation of biological process; response to stimulus; development	Pf00009; Pf00025; Pf00071; Pf04670; Pf08477			9.6773	20.93	2	3									2.48201	5.12	1	1	215	23.8819	6.21436
F1LMP7	Uncharacterized protein OS=Rattus norvegicus GN=Grn PE=4 SV=1 - [F1LMP7_RAT]	25.95	1	1	9	26				Pf00396			12.2171	8.4	3	5	35.155	20.04	7	12	20.7975	11.45	4	7	3.65593	3.05	1	2	524	56.6092	6.66846
P63055	Purkinje cell protein 4 OS=Rattus norvegicus GN=Pcp4 PE=1 SV=2 - [PCP4_RAT]	25.81	2	1	1	1	protein binding						4.73484	25.81	1	1													62	6.80329	6.7124
D3ZMD2	40S ribosomal protein S12 OS=Rattus norvegicus GN=LOC100360558 PE=3 SV=1 - [D3ZMD2_RAT]	25.76	9	3	3	5	structural molecule activity	cytoplasm; ribosome	metabolic process	Pf01248			4.21762	18.94	2	2									4.52997	18.18	2	3	132	14.4243	6.31592
B2GV03	Phosphorylase OS=Rattus norvegicus GN=Pygb PE=2 SV=1 - [B2GV03_RAT]	25.53	3	13	17	43	catalytic activity		metabolic process	Pf00343			44.1936	17.38	11	14					46.5296	17.02	12	15	38.6836	17.73	12	14	846	96.7134	6.90283
Q9EQS0	Transaldolase OS=Rattus norvegicus GN=Taldo1 PE=1 SV=2 - [TALDO_RAT]	25.52	1	10	10	18	catalytic activity	cytoplasm; cytosol	metabolic process	Pf00923			17.6815	11.57	5	5					25.5022	21.66	6	8	18.0553	15.43	5	5	337	37.4365	7.03467
Q8CHN5	Epididymal secretory protein 1 (Precursor) OS=Rattus norvegicus GN=Npc2 PE=2 SV=1 - [Q8CHN5_RAT]	25.5	1	4	4	10			transport	Pf02221			2.56039	8.72	1	1	10.0647	10.74	1	4	10.0265	14.77	3	4	2.29413	6.04	1	1	149	16.3534	7.63525
P62632	Elongation factor 1-alpha 2 OS=Rattus norvegicus GN=Eef1a2 PE=2 SV=1 - [EF1A2_RAT]	25.49	3	3	8	18	nucleotide binding; RNA binding; catalytic activity; protein binding	nucleus; cytoplasm	metabolic process; cell death; regulation of biological process; response to stimulus	Pf00009; Pf03143; Pf03144			16.5681	17.49	5	7	10.5617	4.97	2	3	13.1175	17.49	5	6	7.12714	2.38	1	2	463	50.4223	9.02686
P24368	Peptidyl-prolyl cis-trans isomerase B OS=Rattus norvegicus GN=Ppib PE=2 SV=3 - [PPIB_RAT]	25.46	1	3	4	15	catalytic activity	cytoplasm; endoplasmic reticulum; organelle lumen	metabolic process; transport	Pf00160			14.8869	12.5	2	5	6.41703	12.96	2	2	15.6114	6.02	1	4	12.0771	6.02	1	4	216	23.7875	9.49561
Q9EPH1	Alpha-1B-glycoprotein OS=Rattus norvegicus GN=A1bg PE=2 SV=2 - [A1BG_RAT]	25.34	2	9	9	30	protein binding	extracellular					21.2902	11.89	4	6					46.2303	25.34	9	15	28.0214	15.59	6	9	513	56.4425	7.28369
Q499Q4	Phosphoglucomutase 1 OS=Rattus norvegicus GN=Pgm1 PE=2 SV=2 - [Q499Q4_RAT]	25.27	3	9	9	36	metal ion binding; catalytic activity		metabolic process	Pf00408; Pf02878; Pf02879; Pf02880			39.6911	16.01	6	12					32.8247	20.11	6	9	51.0877	19.57	7	15	562	61.3516	6.56592
D3ZL34	RCG61099, isoform CRA_b OS=Rattus norvegicus GN=rCG_61099 PE=4 SV=1 - [D3ZL34_RAT]	25	6	2	2	2	nucleotide binding			Pf00076			0	13.71	1	1									4.13803	11.29	1	1	124	14.1942	10.0815
D4A9T3	Uncharacterized protein OS=Rattus norvegicus PE=4 SV=1 - [D4A9T3_RAT]	25	33	4	4	11	DNA binding; protein binding	nucleus		Pf00505			17.0288	25	4	5					3.33709	8.15	1	1	15.5801	17.39	3	5	184	21.0509	9.80322
P60203	Myelin proteolipid protein OS=Rattus norvegicus GN=Plp1 PE=1 SV=2 - [MYPR_RAT]	24.91	2	6	6	17	structural molecule activity	membrane	cell communication; regulation of biological process; response to stimulus; cellular homeostasis; development; cell differentiation; metabolic process	Pf01275			12.9812	8.66	2	4					33.1764	24.91	6	11	6.85547	8.66	2	2	277	30.0571	8.35303
P11348	Dihydropteridine reductase OS=Rattus norvegicus GN=Qdpr PE=1 SV=1 - [DHPR_RAT]	24.9	1	5	5	32	nucleotide binding; catalytic activity; protein binding	cytoplasm; mitochondrion; cytosol	development; metabolic process; response to stimulus				37.8163	24.9	5	10					43.4331	24.9	5	12	31.6241	17.43	4	10	241	25.5359	7.81104
P23593	Apolipoprotein D OS=Rattus norvegicus GN=Apod PE=1 SV=1 - [APOD_RAT]	24.87	1	4	4	11	transporter activity	extracellular; cytoplasm; endoplasmic reticulum; cytosol; ribosome	response to stimulus; metabolic process; transport; development; cell communication; regulation of biological process; cell differentiation; cell organization and biogenesis; defense response; cell proliferation; cellular component movement	Pf00061; Pf03973; Pf08212			12.3294	14.29	2	3					22.8037	24.87	4	6	8.2856	14.29	2	2	189	21.6208	5.021
P62161	Calmodulin OS=Rattus norvegicus GN=Calm1 PE=1 SV=2 - [CALM_RAT]	24.83	4	3	3	30	metal ion binding; protein binding	cytoskeleton; nucleus; organelle lumen; cytoplasm; cytosol	metabolic process; cell division; regulation of biological process; response to stimulus	Pf00036; Pf08726; Pf12763			40.8813	24.83	3	12	5.94644	11.41	1	2	27.5957	22.15	2	7	37.8686	22.15	2	9	149	16.8268	4.22119
F1LQZ9	Uncharacterized protein (Fragment) OS=Rattus norvegicus GN=Map6 PE=4 SV=1 - [F1LQZ9_RAT]	24.69	3	8	8	56	protein binding	cytoskeleton; cytoplasm	cell organization and biogenesis; regulation of biological process	Pf05217			107.477	24.69	8	24					44.2182	15.08	4	11	94.7819	18.21	6	21	895	94.2773	9.5249
P03994-2	Isoform Short of Hyaluronan and proteoglycan link protein 1 OS=Rattus norvegicus GN=Hapln1 - [HPLN1_RAT]	24.65	3	5	5	21				Pf00193			8.9802	16.9	3	3					27.0239	24.65	5	9	23.2627	24.65	5	9	284	32.5873	9.02686
Q08163	Adenylyl cyclase-associated protein 1 OS=Rattus norvegicus GN=Cap1 PE=1 SV=3 - [CAP1_RAT]	24.47	1	7	7	25	protein binding	cytoplasm; membrane; cytoskeleton	cell organization and biogenesis; cellular component movement; transport	Pf01213; Pf07986; Pf08603			35.8646	24.47	5	8					36.5689	24.26	5	8	37.3416	20.46	5	9	474	51.5565	7.51807
Q6P7A4	Prosaposin OS=Rattus norvegicus GN=Psap PE=2 SV=1 - [Q6P7A4_RAT]	24.41	2	10	10	45		extracellular; cytoplasm; mitochondrion; vacuole; Golgi	metabolic process; regulation of biological process; cell communication; response to stimulus; development; reproduction; cell differentiation	Pf02199; Pf03489; Pf05184			44.3958	12.66	6	13	33.1212	20.8	8	11	41.7437	11.03	5	11	40.6016	11.03	5	10	553	60.9995	5.24951
Q68FS4-2	Isoform 2 of Cytosol aminopeptidase OS=Rattus norvegicus GN=Lap3 - [AMPL_RAT]	24.39	3	8	8	20	catalytic activity; metal ion binding	cytoplasm	metabolic process	Pf00883; Pf02789			25.952	12.3	4	7					25.6058	20.29	7	8	17.89	11.27	4	5	488	52.7258	6.63916
D3ZR06	Uncharacterized protein OS=Rattus norvegicus GN=Krt10 PE=3 SV=1 - [D3ZR06_RAT]	24.35	12	11	15	97	structural molecule activity	cytoskeleton		Pf00038			31.1921	17.03	8	12	189.583	24.35	15	62	37.4266	18.97	9	15	23.8068	14.01	6	8	464	49.657	5.10986
Q6P6Q2	Keratin, type II cytoskeletal 5 OS=Rattus norvegicus GN=Krt5 PE=1 SV=1 - [K2C5_RAT]	24.31	2	8	18	42	catalytic activity; motor activity; structural molecule activity	cytoskeleton		Pf00038; Pf01576; Pf03961; Pf05701; Pf05957; Pf09728			20.465	6.94	5	7	105.062	21.35	14	31	4.46795	2.08	1	1	9.37675	5.03	3	3	576	61.7877	7.79639
P23358	60S ribosomal protein L12 OS=Rattus norvegicus GN=Rpl12 PE=2 SV=1 - [RL12_RAT]	24.24	7	3	3	3	RNA binding; structural molecule activity	cytoplasm; ribosome	metabolic process	Pf00298; Pf03946			5.65491	14.55	2	2									4.62323	9.7	1	1	165	17.8346	9.42236
D3ZFG5	RCG41300 OS=Rattus norvegicus GN=Pmp2 PE=3 SV=1 - [D3ZFG5_RAT]	24.24	1	3	3	6	transporter activity		transport	Pf00061			10.6976	24.24	3	4									5.70833	10.61	1	2	132	14.9429	9.5835
D3ZS68	Uncharacterized protein OS=Rattus norvegicus GN=Pcbp1 PE=4 SV=1 - [D3ZS68_RAT]	24.16	1	5	6	24	DNA binding; RNA binding			Pf00013			26.9405	24.16	6	8					22.2233	18.26	5	7	28.3195	18.26	5	9	356	37.4739	7.09326
D3Z9M8	Uncharacterized protein OS=Rattus norvegicus GN=Krt14 PE=3 SV=1 - [D3Z9M8_RAT]	23.96	10	3	8	39	structural molecule activity	cytoskeleton; cytoplasm; membrane	cell organization and biogenesis	Pf00038; Pf06160; Pf12128			4.89196	3.33	2	2	101.824	23.96	8	32	7.5548	3.33	2	3	5.56206	3.33	2	2	480	52.3097	5.16064
B0BNA5	Coactosin-like protein OS=Rattus norvegicus GN=Cotl1 PE=1 SV=1 - [COTL1_RAT]	23.94	1	4	4	11	protein binding	cytoplasm; cytoskeleton	defense response; response to stimulus	Pf00241			20.9209	18.31	3	5					13.4647	16.9	2	3	12.0671	16.9	2	3	142	15.922	5.40186
F1LPC7	Uncharacterized protein OS=Rattus norvegicus PE=4 SV=1 - [F1LPC7_RAT]	23.93	2	2	2	2		extracellular; nucleus		Pf00855			4.84393	13.5	1	1									3.32687	10.43	1	1	163	18.3729	6.01123
F1LXB9	Uncharacterized protein (Fragment) OS=Rattus norvegicus GN=LOC100359530 PE=4 SV=1 - [F1LXB9_RAT]	23.89	20	2	2	8	protein binding			Pf07686											20.8117	14.16	1	5	11.5774	23.89	2	3	113	12.4551	8.45557
P10959	Liver carboxylesterase 1 OS=Rattus norvegicus GN=Es2 PE=1 SV=3 - [EST2_RAT]	23.68	7	10	10	28	catalytic activity	cytoplasm; endoplasmic reticulum; organelle lumen	metabolic process	Pf00135; Pf00326; Pf00756; Pf07859			13.6062	11.84	4	4					51.4156	23.68	10	15	22.9078	17.67	7	9	549	60.1365	5.73193
P23785	Granulins OS=Rattus norvegicus GN=Grn PE=1 SV=3 - [GRN_RAT]	23.64	1	1	9	26	protein binding	extracellular; cytoplasm; mitochondrion; cell surface	development; reproduction; cell differentiation; cell organization and biogenesis; regulation of biological process; response to stimulus; cell proliferation; cell communication; transport	Pf00396			12.2171	7.48	3	5	31.0299	18.37	7	12	20.7975	10.2	4	7	3.65593	2.72	1	2	588	63.3249	6.46826
F1LSV6	Uncharacterized protein (Fragment) OS=Rattus norvegicus GN=Clu PE=4 SV=1 - [F1LSV6_RAT]	23.42	3	3	3	5			cell death	Pf01093			9.35696	23.42	3	3									6.59433	16.67	2	2	222	25.4865	5.46533
F1LPS8	Uncharacterized protein OS=Rattus norvegicus GN=Pura PE=4 SV=1 - [F1LPS8_RAT]	23.36	2	4	4	10	translation regulator activity; DNA binding; protein binding	nucleus; chromosome; organelle lumen; cytoplasm	metabolic process; development; cell proliferation; regulation of biological process	Pf04845			20.2276	20.56	3	5					9.58454	10.9	2	3	10.3152	8.1	1	2	321	34.8624	6.44287
Q6S3A3	Plectin 3 OS=Rattus norvegicus GN=Plec PE=2 SV=1 - [Q6S3A3_RAT]	23.35	16	80	80	181	protein binding	cytoskeleton		Pf00307; Pf00681; Pf07812; Pf11971			239.539	17.4	54	72					128.141	8.11	24	35	262.103	16.41	55	74	4523	514.798	5.74463
P08494	Matrix Gla protein OS=Rattus norvegicus GN=Mgp PE=1 SV=2 - [MGP_RAT]	23.3	2	2	2	4	metal ion binding; protein binding	extracellular; cytoplasm; endoplasmic reticulum	cell organization and biogenesis; development; response to stimulus; cell differentiation; regulation of biological process	Pf00594							17.2884	23.3	2	4									103	12.029	9.14404
F1LV08	Uncharacterized protein (Fragment) OS=Rattus norvegicus PE=4 SV=1 - [F1LV08_RAT]	23.3	4	2	2	5	protein binding			Pf07679; Pf07686											13.9124	23.3	2	4	3.95635	14.56	1	1	103	11.3795	4.94482
D4A111	Procollagen, type VI, alpha 3 (Predicted), isoform CRA_a OS=Rattus norvegicus GN=Col6a3 PE=4 SV=1 - [D4A111_RAT]	23.29	1	3	34	55	protein binding	extracellular		Pf00092; Pf01391			3.58011	1.13	1	1	47.5774	8.97	13	13	143.951	20.75	30	38	9.9146	2.17	3	3	2207	240.304	5.43994
P07722-2	Isoform S-MAG of Myelin-associated glycoprotein OS=Rattus norvegicus GN=Mag - [MAG_RAT]	23.2	2	10	10	45	protein binding			Pf00047; Pf07679; Pf08205			71.8347	23.2	10	21	2.33683	2.06	1	1	44.6664	13.57	6	13	34.8905	16.15	6	10	582	64.3102	5.0083
P27274	CD59 glycoprotein OS=Rattus norvegicus GN=Cd59 PE=1 SV=2 - [CD59_RAT]	23.02	2	3	3	20	protein binding	extracellular; membrane	defense response; metabolic process; regulation of biological process; response to stimulus; cell death; cell proliferation	Pf00021			13.3475	13.49	2	5					21.6416	23.02	3	9	19.5036	23.02	3	6	126	13.781	8.48486
Q4FZU2	Keratin, type II cytoskeletal 6A OS=Rattus norvegicus GN=Krt6a PE=1 SV=1 - [K2C6A_RAT]	23.01	2	4	14	44	catalytic activity; motor activity; structural molecule activity	cytoskeleton		Pf00038; Pf01576; Pf04156; Pf05701; Pf05957; Pf12128			24.476	7.25	5	8	92.939	21.38	11	29	12.5077	3.99	2	3	14.2402	5.62	3	4	552	59.2127	7.94287
D3ZQR7	RCG25923, isoform CRA_a OS=Rattus norvegicus GN=Plod2 PE=4 SV=1 - [D3ZQR7_RAT]	22.96	3	12	12	18	metal ion binding; catalytic activity	cytoplasm; endoplasmic reticulum	metabolic process	Pf03171							69.1685	22.96	12	18									758	86.9558	6.65381
D3ZVF0	Uncharacterized protein OS=Rattus norvegicus GN=Ncl PE=4 SV=1 - [D3ZVF0_RAT]	22.85	6	9	9	11	nucleotide binding			Pf00076			15.9858	10.37	4	4									22.4095	16.34	6	7	569	61.6351	5.38916
P55068	Brevican core protein OS=Rattus norvegicus GN=Bcan PE=1 SV=2 - [PGCB_RAT]	22.76	3	13	13	31	protein binding	extracellular; membrane	development; cell communication; regulation of biological process	Pf00008; Pf00059; Pf00084; Pf00193; Pf03546; Pf07686			42.1948	18.46	11	14					20.1247	10.76	7	7	25.2325	10.99	8	10	883	95.9971	4.93213
Q6BBI8	Ubiquitin-fold modifier-conjugating enzyme 1 OS=Rattus norvegicus GN=Ufc1 PE=2 SV=1 - [UFC1_RAT]	22.75	1	2	2	4	catalytic activity		metabolic process	Pf08694			4.9421	22.75	2	2					0	7.78	1	1	0	7.78	1	1	167	19.48	7.40088
Q62718	Neurotrimin OS=Rattus norvegicus GN=Ntm PE=1 SV=1 - [NTRI_RAT]	22.67	1	5	5	18	protein binding	extracellular; membrane; cell surface; cytoplasm	cell differentiation; cell organization and biogenesis; development; regulation of biological process; response to stimulus	Pf00047; Pf07679; Pf07686			18.6629	22.67	5	8					13.9913	15.99	3	5	11.941	15.99	4	5	344	37.9744	7.59131
O08839-6	Isoform AMPH2-6 of Myc box-dependent-interacting protein 1 OS=Rattus norvegicus GN=Bin1 - [BIN1_RAT]	22.6	12	5	7	14	protein binding	cytoplasm	cell organization and biogenesis; regulation of biological process; transport	Pf00018; Pf03114; Pf07653			23.6732	18.18	6	7					3.17688	4.67	1	1	21.3719	22.6	6	6	407	45.4777	5.33838
F1LP06	Fructose-bisphosphate aldolase (Fragment) OS=Rattus norvegicus GN=Aldoal1 PE=3 SV=1 - [F1LP06_RAT]	22.55	1	1	12	76	catalytic activity		metabolic process	Pf00274			91.1648	22.55	12	26	8.42525	6.79	2	3	67.2675	17.12	8	22	80.5348	22.55	10	25	368	39.8575	7.41553
P70490	Lactadherin OS=Rattus norvegicus GN=Mfge8 PE=2 SV=1 - [MFGM_RAT]	22.48	4	6	6	6	protein binding	extracellular; membrane	development; reproduction; cell proliferation; regulation of biological process; response to stimulus	Pf00008; Pf00754							22.4366	22.48	6	6									427	47.382	7.09326
Q5U2Q3	Ester hydrolase C11orf54 homolog OS=Rattus norvegicus PE=1 SV=1 - [CK054_RAT]	22.22	1	6	6	9	catalytic activity; metal ion binding	nucleus		Pf08925			3.76983	6.03	1	1					9.18058	11.11	2	2	19.8182	22.22	6	6	315	34.9704	6.62451
B2GUZ5	F-actin-capping protein subunit alpha-1 OS=Rattus norvegicus GN=Capza1 PE=1 SV=1 - [CAZA1_RAT]	22.03	3	4	4	12	protein binding	cytoplasm; cytoskeleton	cell organization and biogenesis; regulation of biological process	Pf01267			24.1931	22.03	4	7					8.88995	8.74	2	3	6.47079	11.54	2	2	286	32.8893	5.69385
P85972	Vinculin OS=Rattus norvegicus GN=Vcl PE=1 SV=1 - [VINC_RAT]	21.86	2	13	13	27	protein binding; catalytic activity; structural molecule activity	cytoplasm; cytoskeleton; membrane	transport; cell organization and biogenesis; cellular component movement; regulation of biological process	Pf01044; Pf02901; Pf04632			15.8112	6.85	4	5	37.5916	16.7	10	12	7.12866	6.1	3	3	20.5609	7.41	4	7	1066	116.542	6.0874
F1LM05	Uncharacterized protein OS=Rattus norvegicus GN=LOC299282 PE=3 SV=1 - [F1LM05_RAT]	21.8	1	6	9	13	enzyme regulator activity			Pf00079			4.61918	3.11	1	1					25.2181	13.44	6	7	11.8882	14.92	5	5	610	68.1235	5.45264
D3ZP47	Phosphohistidine phosphatase 1 (Predicted), isoform CRA_a OS=Rattus norvegicus GN=Phpt1 PE=4 SV=1 - [D3ZP47_RAT]	21.77	1	2	2	6	catalytic activity; protein binding	cytoplasm; cytosol	metabolic process; cell communication; cellular homeostasis; regulation of biological process; response to stimulus; transport; cellular component movement; cell organization and biogenesis	Pf05005			5.30817	21.77	2	3									9.33521	21.77	2	3	124	14.0017	5.52881
Q63434	Placenta growth factor OS=Rattus norvegicus GN=Pgf PE=1 SV=1 - [PLGF_RAT]	21.52	1	2	2	2	protein binding	extracellular; membrane	development; response to stimulus; cell proliferation; regulation of biological process; reproduction; cell differentiation; cell division	Pf00341							10.0881	21.52	2	2									158	17.6697	7.63525
Q8CFN2	Cell division control protein 42 homolog OS=Rattus norvegicus GN=Cdc42 PE=1 SV=2 - [CDC42_RAT]	21.47	5	2	3	5	nucleotide binding; catalytic activity; protein binding	cytoplasm; Golgi; membrane; cytoskeleton	metabolic process; regulation of biological process; development; cell differentiation; cell organization and biogenesis; cell communication; response to stimulus; transport; cell death; cell proliferation; cell division; cellular component movement	Pf00025; Pf00071; Pf08477			7.13394	10.47	1	2					5.6833	10.99	2	2	3.0713	5.24	1	1	191	21.245	6.55127
O35331	Pyridoxal kinase OS=Rattus norvegicus GN=Pdxk PE=1 SV=1 - [PDXK_RAT]	21.47	2	4	4	13	nucleotide binding; catalytic activity; metal ion binding	cytoplasm	metabolic process; response to stimulus; regulation of biological process	Pf00294; Pf08543			16.9427	10.9	2	4					25.9915	21.47	4	6	11.1513	16.03	3	3	312	34.8856	6.80029
O35814	Stress-induced-phosphoprotein 1 OS=Rattus norvegicus GN=Stip1 PE=1 SV=1 - [STIP1_RAT]	21.36	1	8	8	10	protein binding	nucleus; cytoplasm		Pf00515			21.4449	18.42	6	6									16.1283	10.68	4	4	543	62.5304	6.80029
F1LPP3	Uncharacterized protein OS=Rattus norvegicus PE=4 SV=1 - [F1LPP3_RAT]	21.32	2	8	8	16	protein binding	cytoplasm; Golgi	cell organization and biogenesis; regulation of biological process; transport	Pf00018; Pf00611; Pf07653			36.3217	21.32	8	11					2.33985	2.72	1	1	17.865	13.83	4	4	441	50.3336	5.26221
D3ZQP6	Sema domain, immunoglobulin domain (Ig), and GPI membrane anchor, (Semaphorin) 7A (Predicted) OS=Rattus norvegicus GN=Sema7a PE=4 SV=1 - [D3ZQP6_RAT]	21.17	1	8	8	26	receptor activity; protein binding	cell surface; membrane	development; cell differentiation; cell growth; cell organization and biogenesis; regulation of biological process; defense response; response to stimulus	Pf01403; Pf01437			33.5936	10.96	4	10					20.1806	7.21	3	8	26.011	17.42	6	8	666	75.0962	7.41553
P00564	Creatine kinase M-type OS=Rattus norvegicus GN=Ckm PE=1 SV=2 - [KCRM_RAT]	21	1	7	7	15	nucleotide binding; catalytic activity	cytoplasm	metabolic process	Pf00217; Pf02807			10.5677	7.35	3	4					13.0456	8.92	3	4	27.9485	18.11	6	7	381	43.0178	7.06396
D4A1G4	Uncharacterized protein OS=Rattus norvegicus GN=Cyb5a PE=3 SV=1 - [D4A1G4_RAT]	21	3	1	1	3	metal ion binding			Pf00173											2.97172	21	1	1	4.64448	21	1	2	100	11.4747	5.70654
Q9JI03	Collagen alpha-1(V) chain OS=Rattus norvegicus GN=Col5a1 PE=1 SV=1 - [CO5A1_RAT]	20.98	10	19	22	53	structural molecule activity	extracellular	development; cell organization and biogenesis; regulation of biological process	Pf01410; Pf02210							182.557	20.98	22	53									1840	183.874	4.97021
D3ZEP5	Uncharacterized protein OS=Rattus norvegicus PE=4 SV=1 - [D3ZEP5_RAT]	20.87	1	1	2	2	protein binding			Pf00047; Pf07679; Pf07686											5.16393	20.87	2	2					115	12.7593	7.23975
Q5GFD9	Protein IMPACT OS=Rattus norvegicus GN=Impact PE=2 SV=1 - [IMPCT_RAT]	20.82	1	4	4	12	protein binding		metabolic process; regulation of biological process	Pf01205; Pf05773			20.5731	16.72	3	6					3.04373	3.47	1	1	12.7092	11.67	2	5	317	35.9722	5.16064
Q6IFU8	Keratin, type I cytoskeletal 17 OS=Rattus norvegicus GN=Krt17 PE=2 SV=1 - [K1C17_RAT]	20.79	10	5	9	34	catalytic activity; motor activity; structural molecule activity	cytoplasm; cytoskeleton	cell growth; cell organization and biogenesis; regulation of biological process; cell differentiation; development; metabolic process	Pf00038; Pf01576; Pf07888			13.6883	8.55	4	5	72.3081	20.79	9	24	8.26983	3.7	2	3	5.56206	3.7	2	2	433	48.0931	5.021
F1LRR0	Uncharacterized protein OS=Rattus norvegicus PE=4 SV=1 - [F1LRR0_RAT]	20.77	15	16	19	43	structural molecule activity	extracellular		Pf01391; Pf01410; Pf02210							142.416	20.77	19	43									1719	171.265	5.65576
Q5XI38	Lymphocyte cytosolic protein 1 OS=Rattus norvegicus GN=Lcp1 PE=2 SV=1 - [Q5XI38_RAT]	20.73	1	8	8	20	protein binding; metal ion binding	membrane; cytoplasm; cytosol; cytoskeleton	response to stimulus; development; regulation of biological process; transport; cell organization and biogenesis	Pf00036; Pf00307			19.398	9.73	3	5					47.3469	18.5	7	13	5.04563	4.15	2	2	627	70.0777	5.2876
F1LQ05	Uncharacterized protein (Fragment) OS=Rattus norvegicus GN=Sh3gl2 PE=4 SV=1 - [F1LQ05_RAT]	20.71	4	6	6	13	protein binding	cytoplasm	cell organization and biogenesis; metabolic process; regulation of biological process; transport; cell communication	Pf00018; Pf03114; Pf07653; Pf10455			27.4154	17.16	5	9									12.7371	13.02	3	4	338	38.3472	5.13525
P06761	78 kDa glucose-regulated protein OS=Rattus norvegicus GN=Hspa5 PE=1 SV=1 - [GRP78_RAT]	20.64	1	8	9	36	nucleotide binding; protein binding; catalytic activity; enzyme regulator activity	nucleus; cytoplasm; endoplasmic reticulum; organelle lumen; cytosol; cell surface; membrane	cell organization and biogenesis; cell death; regulation of biological process; cell communication; response to stimulus; metabolic process; development	Pf00012; Pf01968; Pf06723			19.8644	10.09	4	5	22.0062	11.77	5	7	65.3652	16.67	7	17	25.0342	10.55	5	7	654	72.3024	5.16064
F1LTN3	Uncharacterized protein (Fragment) OS=Rattus norvegicus PE=4 SV=1 - [F1LTN3_RAT]	20.63	1	1	2	3	protein binding			Pf00047; Pf07679; Pf07686											11.8999	20.63	2	3					126	13.9968	7.23975
O55004	Ribonuclease 4 OS=Rattus norvegicus GN=Rnase4 PE=1 SV=1 - [RNAS4_RAT]	20.41	1	2	2	5	catalytic activity	extracellular	metabolic process	Pf00074			3.39187	11.56	1	1	14.3511	20.41	2	4									147	16.8923	8.51416
P06686	Sodium/potassium-transporting ATPase subunit alpha-2 OS=Rattus norvegicus GN=Atp1a2 PE=1 SV=1 - [AT1A2_RAT]	20.39	10	6	15	53	nucleotide binding; catalytic activity; transporter activity; protein binding; metal ion binding	cytoplasm; endosome; membrane	cell communication; transport; regulation of biological process; metabolic process; response to stimulus; cellular homeostasis	Pf00122; Pf00689; Pf00690; Pf00702; Pf08282; Pf12710			75.4297	15.39	12	19					90.1134	19.12	14	22	41.6345	12.75	8	12	1020	112.145	5.5542
P84817	Mitochondrial fission 1 protein OS=Rattus norvegicus GN=Fis1 PE=1 SV=1 - [FIS1_RAT]	20.39	3	2	2	2	protein binding	cytoplasm; mitochondrion; membrane	cell organization and biogenesis; cell death				4.23789	12.5	1	1					2.53366	7.89	1	1					152	16.984	8.52881
Q9QX80	CArG-binding factor A OS=Rattus norvegicus GN=Hnrnpab PE=2 SV=1 - [Q9QX80_RAT]	20.35	3	3	4	9	nucleotide binding			Pf00076; Pf08143			11.8212	11.58	2	3					10.8781	15.09	3	3	13.3283	16.84	3	3	285	30.8343	7.91357
F1M5C9	Uncharacterized protein (Fragment) OS=Rattus norvegicus GN=Ube2d2 PE=3 SV=1 - [F1M5C9_RAT]	20.34	6	1	1	3	nucleotide binding; catalytic activity			Pf00179			3.97517	20.34	1	1					3.4445	20.34	1	1	3.64183	20.34	1	1	118	13.5939	8.29443
P01026	Complement C3 OS=Rattus norvegicus GN=C3 PE=1 SV=3 - [CO3_RAT]	20.32	1	24	24	62	enzyme regulator activity; protein binding	extracellular	development; response to stimulus; defense response; metabolic process; regulation of biological process; coagulation; cell communication	Pf00207; Pf01759; Pf01821; Pf01835; Pf07677; Pf07678; Pf07703; Pf10569; Pf11974			26.5345	6.01	6	9	9.89495	2.41	3	3	122.756	18.76	21	35	49.0229	9.62	12	15	1663	186.342	6.53662
F1LRV4	Uncharacterized protein OS=Rattus norvegicus GN=Hspa4 PE=3 SV=1 - [F1LRV4_RAT]	20.12	2	8	9	21	nucleotide binding	nucleus	cell organization and biogenesis; transport	Pf00012; Pf06723			33.5273	16.07	8	10					11.9496	5	3	3	29.9629	13.21	6	8	840	93.9671	5.21143
D3ZTV5	Uncharacterized protein OS=Rattus norvegicus GN=Tnr PE=4 SV=1 - [D3ZTV5_RAT]	20.11	2	1	16	44	protein binding		cell communication; regulation of biological process; response to stimulus	Pf00041; Pf00147; Pf07974			62.3755	15.14	11	16					49.402	14.83	11	13	53.3673	10.96	10	15	1268	139.618	4.91943
P13852	Major prion protein OS=Rattus norvegicus GN=Prnp PE=1 SV=2 - [PRIO_RAT]	20.08	1	3	3	8	metal ion binding; protein binding	nucleus; organelle lumen; cytoplasm; endoplasmic reticulum; Golgi; membrane; cell surface	metabolic process; regulation of biological process; cell death; response to stimulus; cell proliferation; cell communication; cell organization and biogenesis	Pf00377; Pf11587			9.29082	8.66	2	3					8.23058	4.72	1	2	11.0028	20.08	3	3	254	27.7864	9.23193
P62815	V-type proton ATPase subunit B, brain isoform OS=Rattus norvegicus GN=Atp6v1b2 PE=1 SV=1 - [VATB2_RAT]	19.96	2	7	7	15	nucleotide binding; catalytic activity; transporter activity	cytoplasm; vacuole; Golgi; cytosol; membrane	transport; cellular homeostasis; metabolic process	Pf00006; Pf00306; Pf02874			22.8683	15.46	5	7					18.3569	11.94	4	6	6.12172	4.89	2	2	511	56.5149	5.80811
P47728	Calretinin OS=Rattus norvegicus GN=Calb2 PE=1 SV=1 - [CALB2_RAT]	19.93	2	5	5	9	metal ion binding			Pf00036			13.1713	16.61	4	4					8.50499	8.86	2	2	8.79392	11.44	3	3	271	31.3845	5.021
D4A1X0	Uncharacterized protein OS=Rattus norvegicus PE=4 SV=1 - [D4A1X0_RAT]	19.87	7	6	6	11	nucleotide binding			Pf00076			23.2449	19.87	6	7					2.55146	7.69	1	1	10.3515	14.1	3	3	312	33.1078	8.76318
Q5XI32	F-actin-capping protein subunit beta OS=Rattus norvegicus GN=Capzb PE=1 SV=1 - [CAPZB_RAT]	19.85	3	3	3	8	protein binding	cytoplasm; cytoskeleton	cell organization and biogenesis; regulation of biological process	Pf01115			8.11514	9.56	2	3					9.44509	13.97	2	3	5.9511	3.68	1	2	272	30.6094	5.99854
F1LM84	Uncharacterized protein OS=Rattus norvegicus GN=Nid1 PE=4 SV=1 - [F1LM84_RAT]	19.82	4	17	17	39	metal ion binding; protein binding	extracellular; cell surface; membrane	regulation of biological process; cell organization and biogenesis; development	Pf00058; Pf00086; Pf06119; Pf06247; Pf07474; Pf07645; Pf12662; Pf12947			16.2016	4.49	4	5	97.4627	18.78	16	30	13.1646	2.73	2	3	2.55362	0.64	1	1	1246	136.952	5.46533
Q5RJL1	Cbx3 protein OS=Rattus norvegicus GN=Cbx3 PE=4 SV=1 - [Q5RJL1_RAT]	19.72	4	2	2	3		nucleus					5.05325	19.72	1	2									3.81093	18.31	1	1	71	7.92221	9.30518
P05545	Serine protease inhibitor A3K OS=Rattus norvegicus GN=Serpina3k PE=1 SV=3 - [SPA3K_RAT]	19.71	3	4	6	10	enzyme regulator activity	extracellular	metabolic process; regulation of biological process	Pf00079			2.09675	2.64	1	1					7.51016	5.53	2	2	26.3438	16.83	5	7	416	46.5321	5.43994
P61765	Syntaxin-binding protein 1 OS=Rattus norvegicus GN=Stxbp1 PE=1 SV=1 - [STXB1_RAT]	19.7	2	7	7	14	protein binding	cytoplasm; cytosol; membrane	transport; cell communication; cell organization and biogenesis; regulation of biological process; metabolic process	Pf00995			32.2202	19.7	7	9					2.40477	1.35	1	1	12.2787	5.89	3	4	594	67.5259	6.96143
D3ZPA9	RCG32401, isoform CRA_a OS=Rattus norvegicus GN=Ctsa PE=4 SV=1 - [D3ZPA9_RAT]	19.68	3	9	9	12	catalytic activity	nucleus; cytoplasm; mitochondrion	metabolic process	Pf00450							45.4682	19.68	9	12									493	55.7333	5.61768
P47727	Carbonyl reductase [NADPH] 1 OS=Rattus norvegicus GN=Cbr1 PE=1 SV=2 - [CBR1_RAT]	19.49	3	6	6	16	nucleotide binding; catalytic activity	nucleus; cytoplasm; cytosol; membrane	development; reproduction; metabolic process; response to stimulus	Pf00106; Pf08659			21.9942	11.55	4	7					4.2345	2.89	1	2	21.1091	19.49	6	7	277	30.5589	8.06006
P08699	Galectin-3 OS=Rattus norvegicus GN=Lgals3 PE=1 SV=4 - [LEG3_RAT]	19.47	1	5	5	16	protein binding	extracellular; nucleus; spliceosomal complex; cytoplasm; membrane; mitochondrion	development; metabolic process; cell differentiation; cell organization and biogenesis; defense response; response to stimulus	Pf00337			11.0137	9.54	2	3					17.8892	14.12	4	6	22.032	14.12	4	7	262	27.1844	8.57275
Q5RJP7	Platelet-derived growth factor receptor-like protein OS=Rattus norvegicus GN=Pdgfrl PE=2 SV=1 - [PGFRL_RAT]	19.47	1	4	4	4	protein binding	extracellular		Pf07679							15.4471	19.47	4	4									375	41.9063	8.38232
P62828	GTP-binding nuclear protein Ran OS=Rattus norvegicus GN=Ran PE=1 SV=3 - [RAN_RAT]	19.44	3	3	3	3	nucleotide binding; catalytic activity	nucleus; cytoplasm	metabolic process; transport; cell organization and biogenesis; cell communication; regulation of biological process; response to stimulus; cell division	Pf00025; Pf00071; Pf01926; Pf08477											5.71808	14.35	2	2	2.57784	5.09	1	1	216	24.4076	7.48877
Q6PCU8	NADH dehydrogenase [ubiquinone] flavoprotein 3, mitochondrial OS=Rattus norvegicus GN=Ndufv3 PE=3 SV=1 - [NDUV3_RAT]	19.44	1	1	1	1		cytoplasm; mitochondrion; membrane	transport; metabolic process																2.05518	19.44	1	1	108	11.9343	9.40771
D3Z8X1	Uncharacterized protein OS=Rattus norvegicus PE=4 SV=1 - [D3Z8X1_RAT]	19.42	1	3	3	10			cell communication; regulation of biological process; response to stimulus	Pf03607			12.1578	9.92	2	3					10.0326	19.42	3	3	14.9238	19.42	3	4	242	27.3385	9.90576
Q9Z269	Vesicle-associated membrane protein-associated protein B OS=Rattus norvegicus GN=Vapb PE=1 SV=3 - [VAPB_RAT]	19.34	1	3	4	7	structural molecule activity; protein binding	cytoplasm; endoplasmic reticulum; membrane; Golgi	cellular homeostasis; response to stimulus; cell communication; metabolic process; regulation of biological process; reproduction	Pf00635			15.6354	18.52	3	6									4.64072	5.76	1	1	243	26.899	7.78174
P07151	Beta-2-microglobulin OS=Rattus norvegicus GN=B2m PE=1 SV=1 - [B2MG_RAT]	19.33	1	2	2	6	protein binding	extracellular; cell surface; membrane	regulation of biological process; response to stimulus; cell differentiation; development; metabolic process	Pf07654			3.26053	7.56	1	1	15.3786	19.33	2	4	3.40131	7.56	1	1					119	13.7111	8.00146
F1LMC3	Uncharacterized protein (Fragment) OS=Rattus norvegicus GN=Camk2g PE=4 SV=1 - [F1LMC3_RAT]	19.09	25	2	5	5	catalytic activity; protein binding; nucleotide binding	membrane	metabolic process; transport	Pf00069; Pf07714; Pf08332			10.455	10.24	3	3					6.04562	8.86	2	2					508	56.8191	8.1333
D3Z9U5	Uncharacterized protein OS=Rattus norvegicus GN=Pvalb PE=4 SV=1 - [D3Z9U5_RAT]	19.09	2	2	2	2	metal ion binding																		8.69666	19.09	2	2	110	11.8741	5.57959
O35793	Gremlin-1 OS=Rattus norvegicus GN=Grem1 PE=1 SV=1 - [GREM1_RAT]	19.02	2	2	2	3	protein binding; enzyme regulator activity	extracellular; cell surface	cell organization and biogenesis; development; cellular component movement; metabolic process; regulation of biological process; transport; response to stimulus; cell differentiation; cell death; cell communication; cell proliferation; cell growth	Pf03045							10.8554	19.02	2	3									184	20.6665	9.39307
P18331	Inhibin beta A chain OS=Rattus norvegicus GN=Inhba PE=2 SV=1 - [INHBA_RAT]	18.87	1	5	5	9	protein binding	extracellular	development; reproduction; cell differentiation; metabolic process; regulation of biological process; cell death; cell proliferation; cell communication; response to stimulus; cell growth; cell organization and biogenesis; transport	Pf00019; Pf00688							26.9646	18.87	5	9									424	47.3759	8.03076
P07154	Cathepsin L1 OS=Rattus norvegicus GN=Ctsl1 PE=1 SV=2 - [CATL1_RAT]	18.86	1	4	4	12	catalytic activity; protein binding	extracellular; cytoplasm; vacuole; cell surface; membrane	metabolic process; cell communication; reproduction; development; response to stimulus; cell death; cell differentiation	Pf00112; Pf08246							32.8918	14.07	3	8	14.4149	8.68	2	4					334	37.636	6.82959
F1M5N1	Uncharacterized protein (Fragment) OS=Rattus norvegicus PE=4 SV=1 - [F1M5N1_RAT]	18.84	9	3	3	6	nucleotide binding			Pf00076			5.20441	7.73	1	1					11.1898	18.36	2	3	9.487	8.21	2	2	207	23.2053	6.80029
P61265	Syntaxin-1B OS=Rattus norvegicus GN=Stx1b PE=1 SV=1 - [STX1B_RAT]	18.75	1	5	5	13	protein binding	membrane	transport; cell communication; regulation of biological process	Pf00804; Pf05739			18.4784	13.19	3	5					20.0734	10.42	3	5	11.2668	14.58	3	3	288	33.2238	5.37646
F1M5H9	Uncharacterized protein (Fragment) OS=Rattus norvegicus PE=4 SV=1 - [F1M5H9_RAT]	18.75	1	1	1	1	protein binding			Pf00047; Pf07686											5.05819	18.75	1	1					96	10.4009	6.48096
P83868	Prostaglandin E synthase 3 OS=Rattus norvegicus GN=Ptges3 PE=1 SV=2 - [TEBP_RAT]	18.75	1	2	2	2	protein binding; catalytic activity	cytoplasm; cytoskeleton	metabolic process; regulation of biological process; cell death	Pf04969															5.95312	18.75	2	2	160	18.7094	4.55127
D4ACY4	Uncharacterized protein OS=Rattus norvegicus GN=Ptrf PE=4 SV=1 - [D4ACY4_RAT]	18.75	3	2	2	2	RNA binding; transcription regulator activity	membrane; cytoplasm	metabolic process; cell organization and biogenesis; cell differentiation																8.11443	18.75	2	2	176	19.0797	4.81787
F1LQ63	Uncharacterized protein OS=Rattus norvegicus GN=Tnr PE=4 SV=1 - [F1LQ63_RAT]	18.64	3	1	16	43	protein binding	extracellular; cell surface; membrane	cell communication; regulation of biological process; response to stimulus; cell differentiation; cell organization and biogenesis; development; cellular component movement; cell growth	Pf00041; Pf00147; Pf07974			59.2788	12.82	10	15					47.84	13.71	11	13	53.3673	10.24	10	15	1357	149.426	4.91943
F1M9V7	Uncharacterized protein OS=Rattus norvegicus GN=Npepps PE=4 SV=1 - [F1M9V7_RAT]	18.59	1	11	11	22	catalytic activity; metal ion binding		metabolic process; response to stimulus	Pf01433			27.9334	14.57	9	10					27.0875	11.09	6	8	10.4653	3.91	3	4	920	103.279	5.77002
D3ZNQ6	Ubiquitin-conjugating enzyme E2M (UBC12 homolog, yeast) (Predicted), isoform CRA_a OS=Rattus norvegicus GN=Ube2m PE=3 SV=1 - [D3ZNQ6_RAT]	18.58	1	3	3	4	nucleotide binding; catalytic activity		metabolic process; cell death; regulation of biological process	Pf00179			2.88286	6.01	1	1					5.85377	12.57	2	2	2.52326	6.01	1	1	183	20.8866	7.69385
Q8VBU2-2	Isoform 2 of Protein NDRG2 OS=Rattus norvegicus GN=Ndrg2 - [NDRG2_RAT]	18.49	2	3	3	16		cytoplasm; cytosol		Pf00561; Pf03096; Pf12697			45.2644	18.49	3	12					3.40679	5.88	1	1	14.3902	6.16	1	3	357	39.2453	5.49072
P11598	Protein disulfide-isomerase A3 OS=Rattus norvegicus GN=Pdia3 PE=1 SV=2 - [PDIA3_RAT]	18.42	1	7	7	18	catalytic activity	cytoplasm; endoplasmic reticulum; organelle lumen	metabolic process; cell death; regulation of biological process; cellular homeostasis	Pf00085			20.1806	16.24	5	8					32.5138	15.25	6	9	3.66371	2.18	1	1	505	56.5877	6.21436
D4A115	Uncharacterized protein OS=Rattus norvegicus GN=Col6a3 PE=4 SV=1 - [D4A115_RAT]	18.42	1	2	33	55	enzyme regulator activity; protein binding	extracellular; membrane	response to stimulus	Pf00014; Pf00041; Pf00092; Pf01391			3.58011	0.94	1	1	58.5911	8.63	15	16	131.087	15.12	27	35	9.9146	1.8	3	3	2665	287.954	8.17725
Q4G079	Small inducible cytokine subfamily E, member 1 OS=Rattus norvegicus GN=Aimp1 PE=2 SV=1 - [Q4G079_RAT]	18.41	1	3	3	7	RNA binding			Pf01588			28.0582	18.41	3	7													315	34.552	8.29443
D3ZQL7	Similar to 25 kDa brain-specific protein (P25-alpha) (Predicted), isoform CRA_a OS=Rattus norvegicus GN=Tppp PE=4 SV=1 - [D3ZQL7_RAT]	18.35	1	3	3	7	metal ion binding; protein binding	nucleus; cytoplasm; cytoskeleton; membrane	cell organization and biogenesis; regulation of biological process	Pf05517			19.7375	18.35	3	4					3.9001	7.34	1	1	9.35043	13.3	2	2	218	23.5321	9.40771
P36201	Cysteine-rich protein 2 OS=Rattus norvegicus GN=Crip2 PE=2 SV=1 - [CRIP2_RAT]	18.27	2	2	2	2	metal ion binding	cytoplasm	cell proliferation; regulation of biological process; development	Pf00412			1.70984	18.27	2	2													208	22.6811	8.63135
F1M7Y3	Uncharacterized protein (Fragment) OS=Rattus norvegicus GN=Rap1gds1 PE=4 SV=1 - [F1M7Y3_RAT]	18.27	3	5	5	14	protein binding	membrane		Pf00514			48.2234	14.81	4	9					5.35444	4.81	1	1	17.2388	12.69	3	4	520	56.6149	5.70654
P49911	Acidic leucine-rich nuclear phosphoprotein 32 family member A OS=Rattus norvegicus GN=Anp32a PE=2 SV=1 - [AN32A_RAT]	18.22	2	2	2	5	protein binding	nucleus; cytoplasm; endoplasmic reticulum; organelle lumen	metabolic process; regulation of biological process; transport	Pf12799			10.2973	18.22	2	3					5.58918	11.74	1	1	2.69908	6.48	1	1	247	28.5473	4.08154
Q6P9V1	Cd81 protein OS=Rattus norvegicus GN=Cd81 PE=2 SV=1 - [Q6P9V1_RAT]	18.22	2	2	2	2		membrane		Pf00335							6.4605	18.22	2	2									236	25.8871	5.51611
D3ZY72	Uncharacterized protein OS=Rattus norvegicus GN=LOC100363073 PE=4 SV=1 - [D3ZY72_RAT]	18.18	10	3	3	3				Pf03066			8.89588	10.23	2	2					4.45744	7.95	1	1					264	29.5062	4.58936
E9PTJ4	Uncharacterized protein OS=Rattus norvegicus GN=Gcsh PE=3 SV=1 - [E9PTJ4_RAT]	18.18	2	1	1	1		cytoplasm	metabolic process	Pf01597			3.12456	18.18	1	1													165	18.1733	6.03662
Q6MGD0	Protein CutA OS=Rattus norvegicus GN=Cuta PE=1 SV=2 - [CUTA_RAT]	18.08	1	2	2	8	protein binding	membrane	response to stimulus; cell organization and biogenesis	Pf03091			12.7737	18.08	2	3					11.9572	18.08	2	3	8.25591	18.08	2	2	177	18.6468	6.75635
F1LRL9	Uncharacterized protein OS=Rattus norvegicus GN=Map1b PE=4 SV=1 - [F1LRL9_RAT]	17.92	2	28	29	61		cytoplasm; cytosol	cell organization and biogenesis; cell differentiation; development; regulation of biological process; transport; cell growth; cellular component movement				124.987	16.82	27	40					15.9659	2.64	4	5	52.8081	9.18	12	16	2461	269.477	4.80518
P05943	Protein S100-A10 OS=Rattus norvegicus GN=S100a10 PE=1 SV=2 - [S10AA_RAT]	17.89	2	1	1	1	metal ion binding; protein binding	cytoplasm; endoplasmic reticulum	cell growth; cell organization and biogenesis; regulation of biological process; cell differentiation	Pf01023															3.39364	17.89	1	1	95	11.0675	6.771
Q9Z0J8	Neuronal growth regulator 1 OS=Rattus norvegicus GN=Negr1 PE=1 SV=1 - [NEGR1_RAT]	17.82	2	3	3	7	protein binding	membrane		Pf00047; Pf07679			20.5491	17.82	3	5					3.16281	3.74	1	1	3.11285	6.03	1	1	348	37.8339	6.52197
P15865	Histone H1.2 OS=Rattus norvegicus GN=Hist1h1c PE=1 SV=3 - [H12_RAT]	17.81	3	6	6	19	DNA binding	chromosome; nucleus	cell organization and biogenesis; metabolic process	Pf00538			15.0435	15.53	4	5					6.39238	15.07	3	3	33.8747	17.81	6	11	219	21.974	11.1069
Q5XIT1	Microtubule-associated protein RP/EB family member 3 OS=Rattus norvegicus GN=Mapre3 PE=1 SV=1 - [MARE3_RAT]	17.79	1	3	4	7	protein binding	cytoplasm; cytoskeleton	cell organization and biogenesis; metabolic process; regulation of biological process; cell division	Pf00307; Pf03271			17.3816	17.79	4	5									5.89193	12.46	2	2	281	31.946	5.5415
F1LW26	Uncharacterized protein (Fragment) OS=Rattus norvegicus PE=4 SV=1 - [F1LW26_RAT]	17.71	1	1	1	8	protein binding			Pf00047; Pf07686			7.26178	17.71	1	2					14.3295	17.71	1	3	12.4083	17.71	1	3	96	10.335	4.94482
Q1WIM3	Cell adhesion molecule 3 OS=Rattus norvegicus GN=Cadm3 PE=2 SV=1 - [CADM3_RAT]	17.68	1	4	4	9	protein binding	membrane		Pf07679; Pf07686; Pf08205			18.9077	17.68	4	6									9.67219	7.58	2	3	396	42.8795	5.79541
Q6P9V7	Proteasome (Prosome, macropain) activator subunit 1 OS=Rattus norvegicus GN=Psme1 PE=2 SV=1 - [Q6P9V7_RAT]	17.67	4	4	4	6		proteasome		Pf02251; Pf02252			5.22507	7.23	2	2									11.1362	17.67	4	4	249	28.617	5.80811
Q5BJP3	Ubiquitin-fold modifier 1 OS=Rattus norvegicus GN=Ufm1 PE=2 SV=1 - [UFM1_RAT]	17.65	1	1	1	1		nucleus; cytoplasm	metabolic process	Pf03671															2.62212	17.65	1	1	85	9.11187	9.30518
P41562	Isocitrate dehydrogenase [NADP] cytoplasmic OS=Rattus norvegicus GN=Idh1 PE=1 SV=1 - [IDHC_RAT]	17.63	2	7	7	14	metal ion binding; catalytic activity; nucleotide binding	cytoplasm	metabolic process; development; reproduction; response to stimulus	Pf00180			17.0944	9.42	5	6					13.213	9.18	3	4	15.8299	8.94	3	4	414	46.7045	6.99072
D3ZNR2	Golgi SNAP receptor complex member 2, isoform CRA_c OS=Rattus norvegicus GN=Gosr2 PE=4 SV=1 - [D3ZNR2_RAT]	17.58	2	1	1	2		membrane	transport				5.41551	17.58	1	1					4.4762	17.58	1	1					165	19.4501	9.26123
P34926	Microtubule-associated protein 1A OS=Rattus norvegicus GN=Map1a PE=1 SV=1 - [MAP1A_RAT]	17.56	3	32	33	107	protein binding	cytoplasm; cytoskeleton	cell organization and biogenesis; regulation of biological process				183.324	17.2	31	60					48.1195	4.47	8	15	104.31	10.17	18	32	2774	299.348	4.94482
Q6AYC4	Macrophage-capping protein OS=Rattus norvegicus GN=Capg PE=1 SV=1 - [CAPG_RAT]	17.48	1	4	4	8	protein binding	extracellular; nucleus; organelle lumen; cytoplasm; membrane	cell organization and biogenesis; regulation of biological process	Pf00626			9.656	10.03	2	2					16.7912	11.17	3	6					349	38.7746	6.55127
P02600	Myosin light chain 1/3, skeletal muscle isoform OS=Rattus norvegicus GN=Myl1 PE=1 SV=2 - [MYL1_RAT]	17.46	2	2	2	2	metal ion binding	cytoskeleton; cytoplasm					2.69139	6.35	1	1					3.67523	11.11	1	1					189	20.6665	5.03369
Q68FR9	Elongation factor 1-delta OS=Rattus norvegicus GN=Eef1d PE=1 SV=2 - [EF1D_RAT]	17.44	3	3	3	9	RNA binding; signal transducer activity	cytoplasm	metabolic process; cell communication; regulation of biological process; response to stimulus	Pf00736			12.6079	4.27	1	3					4.53225	4.27	1	1	18.9545	17.44	3	5	281	31.3109	5.05908
P70566	Tropomodulin-2 OS=Rattus norvegicus GN=Tmod2 PE=1 SV=1 - [TMOD2_RAT]	17.38	1	4	4	10	protein binding	cytoplasm; cytoskeleton	cell organization and biogenesis; cell communication; response to stimulus; regulation of biological process	Pf03250			29.1389	17.38	4	6									17.7328	10.54	2	4	351	39.4676	5.42725
D4A8C2	Uncharacterized protein OS=Rattus norvegicus GN=Nrcam PE=4 SV=1 - [D4A8C2_RAT]	17.37	9	12	12	19	protein binding			Pf00041; Pf00047; Pf07679; Pf07686; Pf08205			43.4172	13.32	9	12					11.5857	4.3	3	3	15.8876	4.38	3	4	1186	131.134	6.22705
Q5U2U2	Crk-like protein OS=Rattus norvegicus GN=Crkl PE=1 SV=1 - [CRKL_RAT]	17.16	1	3	3	6	protein binding		development	Pf00017; Pf00018; Pf07653			19.4977	17.16	3	6													303	33.844	6.7417
P17220	Proteasome subunit alpha type-2 OS=Rattus norvegicus GN=Psma2 PE=1 SV=3 - [PSA2_RAT]	17.09	3	2	2	2	catalytic activity	proteasome; nucleus; cytoplasm	metabolic process	Pf00227; Pf10584							4.87048	8.97	1	1	4.76155	8.12	1	1					234	25.9103	7.43018
A2RUV9	Adipocyte enhancer-binding protein 1 OS=Rattus norvegicus GN=Aebp1 PE=2 SV=1 - [AEBP1_RAT]	17.02	1	13	13	24	DNA binding; catalytic activity; protein binding; metal ion binding	extracellular; nucleus; cytoplasm	metabolic process; regulation of biological process	Pf00246; Pf00754; Pf08400							79.7014	17.02	13	23					3.2303	0.98	1	1	1128	127.981	5.19873
Q6P9V6	Proteasome subunit alpha type OS=Rattus norvegicus GN=Psma5 PE=2 SV=1 - [Q6P9V6_RAT]	17.01	2	3	3	9	catalytic activity	proteasome; nucleus; cytoplasm	metabolic process	Pf00227; Pf10584			7.07282	17.01	3	3					15.9499	12.86	2	4	6.17411	12.86	2	2	241	26.3942	4.79248
Q6QD51	Coiled-coil domain-containing protein 80 OS=Rattus norvegicus GN=Ccdc80 PE=1 SV=1 - [CCD80_RAT]	16.97	1	10	10	12	protein binding	extracellular	regulation of biological process; cell organization and biogenesis								44.0632	16.97	10	12									949	107.623	9.62744
P29419	ATP synthase subunit e, mitochondrial OS=Rattus norvegicus GN=Atp5i PE=1 SV=3 - [ATP5I_RAT]	16.9	1	1	1	1	transporter activity; catalytic activity	cytoplasm; membrane; mitochondrion	metabolic process; transport	Pf05680											3.74974	16.9	1	1					71	8.24948	9.34912
Q3MIE4	Uncharacterized protein OS=Rattus norvegicus GN=Vat1 PE=2 SV=1 - [Q3MIE4_RAT]	16.83	1	3	3	6	nucleotide binding; metal ion binding; catalytic activity	cytoplasm; mitochondrion; membrane	cell organization and biogenesis; regulation of biological process; metabolic process	Pf00107; Pf08240			8.52657	6.93	2	3	6.57497	9.9	1	2					2.91949	4.7	1	1	404	43.091	6.62451
F1M1J7	Uncharacterized protein (Fragment) OS=Rattus norvegicus PE=4 SV=1 - [F1M1J7_RAT]	16.81	4	1	1	2	protein binding			Pf07686											4.531	16.81	1	1	4.60172	16.81	1	1	113	12.9913	6.29053
F1LPR6	Uncharacterized protein (Fragment) OS=Rattus norvegicus PE=4 SV=1 - [F1LPR6_RAT]	16.81	1	4	4	9	protein binding			Pf07654											18.0911	13.62	3	5	14.0054	16.81	3	4	345	37.5046	5.07178
B2GV79	Pdxp protein OS=Rattus norvegicus GN=Pdxp PE=2 SV=1 - [B2GV79_RAT]	16.78	2	3	3	4	catalytic activity; protein binding	cytoplasm; cytosol; membrane; cytoskeleton	metabolic process; cell organization and biogenesis; regulation of biological process; cell division; response to stimulus	Pf00702			15.019	16.78	3	4													292	31.404	5.5415
Q68FP1-2	Isoform 2 of Gelsolin OS=Rattus norvegicus GN=Gsn - [GELS_RAT]	16.69	3	9	9	18	protein binding			Pf00626			10.9296	7.66	3	3	4.24001	2.33	1	1	20.2723	11.63	6	6	32.8061	11.22	6	8	731	80.8784	5.69385
Q566C7	Diphosphoinositol polyphosphate phosphohydrolase 1 OS=Rattus norvegicus GN=Nudt3 PE=1 SV=1 - [NUDT3_RAT]	16.67	1	2	2	3	metal ion binding; catalytic activity	cytoplasm	metabolic process	Pf00293											7.6887	16.67	2	2	3.93094	8.33	1	1	168	19.0836	6.34131
F1M978	Uncharacterized protein OS=Rattus norvegicus GN=Impa1 PE=4 SV=1 - [F1M978_RAT]	16.61	2	4	4	12			metabolic process	Pf00459			15.6634	16.61	3	4					13.162	5.78	2	3	20.2278	12.64	3	5	277	30.4754	5.2876
F1M2I5	Uncharacterized protein (Fragment) OS=Rattus norvegicus GN=Opcml PE=4 SV=1 - [F1M2I5_RAT]	16.49	3	3	3	4	protein binding			Pf00047; Pf07679			3.31051	3.78	1	1					3.76093	7.22	1	1	7.53453	9.28	2	2	291	32.1922	6.40479
P07340	Sodium/potassium-transporting ATPase subunit beta-1 OS=Rattus norvegicus GN=Atp1b1 PE=1 SV=1 - [AT1B1_RAT]	16.45	1	5	5	9	catalytic activity; transporter activity	membrane	response to stimulus; metabolic process; transport	Pf00287			6.37664	8.22	2	2					20.7602	16.45	5	7					304	35.179	8.646
P31722	Complement C1q subcomponent subunit C OS=Rattus norvegicus GN=C1qc PE=1 SV=2 - [C1QC_RAT]	16.33	1	3	3	6	protein binding	extracellular; membrane	response to stimulus; metabolic process; regulation of biological process; cell differentiation; development; defense response	Pf00229; Pf00386; Pf01391											15.4107	16.33	3	6					245	25.6697	8.32373
P50229	C-C motif chemokine 3 OS=Rattus norvegicus GN=Ccl3 PE=1 SV=1 - [CCL3_RAT]	16.3	1	1	1	1	catalytic activity; protein binding; enzyme regulator activity	extracellular; cytoplasm; cytosol	cell communication; regulation of biological process; response to stimulus; cell differentiation; cellular component movement; metabolic process; transport; cellular homeostasis; defense response; cell organization and biogenesis; cell death; development; reproduction	Pf00048											5.27115	16.3	1	1					92	10.3281	5.31299
D4A2G9	RCG36598 OS=Rattus norvegicus GN=Ranbp1 PE=4 SV=1 - [D4A2G9_RAT]	16.26	1	3	3	7		cytoplasm; cytoskeleton	cell organization and biogenesis; regulation of biological process; transport	Pf00638			8.84022	16.26	3	3					3.16993	5.42	1	1	6.01867	10.84	2	3	203	23.5817	5.22412
Q63945-2	Isoform 2 of Protein SET OS=Rattus norvegicus GN=Set - [SET_RAT]	16.25	5	2	2	6		nucleus	cell organization and biogenesis; metabolic process	Pf00956			5.02814	11.55	1	1					10.7366	16.25	2	3	8.71115	16.25	2	2	277	32.0857	4.22119
D3ZJM9	Uncharacterized protein OS=Rattus norvegicus GN=Gsto1 PE=3 SV=1 - [D3ZJM9_RAT]	16.25	3	3	3	3	catalytic activity; protein binding	cytoplasm; membrane	metabolic process	Pf00043; Pf02798											4.30327	6.25	1	1	5.4129	10	2	2	240	27.5029	6.30322
Q63416	Inter-alpha-trypsin inhibitor heavy chain H3 OS=Rattus norvegicus GN=Itih3 PE=2 SV=1 - [ITIH3_RAT]	16.23	2	10	10	22	enzyme regulator activity; protein binding	extracellular	metabolic process; regulation of biological process	Pf00092; Pf06668; Pf08487			26.7567	11.61	5	6					53.7517	14.88	8	13	10.1132	5.64	3	3	887	99.0357	6.25244
Q5XID1	Anamorsin OS=Rattus norvegicus GN=Ciapin1 PE=2 SV=1 - [CPIN1_RAT]	16.18	1	2	2	4	catalytic activity	nucleus; organelle lumen; cytoplasm	cell death; regulation of biological process; metabolic process; development	Pf05093; Pf08241			11.3752	16.18	2	3									3.78102	8.09	1	1	309	33.0205	5.43994
P08082-2	Isoform Non-brain of Clathrin light chain B OS=Rattus norvegicus GN=Cltb - [CLCB_RAT]	16.11	2	4	4	5	structural molecule activity	cytoplasm; Golgi; membrane	transport	Pf01086			8.36803	12.8	3	3									6.62852	12.32	2	2	211	23.1062	4.67822
D3ZYW2	Uncharacterized protein OS=Rattus norvegicus GN=Hnrph1 PE=4 SV=1 - [D3ZYW2_RAT]	16.08	7	3	4	5	nucleotide binding			Pf00076; Pf08080			6.69168	8.16	2	2									12.3226	11.66	3	3	429	47.0454	6.34131
Q5U300	Ubiquitin-like modifier-activating enzyme 1 OS=Rattus norvegicus GN=Uba1 PE=1 SV=1 - [UBA1_RAT]	16.07	1	10	10	17	nucleotide binding; catalytic activity		metabolic process	Pf00899; Pf02134; Pf09358; Pf10585			31.4316	9.92	6	8					12.1742	4.91	3	3	22.276	8.22	5	6	1058	117.713	5.56689
D3ZSL2	RCG57402, isoform CRA_b OS=Rattus norvegicus GN=LOC685045 PE=4 SV=1 - [D3ZSL2_RAT]	16.05	1	1	1	1											3.16859	16.05	1	1									81	9.02481	5.79541
Q6Q0N1	Cytosolic non-specific dipeptidase OS=Rattus norvegicus GN=Cndp2 PE=1 SV=1 - [CNDP2_RAT]	16	2	6	6	16	catalytic activity; metal ion binding	cytoplasm	metabolic process	Pf01546; Pf07687			26.2471	12.42	5	8					14.5998	9.89	3	4	12.9342	13.47	4	4	475	52.6596	5.65576
D3ZXX2	Uncharacterized protein OS=Rattus norvegicus GN=Flna PE=4 SV=1 - [D3ZXX2_RAT]	15.92	3	22	24	54	protein binding	cytoplasm; cytosol; cytoskeleton; membrane		Pf00307; Pf00630			12.368	1.96	2	4	87.2622	12.39	18	28	29.5965	6.1	7	9	30.4279	6.87	10	13	2607	276.83	6.03662
F1MAN9	Uncharacterized protein OS=Rattus norvegicus GN=Mpz PE=4 SV=1 - [F1MAN9_RAT]	15.85	2	2	2	2	protein binding	membrane		Pf07686; Pf10570			2.92295	15.85	2	2													183	20.1591	6.53662
Q9Z0W7	Chloride intracellular channel protein 4 OS=Rattus norvegicus GN=Clic4 PE=1 SV=3 - [CLIC4_RAT]	15.81	1	2	2	5	transporter activity; protein binding	nucleus; cytoplasm; mitochondrion; endoplasmic reticulum; cytoskeleton; cytosol; membrane; cell surface; organelle lumen	transport; cell differentiation; development; cellular component movement; regulation of biological process; response to stimulus				15.0711	15.81	2	3					7.1225	15.81	2	2					253	28.6147	6.26514
Q62611-2	Isoform B of Interleukin-1 receptor-like 1 OS=Rattus norvegicus GN=Il1rl1 - [ILRL1_RAT]	15.77	4	4	4	4	receptor activity; signal transducer activity; protein binding			Pf07679; Pf07686							15.5402	15.77	4	4									336	38.0654	9.39307
Q64240	Protein AMBP OS=Rattus norvegicus GN=Ambp PE=1 SV=1 - [AMBP_RAT]	15.76	1	4	4	17	enzyme regulator activity; protein binding	extracellular; membrane	metabolic process; regulation of biological process	Pf00014; Pf00061			15.7688	12.89	3	5					24.2771	11.17	3	6	16.4038	15.76	4	6	349	38.826	5.99854
Q6MGC4	H2-K region expressed gene 2, rat orthologue OS=Rattus norvegicus GN=Pfdn6 PE=2 SV=1 - [Q6MGC4_RAT]	15.75	1	2	2	2	protein binding	cytoplasm; cytosol	metabolic process; cell organization and biogenesis	Pf01920			3.75034	15.75	2	2													127	14.4888	8.88037
P62762	Visinin-like protein 1 OS=Rattus norvegicus GN=Vsnl1 PE=1 SV=2 - [VISL1_RAT]	15.71	1	2	2	2	metal ion binding		development; cell communication; regulation of biological process; response to stimulus	Pf00036			2.48224	9.42	1	1					4.18687	6.28	1	1					191	22.128	5.14795
Q5XI22	Acetyl-CoA acetyltransferase, cytosolic OS=Rattus norvegicus GN=Acat2 PE=1 SV=1 - [THIC_RAT]	15.62	3	3	3	6	catalytic activity	cytoplasm; cytosol	development; metabolic process; cell communication; response to stimulus	Pf00108; Pf00109; Pf02803; Pf08541			11.099	9.32	2	3					3.26507	3.27	1	1	6.16268	9.57	2	2	397	41.0821	7.29834
F1LYV8	Uncharacterized protein (Fragment) OS=Rattus norvegicus PE=4 SV=1 - [F1LYV8_RAT]	15.6	1	1	1	1	protein binding			Pf00047; Pf07679; Pf07686											4.90494	15.6	1	1					109	11.8608	7.03467
Q99JD5	Branched-chain-amino-acid aminotransferase OS=Rattus norvegicus GN=Bcat1 PE=2 SV=1 - [Q99JD5_RAT]	15.54	2	4	4	6	catalytic activity		metabolic process	Pf01063			6.881	5.51	2	2					11.3982	13.53	3	3	4.04684	3.51	1	1	399	44.7414	5.63037
Q3SWU3	Heterogeneous nuclear ribonucleoprotein D-like OS=Rattus norvegicus GN=Hnrpdl PE=2 SV=1 - [HNRDL_RAT]	15.53	2	2	4	5	nucleotide binding; DNA binding; RNA binding	nucleus; cytoplasm	metabolic process; regulation of biological process	Pf00076			10.5102	12.42	3	3					3.09525	3.11	1	1	2.41873	2.48	1	1	322	35.2723	9.0708
D3ZNW5	Neurofascin, isoform CRA_e OS=Rattus norvegicus GN=Nfasc PE=4 SV=1 - [D3ZNW5_RAT]	15.5	5	13	13	29	protein binding			Pf00041; Pf00047; Pf07679			44.4673	10.99	10	12					29.8966	9.45	7	9	27.0056	6.39	6	8	1174	132.135	6.69775
P40241	CD9 antigen OS=Rattus norvegicus GN=Cd9 PE=1 SV=2 - [CD9_RAT]	15.49	1	2	2	4	protein binding	cell surface; membrane	cellular component movement; reproduction; cell organization and biogenesis; development; cell proliferation; regulation of biological process; response to stimulus; cell differentiation; cell communication; cellular homeostasis	Pf00335			6.08293	11.06	1	1					12.4178	15.49	2	3					226	25.1979	7.26904
P13668	Stathmin OS=Rattus norvegicus GN=Stmn1 PE=1 SV=2 - [STMN1_RAT]	15.44	4	2	2	4		cytoplasm; cytoskeleton; membrane	cell organization and biogenesis; development; cell differentiation; cell communication; regulation of biological process; response to stimulus	Pf00836; Pf09726			7.23301	9.4	1	2					2.62825	6.04	1	1	2.37799	6.04	1	1	149	17.2779	5.97314
F1M0K2	Uncharacterized protein (Fragment) OS=Rattus norvegicus GN=Aco2 PE=4 SV=1 - [F1M0K2_RAT]	15.4	2	7	7	24	catalytic activity	membrane	metabolic process	Pf00330; Pf00694			38.3792	10.65	5	11					25.3241	13.48	6	7	21.8699	8.73	4	6	779	85.1419	7.69385
D3ZVQ0	Ubiquitin carboxyl-terminal hydrolase OS=Rattus norvegicus GN=Usp5 PE=3 SV=1 - [D3ZVQ0_RAT]	15.38	1	8	8	12	catalytic activity; protein binding; metal ion binding		metabolic process; regulation of biological process	Pf00443; Pf00627; Pf02148			25.208	15.38	8	8					3.46947	1.28	1	1	12.9877	3.61	2	3	858	95.7183	5.0083
P00507	Aspartate aminotransferase, mitochondrial OS=Rattus norvegicus GN=Got2 PE=1 SV=2 - [AATM_RAT]	15.35	1	4	4	8	catalytic activity; protein binding	cytoplasm; mitochondrion; membrane; organelle lumen; cell surface	metabolic process; transport	Pf00155			6.74166	8.6	2	2					9.36824	6.74	2	4	2.64997	6.74	2	2	430	47.2841	8.99756
P10719	ATP synthase subunit beta, mitochondrial OS=Rattus norvegicus GN=Atp5b PE=1 SV=2 - [ATPB_RAT]	15.31	1	5	5	10	nucleotide binding; metal ion binding; catalytic activity; transporter activity; receptor activity	cytoplasm; membrane; mitochondrion	metabolic process; transport; cellular component movement; regulation of biological process	Pf00006; Pf00306; Pf02874			11.5967	6.43	2	3					23.9875	15.31	5	6	4.39589	3.59	1	1	529	56.3185	5.33838
D3ZMC0	Uncharacterized protein OS=Rattus norvegicus PE=4 SV=1 - [D3ZMC0_RAT]	15.29	5	1	1	6	protein binding			Pf07679; Pf07686			3.3915	15.29	1	1					7.93281	15.29	1	2	10.6102	15.29	1	3	85	9.13341	5.87158
Q6IFU7	Keratin, type I cytoskeletal 42 OS=Rattus norvegicus GN=Krt42 PE=2 SV=1 - [K1C42_RAT]	15.27	9	1	6	22	catalytic activity; motor activity; structural molecule activity	cytoplasm; cytoskeleton		Pf00038; Pf01576; Pf04156; Pf12128			7.53036	5.53	3	3	53.388	15.27	6	16	1.803	1.55	1	1	5.56206	3.54	2	2	452	50.1819	5.16064
Q920J4	Thioredoxin-like protein 1 OS=Rattus norvegicus GN=Txnl1 PE=1 SV=3 - [TXNL1_RAT]	15.22	2	4	4	9	catalytic activity	cytoplasm	metabolic process; transport; cellular homeostasis; regulation of biological process	Pf00085; Pf06201			15.7868	14.53	3	5									13.9916	8.3	3	4	289	32.2288	4.95752
D4A1Q2	Microtubule-associated protein OS=Rattus norvegicus GN=Mapt PE=4 SV=1 - [D4A1Q2_RAT]	15.16	15	7	7	20	protein binding	cytoskeleton		Pf00418			34.8287	15.16	7	11					10.0134	4.52	2	3	19.2006	9.77	4	6	686	71.7219	5.73193
Q08420	Extracellular superoxide dismutase [Cu-Zn] OS=Rattus norvegicus GN=Sod3 PE=1 SV=2 - [SODE_RAT]	15.16	1	2	2	5	antioxidant activity; catalytic activity; metal ion binding	extracellular; nucleus; cytoplasm; mitochondrion	response to stimulus; metabolic process	Pf00080							19.8275	15.16	2	5									244	26.6031	6.59521
F1M983	Uncharacterized protein OS=Rattus norvegicus GN=Cfh PE=4 SV=1 - [F1M983_RAT]	15.15	2	13	13	27	metal ion binding	extracellular; membrane	regulation of biological process; response to stimulus; defense response; metabolic process	Pf00084			5.10495	2.27	2	2					78.2931	15.15	13	22	8.31975	3.81	3	3	1234	139.916	6.87354
F8WFX4	Uncharacterized protein OS=Rattus norvegicus GN=Hrg PE=4 SV=1 - [F8WFX4_RAT]	15.15	3	7	7	14	enzyme regulator activity			Pf00031											31.4289	13.2	6	9	13.9692	8.54	4	5	515	57.9902	7.82568
F1LZ34	Uncharacterized protein (Fragment) OS=Rattus norvegicus GN=Mat1a PE=3 SV=1 - [F1LZ34_RAT]	15.02	2	1	2	2	catalytic activity; nucleotide binding		metabolic process	Pf02772; Pf02773			2.5349	7.04	1	1	2.543	7.98	1	1									213	23.5195	9.17334
Q7TQ25	Oligodendrocyte myelin glycoprotein OS=Rattus norvegicus GN=Omg PE=2 SV=1 - [Q7TQ25_RAT]	15	1	6	6	22	protein binding		cell differentiation; cell organization and biogenesis; development; response to stimulus; cell growth; regulation of biological process	Pf01462; Pf12799			21.2247	7.27	3	6					32.7806	12.73	5	9	24.6561	10.91	4	7	440	49.2339	7.73779
Q6AY61	Serine protease 23 OS=Rattus norvegicus GN=Prss23 PE=2 SV=1 - [PRS23_RAT]	14.88	1	4	4	4	catalytic activity	extracellular; nucleus	metabolic process	Pf00089							14.8439	14.88	4	4									383	43.1322	9.51025
P04094	Proenkephalin-A OS=Rattus norvegicus GN=Penk PE=1 SV=1 - [PENK_RAT]	14.87	1	2	2	6	protein binding	extracellular	defense response; response to stimulus; cell communication; regulation of biological process	Pf01160			15.1502	14.87	2	4					9.54035	8.92	1	2					269	30.9119	5.52881
P14659	Heat shock-related 70 kDa protein 2 OS=Rattus norvegicus GN=Hspa2 PE=2 SV=2 - [HSP72_RAT]	14.85	1	1	10	61	nucleotide binding	chromosome; nucleus; organelle lumen; cytoplasm; mitochondrion; cell surface; membrane	cell organization and biogenesis; metabolic process; regulation of biological process; response to stimulus; reproduction; development; cell differentiation	Pf00012; Pf06723			68.8792	14.85	8	19	9.24427	6.64	3	3	35.1723	12.95	7	15	72.9938	12.95	8	24	633	69.5987	5.66846
F1M595	Uncharacterized protein (Fragment) OS=Rattus norvegicus GN=Camk2b PE=4 SV=1 - [F1M595_RAT]	14.85	24	1	4	4	catalytic activity; protein binding; nucleotide binding	membrane	metabolic process	Pf00069; Pf07714; Pf08332; Pf12680			6.68789	6.77	2	2					4.95554	8.08	2	2					458	51.6594	7.56201
D4AEC0	Histone H2A OS=Rattus norvegicus GN=LOC685909 PE=3 SV=1 - [D4AEC0_RAT]	14.84	3	1	3	20	DNA binding	chromosome; nucleus	cell organization and biogenesis; metabolic process	Pf00125			11.7174	12.5	2	4	8.08723	9.38	2	3	17.3941	12.5	2	6	20.5004	12.5	2	7	128	13.5005	10.5796
Q5M7T5	Serine (Or cysteine) peptidase inhibitor, clade C (Antithrombin), member 1 OS=Rattus norvegicus GN=Serpinc1 PE=2 SV=1 - [Q5M7T5_RAT]	14.84	2	4	4	5	enzyme regulator activity			Pf00079							5.35721	4.73	2	2	6.99056	10.11	2	2	4.65521	5.38	1	1	465	52.2008	6.56592
F8WG75	Synaptosomal-associated protein (Fragment) OS=Rattus norvegicus GN=Snap25 PE=3 SV=1 - [F8WG75_RAT]	14.84	4	2	2	2	protein binding			Pf00835; Pf05739											6.83474	14.84	2	2					182	20.453	4.98291
B0K014	D-tyrosyl-tRNA(Tyr) deacylase OS=Rattus norvegicus GN=Dtd1 PE=2 SV=1 - [B0K014_RAT]	14.83	2	2	2	7	catalytic activity	nucleus; organelle lumen; cytoplasm	metabolic process	Pf02580			4.06598	7.66	1	1					7.16565	7.66	1	2	17.16	14.83	2	4	209	23.3799	7.86963
F8WFR6	Uncharacterized protein (Fragment) OS=Rattus norvegicus GN=Gyg1 PE=4 SV=1 - [F8WFR6_RAT]	14.8	2	2	2	3	catalytic activity			Pf01501			10.721	14.8	2	3													331	37.1224	5.38916
Q5XI34	Protein phosphatase 2 (Formerly 2A), regulatory subunit A (PR 65), alpha isoform, isoform CRA_a OS=Rattus norvegicus GN=Ppp2r1a PE=2 SV=1 - [Q5XI34_RAT]	14.77	3	5	5	8	catalytic activity; protein binding	chromosome; cytoplasm; cytosol	cell death; regulation of biological process; metabolic process				2.23816	6.96	2	2					7.09951	7.3	2	2	11.2571	7.3	3	4	589	65.2809	5.10986
O54854	Kallikrein 6, isoform CRA_a OS=Rattus norvegicus GN=Klk6 PE=2 SV=1 - [O54854_RAT]	14.74	2	2	2	9	catalytic activity		metabolic process; cell differentiation; cell organization and biogenesis; development; regulation of biological process	Pf00089; Pf09342			8.73091	8.37	1	2					15.3782	14.74	2	4	11.3733	8.37	1	3	251	27.996	8.41162
P50503	Hsc70-interacting protein OS=Rattus norvegicus GN=St13 PE=1 SV=1 - [F10A1_RAT]	14.67	1	7	7	19	protein binding; nucleotide binding	cytoplasm; cytosol	metabolic process; cell organization and biogenesis; regulation of biological process	Pf00515			38.6408	14.67	6	11					5.46449	4.08	1	1	32.2539	7.88	4	7	368	41.2534	5.38916
D3ZYT1	Ubiquitin carboxyl-terminal hydrolase OS=Rattus norvegicus GN=Usp14 PE=3 SV=1 - [D3ZYT1_RAT]	14.63	2	4	4	5	catalytic activity; protein binding	membrane	metabolic process	Pf00443			6.56606	6.55	2	2					4.26504	2.84	1	1	7.84246	8.08	2	2	458	52.2602	5.5542
P06685	Sodium/potassium-transporting ATPase subunit alpha-1 OS=Rattus norvegicus GN=Atp1a1 PE=1 SV=1 - [AT1A1_RAT]	14.57	10	2	10	35	nucleotide binding; catalytic activity; transporter activity; protein binding; metal ion binding	cytoplasm; endosome; endoplasmic reticulum; Golgi; membrane	regulation of biological process; transport; metabolic process	Pf00122; Pf00689; Pf00690; Pf00702; Pf08282; Pf12710			54.4417	8.5	6	12					65.5383	14.57	10	15	34.0654	7.62	4	8	1023	112.982	5.45264
D4ABS5	Uncharacterized protein OS=Rattus norvegicus GN=Pithd1 PE=4 SV=1 - [D4ABS5_RAT]	14.55	1	3	3	5				Pf06201			7.2059	13.64	2	2					2.42685	4.09	1	1	8.13827	14.55	2	2	220	25.1914	6.27783
O35567	Bifunctional purine biosynthesis protein PURH OS=Rattus norvegicus GN=Atic PE=1 SV=2 - [PUR9_RAT]	14.53	1	4	4	4	catalytic activity; protein binding	cytoplasm; mitochondrion	metabolic process; response to stimulus; development	Pf01808; Pf02142			2.72389	11.66	3	3									1.70927	2.87	1	1	592	64.1682	7.13721
Q68FQ2	Junctional adhesion molecule C OS=Rattus norvegicus GN=Jam3 PE=1 SV=1 - [JAM3_RAT]	14.52	1	3	3	13	protein binding	extracellular; membrane	development; response to stimulus; cell differentiation; cellular component movement; defense response; reproduction; cell communication; cellular homeostasis; regulation of biological process; cell organization and biogenesis	Pf00047; Pf07679; Pf07686			19.6414	10	2	7					6.21794	6.77	1	2	13.4054	11.29	2	4	310	34.7606	7.25439
Q63691	Monocyte differentiation antigen CD14 OS=Rattus norvegicus GN=Cd14 PE=2 SV=2 - [CD14_RAT]	14.52	1	4	4	7	protein binding	extracellular; membrane; cell surface	response to stimulus; defense response; regulation of biological process; cell organization and biogenesis; transport												23.9955	14.52	4	7					372	40.0288	5.51611
F1LM30	Uncharacterized protein (Fragment) OS=Rattus norvegicus PE=4 SV=1 - [F1LM30_RAT]	14.47	4	5	5	22	protein binding			Pf07654			6.63184	5.96	2	2					56.9879	14.47	5	16	13.8653	8.72	3	4	470	51.6758	6.52197
O08651	D-3-phosphoglycerate dehydrogenase OS=Rattus norvegicus GN=Phgdh PE=1 SV=3 - [SERA_RAT]	14.45	1	5	5	15	nucleotide binding; catalytic activity		metabolic process; regulation of biological process; development; cell differentiation; cell organization and biogenesis	Pf00389; Pf02826			28.9262	12.2	4	8									25.7715	14.45	5	7	533	56.4572	6.7124
F1MAG6	Uncharacterized protein OS=Rattus norvegicus GN=RGD1310507 PE=4 SV=1 - [F1MAG6_RAT]	14.45	3	7	7	12	enzyme regulator activity; metal ion binding	extracellular	transport; cellular homeostasis; metabolic process; regulation of biological process	Pf00405											38.6196	14.45	7	10	6.12188	3.72	2	2	699	76.5573	6.96143
P40307	Proteasome subunit beta type-2 OS=Rattus norvegicus GN=Psmb2 PE=1 SV=1 - [PSB2_RAT]	14.43	1	2	2	7	catalytic activity	proteasome; nucleus; cytoplasm	metabolic process; response to stimulus	Pf00227			0	8.96	1	1					5.76223	14.43	2	4	3.38503	14.43	2	2	201	22.8977	7.44482
D4A0Y1	Uncharacterized protein OS=Rattus norvegicus GN=Cfb PE=3 SV=1 - [D4A0Y1_RAT]	14.43	4	14	14	23	catalytic activity; protein binding		metabolic process	Pf00084; Pf00089; Pf00092			7.36551	1.96	2	2	19.4519	5.49	5	5	34.3378	8.16	8	12	11.3456	3.14	4	4	1275	141.402	7.53271
Q01129	Decorin OS=Rattus norvegicus GN=Dcn PE=1 SV=1 - [PGS2_RAT]	14.41	1	4	4	6	protein binding	extracellular	development; response to stimulus; metabolic process	Pf01462; Pf12799			3.53198	7.06	2	2	17.2787	11.3	3	4									354	39.7799	8.79248
B2GUV5	ATPase, H transporting, lysosomal V1 subunit G1 OS=Rattus norvegicus GN=Atp6v1g1 PE=4 SV=1 - [B2GUV5_RAT]	14.41	1	1	1	1	catalytic activity; transporter activity	cytoplasm; membrane; vacuole	transport	Pf03179															2.40947	14.41	1	1	118	13.702	7.28369
Q03555-6	Isoform 5 of Gephyrin OS=Rattus norvegicus GN=Gphn - [GEPH_RAT]	14.4	8	6	6	6			metabolic process	Pf00994; Pf03453; Pf03454			18.2856	12.09	5	5									5.06175	2.31	1	1	736	79.698	5.42725
Q5FVH0	Complement C1q tumor necrosis factor-related protein 5 OS=Rattus norvegicus GN=C1qtnf5 PE=2 SV=1 - [C1QT5_RAT]	14.4	1	2	2	3	protein binding	extracellular		Pf00386							10.4034	14.4	2	3									243	25.3187	6.68311
P22057	Prostaglandin-H2 D-isomerase OS=Rattus norvegicus GN=Ptgds PE=1 SV=2 - [PTGDS_RAT]	14.29	1	3	3	6	catalytic activity; transporter activity	extracellular; nucleus; cytoplasm; endoplasmic reticulum; Golgi; membrane	metabolic process; transport; defense response; response to stimulus; regulation of biological process	Pf00061; Pf03973			17.2421	14.29	3	4					5.30222	14.29	1	1	5.57825	14.29	1	1	189	21.2876	5.89697
Q5FVJ0	Protein RUFY3 OS=Rattus norvegicus GN=Rufy3 PE=1 SV=1 - [RUFY3_RAT]	14.29	4	5	5	9	protein binding	cytoplasm; membrane	cell organization and biogenesis; development; cell differentiation; regulation of biological process	Pf02463; Pf02759; Pf05622; Pf06785; Pf09726			9.52153	7.04	3	3					7.54558	6.82	2	3	8.31321	7.46	3	3	469	52.8732	5.49072
D3ZXH7	RCG32827, isoform CRA_a OS=Rattus norvegicus GN=Thoc4 PE=4 SV=1 - [D3ZXH7_RAT]	14.29	2	1	1	1	nucleotide binding			Pf00076			0	14.29	1	1													189	19.9032	9.86182
F1LZJ4	Uncharacterized protein (Fragment) OS=Rattus norvegicus GN=RGD1561416 PE=4 SV=1 - [F1LZJ4_RAT]	14.29	1	1	1	1				Pf01261			3.5166	14.29	1	1													140	15.3998	5.22412
P05982	NAD(P)H dehydrogenase [quinone] 1 OS=Rattus norvegicus GN=Nqo1 PE=1 SV=4 - [NQO1_RAT]	14.23	1	2	2	7	catalytic activity; antioxidant activity	cytoplasm; cytosol	metabolic process; response to stimulus; regulation of biological process; cell death	Pf02525; Pf03358			7.66229	14.23	2	2	9.17496	8.39	1	2					10.797	14.23	2	3	274	30.927	8.42627
Q6AYS7	Aminoacylase-1A OS=Rattus norvegicus GN=Acy1a PE=1 SV=1 - [ACY1A_RAT]	14.22	2	4	4	7	catalytic activity; metal ion binding	cytoplasm	metabolic process	Pf01546; Pf07687			4.38204	5.88	2	2					8.42038	9.31	2	2	7.95241	8.58	3	3	408	45.7751	6.48096
Q9JHU0	Dihydropyrimidinase-related protein 5 OS=Rattus norvegicus GN=Dpysl5 PE=1 SV=1 - [DPYL5_RAT]	14.18	1	5	5	15	protein binding; catalytic activity	cytoplasm	metabolic process; cell differentiation; development	Pf01979			20.411	10.64	3	6					9.46924	8.51	3	3	24.3019	9.22	4	6	564	61.5012	7.07861
D4ACH3	Uncharacterized protein OS=Rattus norvegicus PE=4 SV=1 - [D4ACH3_RAT]	14.18	5	2	3	10	RNA binding			Pf00013			10.1884	14.18	3	3					10.3577	8.51	2	3	14.4472	14.18	3	4	282	30.6047	7.92822
P47863-2	Isoform Short of Aquaporin-4 OS=Rattus norvegicus GN=Aqp4 - [AQP4_RAT]	14.18	3	2	2	3	transporter activity	membrane	transport	Pf00230			2.79618	14.18	2	2									0	9.7	1	1	268	28.7497	7.28369
F1LP82	Uncharacterized protein OS=Rattus norvegicus GN=Rab2a PE=3 SV=1 - [F1LP82_RAT]	14.15	2	2	2	7	nucleotide binding; catalytic activity	nucleus; cytoplasm; Golgi	metabolic process; cell communication; regulation of biological process; response to stimulus; transport	Pf00025; Pf00071; Pf04670; Pf08477			13.9102	14.15	2	3					3.37338	6.6	1	1	16.2719	7.55	1	3	212	23.5027	6.53662
Q9Z1Y3	Cadherin-2 OS=Rattus norvegicus GN=Cdh2 PE=1 SV=1 - [CADH2_RAT]	14.13	1	7	7	10	metal ion binding; protein binding	membrane	cell organization and biogenesis; development; cellular component movement; cell communication; cellular homeostasis; regulation of biological process; response to stimulus; cell differentiation	Pf00028; Pf01049; Pf08758			31.2729	14.13	7	8									6.50626	3.09	2	2	906	99.6243	4.77979
D4A4U3	Similar to magnesium-dependent phosphatase-1 (Predicted), isoform CRA_b OS=Rattus norvegicus GN=Mdp1 PE=4 SV=1 - [D4A4U3_RAT]	14.02	1	2	2	2	catalytic activity		metabolic process	Pf12689			5.98462	14.02	2	2													164	18.5986	6.18896
D3ZA91	Uncharacterized protein OS=Rattus norvegicus GN=Cdc37 PE=4 SV=1 - [D3ZA91_RAT]	14.02	3	3	3	4	protein binding			Pf03234; Pf08564; Pf08565			8.60056	10.05	2	2									7.41553	8.47	2	2	378	44.1878	5.56689
P48199	C-reactive protein OS=Rattus norvegicus GN=Crp PE=1 SV=1 - [CRP_RAT]	13.91	1	2	2	7	protein binding; metal ion binding	extracellular	response to stimulus; defense response; metabolic process; regulation of biological process; cell differentiation; cell organization and biogenesis	Pf00354			3.00445	13.91	2	2					9.11558	13.91	2	3	7.42179	13.91	2	2	230	25.4517	4.99561
D3ZE63	Uncharacterized protein OS=Rattus norvegicus GN=LOC679748 PE=4 SV=1 - [D3ZE63_RAT]	13.91	4	2	2	18			response to stimulus; cell proliferation; cell communication; regulation of biological process	Pf01187			20.8856	13.91	2	8	3.20321	7.83	1	1	15.7557	7.83	1	5	13.4858	7.83	1	4	115	12.5973	7.89893
P09006	Serine protease inhibitor A3N OS=Rattus norvegicus GN=Serpina3n PE=1 SV=3 - [SPA3N_RAT]	13.88	1	3	4	9	enzyme regulator activity	extracellular	defense response; response to stimulus; metabolic process; regulation of biological process	Pf00079			16.6232	13.88	4	5					8.27406	6.94	2	2	5.77275	6.94	2	2	418	46.6223	5.46533
F1LQI1	Uncharacterized protein OS=Rattus norvegicus GN=Hagh PE=3 SV=1 - [F1LQI1_RAT]	13.85	3	3	3	13	catalytic activity; metal ion binding	cytoplasm; mitochondrion	metabolic process	Pf00753			14.9075	8.08	2	5					12.3118	10.77	2	4	10.9296	13.85	3	4	260	28.9268	7.12256
F1LQQ1	Malic enzyme OS=Rattus norvegicus GN=Me1 PE=3 SV=1 - [F1LQQ1_RAT]	13.81	2	4	4	9	nucleotide binding; catalytic activity; metal ion binding	cytoplasm; mitochondrion	metabolic process; cell organization and biogenesis	Pf00390; Pf03949			17.9073	13.81	4	4					10.2877	6.99	2	2	13.7271	9.27	3	3	572	63.918	6.80029
P85845	Fascin OS=Rattus norvegicus GN=Fscn1 PE=1 SV=2 - [FSCN1_RAT]	13.79	1	4	4	7	protein binding	cytoskeleton; cytoplasm; membrane	development; cellular component movement; cell organization and biogenesis; cell communication; response to stimulus	Pf06268			16.1286	11.76	3	3					10.6858	10.55	3	4					493	54.4569	6.7417
D3ZC54	Uncharacterized protein OS=Rattus norvegicus PE=4 SV=1 - [D3ZC54_RAT]	13.79	1	1	1	1	protein binding			Pf07686											4.6804	13.79	1	1					116	12.7384	8.85107
Q07257-2	Isoform TGF-beta2A of Transforming growth factor beta-2 OS=Rattus norvegicus GN=Tgfb2 - [TGFB2_RAT]	13.77	2	4	4	6	protein binding	extracellular	cell growth	Pf00019; Pf00688							21.0133	13.77	4	6									414	47.6972	8.60205
D3ZN29	Uncharacterized protein OS=Rattus norvegicus GN=Ahnak PE=4 SV=1 - [D3ZN29_RAT]	13.76	1	4	4	5	protein binding						6.29244	7.36	2	2									6.66256	10.85	3	3	516	53.4495	5.77002
F1M2W3	Uncharacterized protein (Fragment) OS=Rattus norvegicus PE=4 SV=1 - [F1M2W3_RAT]	13.76	1	1	1	3	protein binding			Pf07679; Pf07686											4.92749	13.76	1	2	2.80472	13.76	1	1	109	12.0016	5.93506
O70593	Small glutamine-rich tetratricopeptide repeat-containing protein alpha OS=Rattus norvegicus GN=Sgta PE=1 SV=1 - [SGTA_RAT]	13.69	2	3	3	3	protein binding	cytoplasm		Pf00515; Pf07719			2.47055	4.14	1	1									7.27241	9.55	2	2	314	34.1359	5.12256
D3ZHJ1	Phosphoserine aminotransferase OS=Rattus norvegicus GN=Psat1 PE=3 SV=1 - [D3ZHJ1_RAT]	13.66	2	3	3	5	catalytic activity	cytoplasm	metabolic process	Pf00266			7.07795	7.38	2	2					4.21201	3.83	1	1	7.27612	10.11	2	2	366	40.1854	7.28369
Q99MC0	Protein phosphatase 1 regulatory subunit 14A OS=Rattus norvegicus GN=Ppp1r14a PE=2 SV=1 - [PP14A_RAT]	13.61	1	1	1	2	enzyme regulator activity	cytoplasm	metabolic process; regulation of biological process	Pf05361			1.90993	13.61	1	1					4.44883	13.61	1	1					147	16.6867	8.01611
D4A2P3	Uncharacterized protein OS=Rattus norvegicus GN=Ptgr2 PE=4 SV=1 - [D4A2P3_RAT]	13.61	4	3	3	9	nucleotide binding; metal ion binding; catalytic activity	membrane	metabolic process	Pf00107			15.8668	13.61	3	4									16.5345	13.61	3	5	316	34.4954	5.66846
P62836	Ras-related protein Rap-1A OS=Rattus norvegicus GN=Rap1a PE=1 SV=1 - [RAP1A_RAT]	13.59	2	2	2	2	nucleotide binding; catalytic activity; protein binding	cytoplasm; cytosol; membrane	metabolic process; cell communication; regulation of biological process; response to stimulus	Pf00009; Pf00071; Pf08477			5.02632	6.52	1	1					2.53905	7.07	1	1					184	20.9737	6.66846
D4A7Y1	Uncharacterized protein OS=Rattus norvegicus GN=Acan PE=4 SV=1 - [D4A7Y1_RAT]	13.58	2	1	20	53	metal ion binding; protein binding	extracellular	development; cell differentiation; metabolic process; cell organization and biogenesis	Pf00008; Pf00059; Pf00084; Pf00193; Pf07679; Pf07686			10.8887	1.9	3	3	127.559	13.58	20	38	19.8873	3.38	5	7	15.7267	2.78	4	5	2157	224.311	4.25928
P14095	Growth-regulated alpha protein OS=Rattus norvegicus GN=Cxcl1 PE=1 SV=2 - [GROA_RAT]	13.54	1	1	1	5	protein binding	extracellular	response to stimulus; defense response; cellular homeostasis; regulation of biological process; transport; cellular component movement	Pf00048											8.21154	13.54	1	2	11.9997	13.54	1	3	96	10.2424	9.18799
P14942	Glutathione S-transferase alpha-4 OS=Rattus norvegicus GN=Gsta4 PE=1 SV=2 - [GSTA4_RAT]	13.51	5	2	3	7	catalytic activity; protein binding	cytoplasm; mitochondrion	metabolic process; response to stimulus	Pf00043; Pf02798			4.31309	3.6	1	2					2.04647	3.6	1	1	6.59475	13.51	3	4	222	25.4934	7.32764
Q99ME0	CXC chemokine RTCK1 OS=Rattus norvegicus GN=Ppbp PE=2 SV=1 - [Q99ME0_RAT]	13.51	1	1	1	1	protein binding	extracellular	response to stimulus; coagulation; cell differentiation; cell organization and biogenesis; development	Pf00048															4.07833	13.51	1	1	111	12.1516	9.39307
Q63598	Plastin-3 OS=Rattus norvegicus GN=Pls3 PE=2 SV=2 - [PLST_RAT]	13.49	4	5	5	15	protein binding; metal ion binding	cytoplasm; membrane	cell differentiation; development	Pf00307			14.2608	8.25	3	4	12.9424	4.76	2	4	15.874	10.95	4	4	10.4933	6.35	2	3	630	70.6351	5.47803
B0BNE5	S-formylglutathione hydrolase OS=Rattus norvegicus GN=Esd PE=1 SV=1 - [ESTD_RAT]	13.48	1	2	2	3	catalytic activity	nucleus; cytoplasm; Golgi	metabolic process	Pf00326; Pf00756; Pf05448; Pf12695; Pf12697			9.59486	13.48	2	2									3.46506	6.38	1	1	282	31.3434	6.90283
Q63198	Contactin-1 OS=Rattus norvegicus GN=Cntn1 PE=1 SV=2 - [CNTN1_RAT]	13.42	1	10	10	35	protein binding	membrane	cell communication; regulation of biological process; response to stimulus; metabolic process; cell differentiation; cell organization and biogenesis; development	Pf00041; Pf00047; Pf07679; Pf07686			45.2804	8.42	6	12					39.8449	7.44	5	11	39.8407	9.7	7	12	1021	113.423	6.11279
P07897-2	Isoform 2 of Aggrecan core protein OS=Rattus norvegicus GN=Acan - [PGCA_RAT]	13.37	2	1	20	53	metal ion binding; protein binding			Pf00008; Pf00059; Pf00084; Pf00193; Pf07679; Pf07686			10.8887	1.9	3	3	128.811	13.37	20	38	19.8873	3.38	5	7	15.7267	2.78	4	5	2162	225.033	4.25928
D3ZC55	Heat shock 70kDa protein 12A (Predicted), isoform CRA_a OS=Rattus norvegicus GN=Hspa12a PE=4 SV=1 - [D3ZC55_RAT]	13.33	2	6	6	10	catalytic activity		response to stimulus; metabolic process	Pf00012			17.5133	9.93	4	5					2.56534	1.93	1	1	13.4736	7.7	4	4	675	74.7835	6.60986
Q9EPB1	Dipeptidyl peptidase 2 OS=Rattus norvegicus GN=Dpp7 PE=1 SV=1 - [DPP2_RAT]	13.2	1	5	5	5	catalytic activity	extracellular; cytoplasm; vacuole; cytosol	metabolic process	Pf05577							15.535	13.2	5	5									500	55.079	5.04639
F1M1D9	Uncharacterized protein (Fragment) OS=Rattus norvegicus GN=Pdlim5 PE=4 SV=1 - [F1M1D9_RAT]	13.19	6	1	1	1	protein binding			Pf00595							2.60501	13.19	1	1									182	20.2917	9.94971
F1M225	Uncharacterized protein (Fragment) OS=Rattus norvegicus GN=Rab1 PE=3 SV=1 - [F1M225_RAT]	13.17	35	1	2	3	nucleotide binding; catalytic activity	nucleus; cytoplasm	cell communication; regulation of biological process; response to stimulus; transport	Pf00009; Pf00025; Pf00071; Pf04670; Pf08477; Pf09439			4.59092	7.8	1	1									7.14105	13.17	2	2	205	22.5605	6.21436
P09951-2	Isoform IB of Synapsin-1 OS=Rattus norvegicus GN=Syn1 - [SYN1_RAT]	13.17	4	5	5	9	catalytic activity; nucleotide binding	cytoplasm	cell communication; transport	Pf02078; Pf02750; Pf08443; Pf10581			14.836	13.17	5	6					2.41738	2.25	1	1	2.29814	5.84	2	2	668	69.8665	9.83252
D4ADG9	Uncharacterized protein OS=Rattus norvegicus GN=Col8a2 PE=4 SV=1 - [D4ADG9_RAT]	13.16	2	4	4	5	protein binding	extracellular	development; cell proliferation	Pf00386			3.13666	3.43	1	1	10.4554	9.73	3	3					3.47089	3.43	1	1	699	66.8892	9.23193
Q63639	Retinal dehydrogenase 2 OS=Rattus norvegicus GN=Aldh1a2 PE=1 SV=2 - [AL1A2_RAT]	13.13	3	5	5	5	catalytic activity	nucleus; cytoplasm; cytosol	development; cell proliferation; regulation of biological process; metabolic process; cell differentiation; response to stimulus; cell death; cell communication	Pf00171; Pf05893			3.7288	2.7	1	1									14.9408	10.42	4	4	518	56.6038	5.74463
D3ZDK7	Similar to RIKEN cDNA 1700012G19 gene (Predicted) OS=Rattus norvegicus GN=Pgp PE=4 SV=1 - [D3ZDK7_RAT]	13.08	1	3	3	3	catalytic activity		metabolic process	Pf00702			7.49469	9.97	2	2									2.63268	3.12	1	1	321	34.5787	5.35107
Q62930	Complement component C9 OS=Rattus norvegicus GN=C9 PE=2 SV=1 - [CO9_RAT]	13	2	5	5	10	protein binding	extracellular; membrane	cell death; regulation of biological process; metabolic process; response to stimulus; defense response; coagulation	Pf00057; Pf01823											34.7941	13	5	8	6.69245	2.17	1	2	554	62.2406	5.69385
F1M1J6	Uncharacterized protein (Fragment) OS=Rattus norvegicus GN=RGD1562165 PE=3 SV=1 - [F1M1J6_RAT]	13	2	1	1	2				Pf02991											2.05388	13	1	1	2.42977	13	1	1	100	11.67	8.11865
D3ZWT8	Uncharacterized protein OS=Rattus norvegicus GN=Atp5h PE=4 SV=1 - [D3ZWT8_RAT]	12.98	2	1	1	1	transporter activity	cytoplasm; membrane; mitochondrion	metabolic process; transport	Pf05873											2.65863	12.98	1	1					131	15.0717	8.06006
D4A133	RCG52629 OS=Rattus norvegicus GN=Atp6v1a PE=3 SV=1 - [D4A133_RAT]	12.97	1	4	4	5	nucleotide binding; catalytic activity; transporter activity	cytoplasm; mitochondrion; cytosol; membrane	transport; metabolic process	Pf00006; Pf00306; Pf02874			10.6725	10.53	3	3					9.01942	5.83	2	2					617	68.2216	5.57959
D3ZQM5	Uncharacterized protein OS=Rattus norvegicus GN=Fbn1 PE=4 SV=1 - [D3ZQM5_RAT]	12.92	2	24	24	37	structural molecule activity; metal ion binding; protein binding	extracellular; cell surface; membrane		Pf00683; Pf06247; Pf07645; Pf12662; Pf12947							109.75	12.92	24	37									2872	311.737	4.93213
P14668	Annexin A5 OS=Rattus norvegicus GN=Anxa5 PE=1 SV=3 - [ANXA5_RAT]	12.85	2	4	4	9	metal ion binding; protein binding	cytoplasm; membrane; cell surface; extracellular	coagulation; response to stimulus; cell death; regulation of biological process; cell organization and biogenesis	Pf00191			8.15193	7.84	2	2					11.0207	7.84	2	3	12.2916	12.85	4	4	319	35.7223	5.04639
F1LLY4	Uncharacterized protein OS=Rattus norvegicus GN=Pdcd6ip PE=4 SV=1 - [F1LLY4_RAT]	12.84	2	4	4	5	protein binding	cytoplasm; cytosol		Pf03097			13.4976	12.84	4	4									2.37669	2.35	1	1	553	61.6529	6.39209
Q9QZQ5	Protein NOV homolog OS=Rattus norvegicus GN=Nov PE=1 SV=1 - [NOV_RAT]	12.82	1	3	3	4	protein binding	extracellular	cell growth; cell organization and biogenesis; regulation of biological process; metabolic process	Pf00007; Pf00090; Pf00093; Pf00219							13.8143	12.82	3	4									351	38.4831	7.63525
Q62625-2	Isoform 2 of Microtubule-associated proteins 1A/1B light chain 3B OS=Rattus norvegicus GN=Map1lc3b - [MLP3B_RAT]	12.8	2	2	2	4		cytoplasm	cell communication; cell organization and biogenesis; metabolic process; response to stimulus	Pf02991; Pf04110			10.974	12.8	2	3					3.45459	10.4	1	1					125	14.5897	8.42627
Q6IFV4	Keratin, type I cytoskeletal 13 OS=Rattus norvegicus GN=Krt13 PE=2 SV=1 - [K1C13_RAT]	12.79	18	3	7	19	structural molecule activity	cytoskeleton	response to stimulus; development; cell communication	Pf00038			2.09132	4.34	2	2	33.5434	12.79	7	14	1.803	4.34	2	2	2.30428	1.6	1	1	438	47.6993	4.90674
P04785	Protein disulfide-isomerase OS=Rattus norvegicus GN=P4hb PE=1 SV=2 - [PDIA1_RAT]	12.77	1	4	4	9	catalytic activity; metal ion binding; protein binding	cytoplasm; endoplasmic reticulum; organelle lumen; membrane; cell surface	metabolic process; cellular homeostasis; regulation of biological process	Pf00085; Pf01216			9.05224	9.04	2	2					16.1311	6.88	3	4	11.9609	5.11	2	3	509	56.9157	4.93213
F1M2K3	Uncharacterized protein (Fragment) OS=Rattus norvegicus PE=4 SV=1 - [F1M2K3_RAT]	12.77	4	1	1	4	protein binding			Pf00240; Pf11976			3.75352	12.77	1	1					2.90568	12.77	1	1	6.47197	12.77	1	2	94	10.7484	6.55127
Q6P0K8	Junction plakoglobin OS=Rattus norvegicus GN=Jup PE=1 SV=1 - [PLAK_RAT]	12.75	2	7	7	9	structural molecule activity; protein binding	nucleus; organelle lumen; cytoplasm; cytosol; cytoskeleton; membrane	metabolic process; regulation of biological process; cell organization and biogenesis; cell communication; cell differentiation; development; response to stimulus; cellular component movement; transport; reproduction	Pf00514			3.07413	2.42	1	1	23.2034	12.75	7	7					3.18039	1.34	1	1	745	81.7488	6.13818
P45479	Palmitoyl-protein thioesterase 1 OS=Rattus norvegicus GN=Ppt1 PE=1 SV=1 - [PPT1_RAT]	12.75	2	2	2	3	catalytic activity	extracellular; nucleus; cytoplasm; vacuole; Golgi; cytosol; membrane	metabolic process; cell death; cell organization and biogenesis; transport; cellular homeostasis; cell communication; development; response to stimulus; cell growth; regulation of biological process	Pf02089			3.22887	4.9	1	1	3.26474	7.84	1	1					3.47062	4.9	1	1	306	34.4324	7.43018
B0BN81	Ribosomal protein S5, isoform CRA_b OS=Rattus norvegicus GN=Rps5 PE=2 SV=1 - [B0BN81_RAT]	12.75	1	2	2	4	RNA binding; structural molecule activity	cytoplasm; ribosome; cytosol	metabolic process; regulation of biological process	Pf00177			7.74569	12.75	2	2					5.32215	7.35	1	1	5.15103	7.35	1	1	204	22.8921	9.71533
Q5U2V1	FK506 binding protein 10 OS=Rattus norvegicus GN=Fkbp10 PE=2 SV=1 - [Q5U2V1_RAT]	12.74	2	5	5	10	catalytic activity; metal ion binding	membrane	metabolic process	Pf00254							38.6487	12.74	5	10									581	64.7456	5.50342
P37397	Calponin-3 OS=Rattus norvegicus GN=Cnn3 PE=1 SV=1 - [CNN3_RAT]	12.73	1	3	3	6	protein binding	cytoskeleton	cell organization and biogenesis; metabolic process; regulation of biological process	Pf00307; Pf00402			6.9439	9.39	2	2					3.56325	3.33	1	1	13.8997	9.09	2	3	330	36.4118	5.71924
Q5XIM5	Protein CDV3 homolog OS=Rattus norvegicus GN=Cdv3 PE=2 SV=1 - [CDV3_RAT]	12.71	2	1	1	4		cytoplasm					3.75002	12.71	1	1					4.58203	12.71	1	1	8.74999	12.71	1	2	236	24.2957	5.85889
O35987	NSFL1 cofactor p47 OS=Rattus norvegicus GN=Nsfl1c PE=1 SV=1 - [NSF1C_RAT]	12.7	3	3	3	5	protein binding	nucleus; chromosome; cytoplasm; Golgi; cytosol	cell organization and biogenesis	Pf00789; Pf08059			11.8312	12.7	3	3					6.03341	5.14	1	1	5.38031	5.14	1	1	370	40.6554	5.14795
Q497B0	Omega-amidase NIT2 OS=Rattus norvegicus GN=Nit2 PE=1 SV=1 - [NIT2_RAT]	12.68	1	3	3	6	catalytic activity	cytoplasm; mitochondrion	metabolic process	Pf00795			8.85383	5.43	1	2									11.5047	12.68	3	4	276	30.6817	7.29834
P21670	Proteasome subunit alpha type-4 OS=Rattus norvegicus GN=Psma4 PE=1 SV=1 - [PSA4_RAT]	12.64	1	1	1	1	catalytic activity	proteasome; nucleus; cytoplasm	metabolic process	Pf00227; Pf10584											3.54992	12.64	1	1					261	29.4792	7.72314
D4A5X8	S-adenosylhomocysteine hydrolase-like 1 (Predicted) OS=Rattus norvegicus GN=Ahcyl1 PE=3 SV=1 - [D4A5X8_RAT]	12.63	4	5	5	11	catalytic activity		metabolic process; transport	Pf00670; Pf01262; Pf01488; Pf02254; Pf02826; Pf05221			15.6271	10.95	4	5					9.56702	5.47	2	3	8.73955	6.32	3	3	475	52.8616	7.97217
F1LQ81	Uncharacterized protein (Fragment) OS=Rattus norvegicus GN=Nsf PE=3 SV=1 - [F1LQ81_RAT]	12.63	2	8	8	22	nucleotide binding; catalytic activity; RNA binding; protein binding	cytoplasm; membrane	metabolic process; regulation of biological process; response to stimulus; transport	Pf00004; Pf00910; Pf01078; Pf02359; Pf02933; Pf05272; Pf05496; Pf06068; Pf07724; Pf07728			27.0768	12.63	8	10					17.2352	6.99	5	6	19.0359	6.18	4	6	744	82.591	6.94678
Q3B8Q0	Microtubule-associated protein RP/EB family member 2 OS=Rattus norvegicus GN=Mapre2 PE=2 SV=1 - [MARE2_RAT]	12.58	1	3	3	14	protein binding	cytoplasm; cytoskeleton	cell organization and biogenesis; cell division	Pf00307; Pf03271			20.9005	12.58	3	5					15.5153	11.96	2	4	19.0198	12.58	3	5	326	36.9652	5.37646
D3ZM40	Uncharacterized protein OS=Rattus norvegicus GN=Ppp2r4 PE=4 SV=1 - [D3ZM40_RAT]	12.5	3	1	1	1	enzyme regulator activity			Pf03095			2.68636	12.5	1	1													104	11.7069	8.74854
P50116	Protein S100-A9 OS=Rattus norvegicus GN=S100a9 PE=1 SV=3 - [S10A9_RAT]	12.39	1	1	1	5	metal ion binding	extracellular; nucleus; cytoplasm; cytoskeleton; membrane	defense response; response to stimulus; cellular component movement; cell organization and biogenesis; metabolic process; regulation of biological process	Pf01023			3.69082	12.39	1	2					4.22459	12.39	1	2	4.31705	12.39	1	1	113	13.1364	7.53271
Q499R7	Ppa1 protein (Fragment) OS=Rattus norvegicus GN=Ppa1 PE=2 SV=1 - [Q499R7_RAT]	12.39	1	2	2	4	metal ion binding; catalytic activity	cytoplasm	metabolic process	Pf00719			9.68752	12.39	2	3									2.63995	5.74	1	1	331	37.6528	6.84424
D3ZDF6	Uncharacterized protein OS=Rattus norvegicus PE=4 SV=1 - [D3ZDF6_RAT]	12.38	1	1	1	2	protein binding	cytoplasm									4.99415	12.38	1	2									105	11.6203	8.27979
D3Z943	Uncharacterized protein OS=Rattus norvegicus GN=Mtap PE=4 SV=1 - [D3Z943_RAT]	12.28	2	2	2	2	catalytic activity		metabolic process	Pf01048			5.42373	6.32	1	1									0	5.96	1	1	285	31.2057	7.37158
P63012	Ras-related protein Rab-3A OS=Rattus norvegicus GN=Rab3a PE=1 SV=1 - [RAB3A_RAT]	12.27	32	1	2	3	nucleotide binding; enzyme regulator activity; catalytic activity; protein binding	cytoplasm; membrane	metabolic process; transport; cell organization and biogenesis; cell communication; regulation of biological process; response to stimulus; cell differentiation; development	Pf00025; Pf00071; Pf08477; Pf09439			8.62469	7.27	1	2									2.48201	5	1	1	220	24.9541	5.03369
B2RYJ7	ARP1 actin-related protein 1 homolog B (Yeast) OS=Rattus norvegicus GN=Actr1b PE=2 SV=1 - [B2RYJ7_RAT]	12.23	2	3	3	6	nucleotide binding	cytoplasm; cytoskeleton		Pf00022			2.10383	7.98	2	2					4.78995	9.31	2	2	8.0251	9.31	2	2	376	42.2547	6.40479
A2IBE0	Membrane-bound carbonic anhydrase 14 OS=Rattus norvegicus GN=Car14 PE=2 SV=1 - [A2IBE0_RAT]	12.17	1	4	4	7	catalytic activity; metal ion binding	extracellular; membrane	metabolic process	Pf00194			6.91443	12.17	2	2					3.25219	3.56	1	1	12.62	12.17	3	4	337	37.502	6.41748
D3ZHX7	Microtubule-associated protein OS=Rattus norvegicus GN=Map4 PE=4 SV=1 - [D3ZHX7_RAT]	12.14	7	9	9	18	protein binding	cytoskeleton		Pf00418			34.8957	12.14	9	11					5.45248	1.52	1	2	15.5269	7.05	5	5	1120	116.739	4.91943
F1LP05	ATP synthase subunit alpha OS=Rattus norvegicus GN=Atp5a1 PE=3 SV=1 - [F1LP05_RAT]	12.12	2	5	5	8	nucleotide binding; catalytic activity; transporter activity; protein binding	cytoplasm; mitochondrion; membrane; nucleus	cell proliferation; regulation of biological process; metabolic process; transport; development	Pf00006; Pf00306; Pf02663; Pf02874; Pf05943			2.5121	1.81	1	1					17.7767	12.12	5	6	2.96362	2.35	1	1	553	59.7757	9.26123
F1M7C8	Uncharacterized protein (Fragment) OS=Rattus norvegicus PE=4 SV=1 - [F1M7C8_RAT]	12.04	1	1	1	2	protein binding			Pf00047; Pf07679; Pf07686											7.26115	12.04	1	2					108	11.5937	8.63135
P85968	6-phosphogluconate dehydrogenase, decarboxylating OS=Rattus norvegicus GN=Pgd PE=1 SV=1 - [6PGD_RAT]	12.01	4	3	3	10	nucleotide binding; catalytic activity	cytoplasm	metabolic process	Pf00393; Pf03446			14.6066	7.87	2	4					9.06461	3.52	1	2	19.2285	12.01	3	4	483	53.202	7.02002
F1LS09	Uncharacterized protein OS=Rattus norvegicus GN=Aars PE=4 SV=1 - [F1LS09_RAT]	11.97	2	5	5	7	nucleotide binding; catalytic activity	cytoplasm	metabolic process	Pf01411; Pf07973			21.1982	11.97	5	6									2.36752	2.2	1	1	635	69.26	4.99561
Q9QXU9	ProSAAS OS=Rattus norvegicus GN=Pcsk1n PE=1 SV=1 - [PCSK1_RAT]	11.92	1	2	2	7	enzyme regulator activity	extracellular; cytoplasm; Golgi	regulation of biological process; response to stimulus; cell communication; development; metabolic process	Pf07259			13.6682	11.92	2	3					4.67627	5.77	1	1	11.3568	5.77	1	3	260	27.3978	5.84619
Q6DGG0	Peptidyl-prolyl cis-trans isomerase D OS=Rattus norvegicus GN=Ppid PE=1 SV=3 - [PPID_RAT]	11.89	5	4	4	7	catalytic activity; protein binding	cytoplasm; mitochondrion	metabolic process; cell death; regulation of biological process; response to stimulus; cellular homeostasis	Pf00160; Pf00515			11.1622	11.89	4	4					5.80757	5.68	2	2	2.46169	2.43	1	1	370	40.7398	7.1665
P07150	Annexin A1 OS=Rattus norvegicus GN=Anxa1 PE=1 SV=2 - [ANXA1_RAT]	11.85	2	3	3	3	enzyme regulator activity; metal ion binding; protein binding	extracellular; nucleus; cytoplasm; membrane; mitochondrion	defense response; regulation of biological process; response to stimulus; cell communication; transport; development; metabolic process; cell differentiation; cell death; reproduction	Pf00191							6.97713	7.23	2	2	5.1012	4.62	1	1					346	38.8049	7.34229
Q9JLJ3	4-trimethylaminobutyraldehyde dehydrogenase OS=Rattus norvegicus GN=Aldh9a1 PE=1 SV=1 - [AL9A1_RAT]	11.74	1	5	5	12	catalytic activity; protein binding; nucleotide binding	cytoplasm; mitochondrion; cytosol; membrane	development; metabolic process; cell communication	Pf00171			9.06032	6.68	3	3					9.71723	6.28	2	3	18.0691	11.74	5	6	494	53.618	6.91748
D3ZVB7	Osteoglycin (Predicted) OS=Rattus norvegicus GN=Ogn PE=4 SV=1 - [D3ZVB7_RAT]	11.74	1	2	2	10	protein binding	extracellular	cell proliferation; regulation of biological process	Pf12799			19.6287	11.74	2	5					10.4422	5.37	1	2	3.93214	6.38	1	3	298	34.0477	6.18896
Q5U3Y8	Basic transcription factor 3 OS=Rattus norvegicus GN=Btf3 PE=2 SV=1 - [Q5U3Y8_RAT]	11.73	1	1	1	1				Pf01849											2.56822	11.73	1	1					162	17.6882	7.50342
Q9R0D6	Transcobalamin-2 OS=Rattus norvegicus GN=Tcn2 PE=2 SV=1 - [TCO2_RAT]	11.71	1	3	3	4	metal ion binding	extracellular	transport; metabolic process	Pf01122							12.038	11.71	3	4									427	47.3896	7.73779
F8WGA3	Uncharacterized protein OS=Rattus norvegicus GN=Serpinb1b PE=3 SV=1 - [F8WGA3_RAT]	11.67	2	3	3	6	enzyme regulator activity	membrane		Pf00079			10.8003	11.67	3	3					6.87955	6.63	2	2	3.11315	3.71	1	1	377	42.4486	6.29053
P21575-3	Isoform 3 of Dynamin-1 OS=Rattus norvegicus GN=Dnm1 - [DYN1_RAT]	11.67	38	6	6	11	catalytic activity; protein binding; nucleotide binding			Pf00169; Pf00350; Pf01031; Pf02212			27.392	10.2	5	6					12.2157	5.28	3	3	6.15233	4.55	2	2	814	92.3172	6.52197
Q6IFU9	Type I keratin KA16 OS=Rattus norvegicus GN=Krt16 PE=2 SV=1 - [Q6IFU9_RAT]	11.66	3	2	4	22	structural molecule activity; transporter activity	cytoskeleton; membrane	transport	Pf00038; Pf01496; Pf07888; Pf12128							58.0448	11.66	4	20	5.7518	1.94	1	2					463	50.7457	5.12256
Q3ZB98-2	Isoform 2 of Breast carcinoma-amplified sequence 1 homolog OS=Rattus norvegicus GN=Bcas1 - [BCAS1_RAT]	11.62	11	4	4	10				Pf05934			4.86083	7.41	2	3					6.61942	3.61	1	2	14.7678	6.81	3	5	499	52.1662	6.27783
F1LPB1	Uncharacterized protein (Fragment) OS=Rattus norvegicus GN=Hars PE=4 SV=1 - [F1LPB1_RAT]	11.52	1	2	2	4	nucleotide binding; catalytic activity	cytoplasm	metabolic process	Pf00587; Pf03129			9.90348	11.52	2	2					4.82262	6.13	1	1	4.37517	5.39	1	1	408	45.9219	5.30029
D3ZUL3	Uncharacterized protein OS=Rattus norvegicus GN=Col6a1 PE=4 SV=1 - [D3ZUL3_RAT]	11.51	1	7	7	10	protein binding	extracellular; membrane	cell organization and biogenesis; response to stimulus	Pf00092; Pf01391							36.5298	11.51	7	10									1025	108.738	5.36377
P51673	Cellular retinoic acid-binding protein 2 OS=Rattus norvegicus GN=Crabp2 PE=2 SV=2 - [RABP2_RAT]	11.51	1	1	1	4	transporter activity	nucleus; cytoplasm; endoplasmic reticulum; cytosol	metabolic process; transport; development	Pf00061											8.08541	11.51	1	2	5.40994	11.51	1	2	139	15.9229	5.22412
F1LND7	Uncharacterized protein OS=Rattus norvegicus GN=Fdps PE=3 SV=1 - [F1LND7_RAT]	11.5	2	2	2	6	catalytic activity		metabolic process	Pf00348			6.5058	11.5	2	2					3.1678	5.23	1	1	11.0137	11.5	2	3	287	32.9318	5.21143
F1MAQ5	Microtubule-associated protein OS=Rattus norvegicus GN=Map2 PE=4 SV=1 - [F1MAQ5_RAT]	11.49	8	14	14	20	protein binding	cytoskeleton		Pf00418; Pf08377			48.6795	11.49	14	18									7.94786	1.81	2	2	1828	198.703	4.84326
F1M4K5	Uncharacterized protein (Fragment) OS=Rattus norvegicus GN=Tln1 PE=4 SV=1 - [F1M4K5_RAT]	11.48	1	1	1	1																			2.7643	11.48	1	1	122	12.5745	5.31299
D3ZR01	Uncharacterized protein OS=Rattus norvegicus GN=Gm2a PE=4 SV=1 - [D3ZR01_RAT]	11.4	2	1	1	4				Pf06477							14.1053	11.4	1	3	4.85525	11.4	1	1					193	20.8368	6.52197
P21708	Mitogen-activated protein kinase 3 OS=Rattus norvegicus GN=Mapk3 PE=1 SV=5 - [MK03_RAT]	11.32	18	3	4	6	nucleotide binding; protein binding; catalytic activity; signal transducer activity	nucleus; organelle lumen; cytoplasm; mitochondrion; endosome; Golgi; cytosol; cytoskeleton; membrane	cell communication; regulation of biological process; response to stimulus; transport; metabolic process; cell organization and biogenesis; cell death; development	Pf00069; Pf01636; Pf07714			11.4864	9.47	3	4					2.06756	1.84	1	1	3.04781	4.47	1	1	380	43.0531	6.60986
P24268	Cathepsin D OS=Rattus norvegicus GN=Ctsd PE=1 SV=1 - [CATD_RAT]	11.3	3	3	3	4	catalytic activity	cytoplasm; vacuole	metabolic process	Pf00026; Pf07966							7.75201	8.85	2	2	5.44064	6.88	2	2					407	44.6519	7.09326
Q9Z270	Vesicle-associated membrane protein-associated protein A OS=Rattus norvegicus GN=Vapa PE=1 SV=3 - [VAPA_RAT]	11.24	1	2	3	5	structural molecule activity; protein binding	cytoplasm; endoplasmic reticulum; membrane; cytoskeleton	cell death; cell differentiation; cell organization and biogenesis; development	Pf00635			8.02917	5.62	2	2									12.141	11.24	2	3	249	27.8233	8.39697
D4AB14	Uncharacterized protein OS=Rattus norvegicus PE=4 SV=1 - [D4AB14_RAT]	11.21	1	1	1	5	protein binding			Pf07686			4.19979	11.21	1	1					8.04062	11.21	1	2	8.23628	11.21	1	2	116	12.7365	8.26514
D4ADP0	Uncharacterized protein OS=Rattus norvegicus PE=4 SV=1 - [D4ADP0_RAT]	11.19	1	1	1	1	protein binding			Pf07686											4.18378	11.19	1	1					134	14.7763	6.49365
D3ZAY2	Uncharacterized protein OS=Rattus norvegicus GN=Epb4.1l2 PE=4 SV=1 - [D3ZAY2_RAT]	11.17	6	4	4	7	protein binding; structural molecule activity	cytoplasm; cytoskeleton; membrane		Pf00373; Pf05902; Pf08736; Pf09379; Pf09380			10.1747	6.88	3	3									12.6537	8.31	3	4	698	77.7099	6.59521
F1M7R4	Uncharacterized protein OS=Rattus norvegicus GN=Krt4 PE=3 SV=1 - [F1M7R4_RAT]	11.17	3	2	11	16	catalytic activity; motor activity; structural molecule activity	cytoskeleton; membrane	cell differentiation; cell proliferation; regulation of biological process	Pf00038; Pf01576; Pf04740			9.3227	3.41	3	4	27.105	7.95	7	10					5.0951	3.22	2	2	528	56.7385	7.92822
F1LUP1	Uncharacterized protein (Fragment) OS=Rattus norvegicus PE=4 SV=1 - [F1LUP1_RAT]	11.11	5	1	1	1	protein binding			Pf00047; Pf07686											3.37777	11.11	1	1					108	11.7357	8.00146
P09812	Glycogen phosphorylase, muscle form OS=Rattus norvegicus GN=Pygm PE=2 SV=5 - [PYGM_RAT]	11.05	1	3	7	17	nucleotide binding; catalytic activity; protein binding	cytoplasm; endoplasmic reticulum	response to stimulus; metabolic process; cellular homeostasis	Pf00343			23.2257	7.48	5	7					13.0219	6.18	4	4	20.9339	7.48	5	6	842	97.2118	7.32764
P59215	Guanine nucleotide-binding protein G(o) subunit alpha OS=Rattus norvegicus GN=Gnao1 PE=1 SV=2 - [GNAO_RAT]	11.02	17	3	3	8	nucleotide binding; catalytic activity; signal transducer activity; protein binding; metal ion binding	membrane	metabolic process; cell communication; regulation of biological process; response to stimulus; development; cell differentiation; cell organization and biogenesis; transport	Pf00025; Pf00503			6.51504	7.91	2	3					13.9634	11.02	3	4	1.9403	4.24	1	1	354	40.0429	5.52881
D3Z8H2	Uncharacterized protein OS=Rattus norvegicus GN=LOC681230 PE=4 SV=1 - [D3Z8H2_RAT]	10.98	4	2	2	4				Pf04822			6.40214	6.5	1	2									6.19205	10.98	2	2	246	29.1961	9.36377
Q9WVH8	Fibulin-5 OS=Rattus norvegicus GN=Fbln5 PE=2 SV=1 - [FBLN5_RAT]	10.94	1	4	4	9	metal ion binding; protein binding	extracellular	cell growth; cell organization and biogenesis; regulation of biological process	Pf07645; Pf12662; Pf12947							25.8156	10.94	4	9									448	50.1267	4.66553
Q5U1Y2	Ras-related C3 botulinum toxin substrate 2 (Rho family, small GTP binding protein Rac2) OS=Rattus norvegicus GN=Rac2 PE=2 SV=1 - [Q5U1Y2_RAT]	10.94	6	1	2	2	nucleotide binding; catalytic activity	nucleus; cytoplasm; membrane	metabolic process; response to stimulus; cell communication; regulation of biological process; cell proliferation; cell organization and biogenesis	Pf00025; Pf00071; Pf08477											5.8821	10.94	2	2					192	21.4271	7.60596
Q02765	Cathepsin S OS=Rattus norvegicus GN=Ctss PE=2 SV=1 - [CATS_RAT]	10.91	2	2	2	6	catalytic activity	cytoplasm; vacuole; cell surface	development; metabolic process; regulation of biological process	Pf00112; Pf08246			11.255	5.15	1	3					3.01688	10.91	2	2	4.58077	5.15	1	1	330	36.8095	6.0874
P56571	ES1 protein homolog, mitochondrial OS=Rattus norvegicus PE=1 SV=2 - [ES1_RAT]	10.9	1	1	1	1		cytoplasm; mitochondrion		Pf01965			2.45699	10.9	1	1													266	28.1549	8.92432
P10760	Adenosylhomocysteinase OS=Rattus norvegicus GN=Ahcy PE=1 SV=3 - [SAHH_RAT]	10.88	2	4	4	6	catalytic activity; nucleotide binding; protein binding	nucleus; cytoplasm; cytosol	response to stimulus; defense response; metabolic process	Pf00208; Pf00670; Pf02826; Pf05221			3.36152	2.55	1	1					11.7753	8.8	3	3	5.92958	4.86	2	2	432	47.5072	6.53662
Q9WU49	Calcium-regulated heat stable protein 1 OS=Rattus norvegicus GN=Carhsp1 PE=1 SV=1 - [CHSP1_RAT]	10.88	1	1	1	1	DNA binding; RNA binding	cytoplasm; cytosol	metabolic process; regulation of biological process; cell communication; response to stimulus	Pf00313															2.84372	10.88	1	1	147	15.896	8.20654
Q02874-2	Isoform 1 of Core histone macro-H2A.1 OS=Rattus norvegicus GN=H2afy - [H2AY_RAT]	10.87	5	2	2	2	DNA binding	chromosome; nucleus	cell organization and biogenesis; metabolic process	Pf00125; Pf01661											2.59139	5.43	1	1	3.42087	5.43	1	1	368	39.0161	9.81787
Q2Q0I9	Fibronectin type III domain-containing protein 1 OS=Rattus norvegicus GN=Fndc1 PE=2 SV=2 - [FNDC1_RAT]	10.85	1	12	12	17	protein binding	extracellular; cytoplasm; membrane; mitochondrion	metabolic process; regulation of biological process; cell death; transport; response to stimulus	Pf00041							59.8136	10.85	12	17									1779	193.931	9.51025
P04550	Parathymosin OS=Rattus norvegicus GN=Ptms PE=1 SV=2 - [PTMS_RAT]	10.78	2	1	1	4	enzyme regulator activity; metal ion binding	cytoplasm; cytosol	metabolic process; regulation of biological process				7.34903	10.78	1	2									6.54556	10.78	1	2	102	11.5522	4.1958
P29410-2	Isoform 2 of Adenylate kinase 2, mitochondrial OS=Rattus norvegicus GN=Ak2 - [KAD2_RAT]	10.78	2	1	1	1	catalytic activity; nucleotide binding		metabolic process	Pf00406; Pf05191			5.33354	10.78	1	1													232	25.5141	6.80029
Q62714	Neutrophil antibiotic peptide NP-4 OS=Rattus norvegicus GN=Np4 PE=1 SV=1 - [DEF4_RAT]	10.75	1	1	1	1		extracellular; cytoplasm	defense response; response to stimulus	Pf00323; Pf00879											2.11888	10.75	1	1					93	10.1031	7.6499
Q6XVN8	Microtubule-associated proteins 1A/1B light chain 3A OS=Rattus norvegicus GN=Map1lc3a PE=1 SV=1 - [MLP3A_RAT]	10.74	1	1	1	3	protein binding	cytoplasm; membrane; vacuole; endosome; cytosol; cytoskeleton	cell communication; cell organization and biogenesis; metabolic process; response to stimulus	Pf02991; Pf04110			7.19752	10.74	1	2									3.83221	10.74	1	1	121	14.2634	8.67529
P23965	Enoyl-CoA delta isomerase 1, mitochondrial OS=Rattus norvegicus GN=Eci1 PE=1 SV=1 - [ECI1_RAT]	10.73	2	2	2	5	catalytic activity; protein binding	cytoplasm; mitochondrion; membrane; organelle lumen	metabolic process	Pf00378			7.76137	10.73	2	2					5.78857	10.73	2	2	4.47561	5.19	1	1	289	32.234	9.53955
F1M0D4	Uncharacterized protein (Fragment) OS=Rattus norvegicus GN=Mcam PE=4 SV=1 - [F1M0D4_RAT]	10.73	4	4	4	6	protein binding	membrane		Pf00047; Pf07679; Pf07686; Pf08205			10.7734	8.69	3	5					2.68764	2.04	1	1					587	64.5948	5.90967
Q9Z1N4	3'(2'),5'-bisphosphate nucleotidase 1 OS=Rattus norvegicus GN=Bpnt1 PE=1 SV=1 - [BPNT1_RAT]	10.71	2	4	4	5	metal ion binding; catalytic activity		metabolic process	Pf00459			9.39446	8.12	3	3					2.59801	2.6	1	1	3.09908	2.6	1	1	308	33.1531	5.87158
D3ZZ63	Uncharacterized protein OS=Rattus norvegicus GN=Flnc PE=4 SV=1 - [D3ZZ63_RAT]	10.66	2	16	20	52	protein binding			Pf00307; Pf00630			38.588	3.27	6	10	3.01174	0.41	1	1	74.203	9.1	16	20	73.6233	8.8	16	21	2693	287.122	5.90967
Q9R1T5	Aspartoacylase OS=Rattus norvegicus GN=Aspa PE=1 SV=2 - [ACY2_RAT]	10.58	2	2	2	5	catalytic activity; metal ion binding	nucleus; cytoplasm	metabolic process; cell communication; cell differentiation; cellular homeostasis; development; regulation of biological process	Pf04952			6.91891	4.17	1	2					3.30265	4.17	1	1	5.07008	10.58	2	2	312	35.2908	6.40479
F1LMZ7	Uncharacterized protein OS=Rattus norvegicus GN=Nova1 PE=4 SV=1 - [F1LMZ7_RAT]	10.55	5	3	3	4	RNA binding			Pf00013			11.5931	10.55	3	3									3.26917	4.43	1	1	474	48.3543	8.26514
Q99PW7	Follistatin-related protein 3 OS=Rattus norvegicus GN=Fstl3 PE=2 SV=1 - [FSTL3_RAT]	10.55	1	1	1	1	protein binding	extracellular; nucleus; cytoplasm; Golgi	development; cell differentiation; metabolic process; regulation of biological process; reproduction; cell communication; response to stimulus	Pf00050; Pf07648							2.74248	10.55	1	1									256	27.0908	7.63525
Q9EPH8	Polyadenylate-binding protein 1 OS=Rattus norvegicus GN=Pabpc1 PE=2 SV=1 - [PABP1_RAT]	10.53	7	5	5	14	nucleotide binding; RNA binding	nucleus; spliceosomal complex; cytoplasm	metabolic process; regulation of biological process	Pf00076; Pf00658			23.8052	6.6	3	6									28.9911	10.53	5	8	636	70.6559	9.49561
D4A6M1	Uncharacterized protein OS=Rattus norvegicus GN=Irgq PE=4 SV=1 - [D4A6M1_RAT]	10.46	1	4	4	8	catalytic activity; signal transducer activity; receptor activity; nucleotide binding	membrane	metabolic process; cell communication; regulation of biological process; response to stimulus				13.0305	7.72	3	4									11.9939	8.23	3	4	583	59.2238	4.77979
P24329	Thiosulfate sulfurtransferase OS=Rattus norvegicus GN=Tst PE=1 SV=3 - [THTR_RAT]	10.44	1	2	2	4	RNA binding; catalytic activity	cytoplasm; mitochondrion; membrane; organelle lumen	cell organization and biogenesis; transport	Pf00581			11.2362	10.44	2	3									4.93807	6.4	1	1	297	33.3858	7.85498
Q6TXG9	Swi5-dependent recombination DNA repair protein 1 homolog OS=Rattus norvegicus GN=Sfr1 PE=2 SV=1 - [SFR1_RAT]	10.36	1	1	1	2		nucleus; chromosome; organelle lumen	metabolic process; response to stimulus	Pf10376			4.40514	10.36	1	1					4.49468	10.36	1	1					251	28.7112	5.17334
P14604	Enoyl-CoA hydratase, mitochondrial OS=Rattus norvegicus GN=Echs1 PE=1 SV=1 - [ECHM_RAT]	10.34	1	2	2	3	catalytic activity	cytoplasm; mitochondrion; organelle lumen	metabolic process	Pf00378; Pf01343			7.39274	10.34	2	2					3.36122	5.86	1	1					290	31.4962	8.1333
O88794	Pyridoxine-5'-phosphate oxidase OS=Rattus norvegicus GN=Pnpo PE=1 SV=1 - [PNPO_RAT]	10.34	1	2	2	4	catalytic activity; nucleotide binding		metabolic process	Pf01243; Pf10590; Pf12766			15.4816	10.34	2	4													261	30.165	8.41162
P62994-2	Isoform 2 of Growth factor receptor-bound protein 2 OS=Rattus norvegicus GN=Grb2 - [GRB2_RAT]	10.34	3	2	2	3	protein binding			Pf00017; Pf00018; Pf07653; Pf08239			2.60631	6.9	1	1					6.1327	10.34	2	2					203	23.5407	6.80029
Q64548	Reticulon-1 OS=Rattus norvegicus GN=Rtn1 PE=2 SV=1 - [RTN1_RAT]	10.3	1	3	3	8		cytoplasm; endoplasmic reticulum; membrane	cell differentiation; development	Pf02453			25.4463	10.3	3	6									11.7704	3.22	1	2	777	82.9506	4.61475
F1M6Z5	Uncharacterized protein OS=Rattus norvegicus GN=Capns1 PE=4 SV=1 - [F1M6Z5_RAT]	10.29	2	2	2	5	catalytic activity; metal ion binding														6.16902	4.12	1	2	9.07459	10.29	2	3	243	25.4304	5.42725
P18420	Proteasome subunit alpha type-1 OS=Rattus norvegicus GN=Psma1 PE=1 SV=2 - [PSA1_RAT]	10.27	1	2	2	10	catalytic activity	proteasome; nucleus; cytoplasm	defense response; regulation of biological process; response to stimulus; metabolic process	Pf00227; Pf10584			11.6542	10.27	2	4					6.95383	5.7	1	2	12.9768	10.27	2	4	263	29.4988	6.60986
P70580	Membrane-associated progesterone receptor component 1 OS=Rattus norvegicus GN=Pgrmc1 PE=1 SV=3 - [PGRC1_RAT]	10.26	1	1	1	1		cytoplasm; endoplasmic reticulum; membrane	cell differentiation; cell organization and biogenesis; development; response to stimulus	Pf00173											0	10.26	1	1					195	21.5847	4.60205
Q9JI85	Nucleobindin-2 OS=Rattus norvegicus GN=Nucb2 PE=2 SV=1 - [NUCB2_RAT]	10.24	1	3	3	5	DNA binding; protein binding; metal ion binding	extracellular; nucleus; membrane; cytoplasm; endoplasmic reticulum; Golgi									19.3859	10.24	3	5									420	50.0592	5.10986
Q6PEC0	Bis(5'-nucleosyl)-tetraphosphatase [asymmetrical] OS=Rattus norvegicus GN=Nudt2 PE=2 SV=3 - [AP4A_RAT]	10.2	1	1	1	1	nucleotide binding; catalytic activity			Pf00293			2.39523	10.2	1	1													147	16.9186	5.52881
D3ZU02	Phosphoglucomutase 3 (Predicted), isoform CRA_d OS=Rattus norvegicus GN=Pgm3 PE=3 SV=1 - [D3ZU02_RAT]	10.18	3	4	4	10	metal ion binding; catalytic activity	cytoplasm; cytosol	metabolic process; development	Pf00408; Pf02878; Pf02879			8.60318	6.79	3	3									19.848	10.18	4	7	501	55.2289	6.32861
P69736	Endothelial differentiation-related factor 1 OS=Rattus norvegicus GN=Edf1 PE=1 SV=1 - [EDF1_RAT]	10.14	1	1	1	2	DNA binding; protein binding	nucleus; organelle lumen; cytoplasm	metabolic process; regulation of biological process; development; cell differentiation	Pf01381; Pf08523; Pf12844			4.37722	10.14	1	2													148	16.3589	9.99365
Q10758	Keratin, type II cytoskeletal 8 OS=Rattus norvegicus GN=Krt8 PE=1 SV=3 - [K2C8_RAT]	10.14	4	1	9	24	catalytic activity; motor activity; structural molecule activity; protein binding	nucleus; organelle lumen; cytoplasm; cytoskeleton; membrane	metabolic process; regulation of biological process; cell differentiation; cell organization and biogenesis; response to stimulus	Pf00038; Pf01576; Pf05701; Pf10186; Pf12137			20.9564	6.21	5	11	24.6305	8.28	6	9	0	2.48	1	1	10.7703	4.35	3	3	483	53.9853	5.99854
Q66HD0-2	Isoform 2 of Endoplasmin OS=Rattus norvegicus GN=Hsp90b1 - [ENPL_RAT]	10.11	3	2	3	8	nucleotide binding; protein binding		metabolic process; response to stimulus	Pf00183; Pf02518			3.60805	2.18	1	1					18.2141	10.11	3	5	4.48596	2.18	1	2	643	74.1616	5.10986
Q68FS2	COP9 signalosome complex subunit 4 OS=Rattus norvegicus GN=Cops4 PE=2 SV=1 - [CSN4_RAT]	10.1	1	3	3	3	protein binding	nucleus; cytoplasm	metabolic process	Pf01399							1.79021	1.72	1	1	6.25792	8.37	2	2					406	46.2607	5.84619
D3ZZK1	Uncharacterized protein OS=Rattus norvegicus GN=LOC100359563 PE=4 SV=1 - [D3ZZK1_RAT]	10.08	2	1	1	1	RNA binding; structural molecule activity	cytoplasm; ribosome; cytosol	metabolic process	Pf00338			2.09294	10.08	1	1													119	13.3453	9.80322
Q5RJR9	Serine (Or cysteine) proteinase inhibitor, clade H, member 1, isoform CRA_b OS=Rattus norvegicus GN=Serpinh1 PE=2 SV=1 - [Q5RJR9_RAT]	10.07	2	3	3	3	enzyme regulator activity; protein binding	cytoplasm; endoplasmic reticulum	cell organization and biogenesis; metabolic process	Pf00079							8.21305	10.07	3	3									417	46.5322	8.82178
D3ZPF1	Uncharacterized protein OS=Rattus norvegicus GN=Pcbp3 PE=4 SV=1 - [D3ZPF1_RAT]	10.04	3	1	2	9	RNA binding	membrane		Pf00013			13.9609	10.04	2	5					6.77747	4.42	1	2	6.55335	4.42	1	2	249	26.5039	8.86572
Q4V898	Heterogeneous nuclear ribonucleoprotein G OS=Rattus norvegicus GN=Rbmx PE=1 SV=1 - [HNRPG_RAT]	10	3	3	3	8	nucleotide binding; RNA binding; protein binding	nucleus; spliceosomal complex	metabolic process; cell organization and biogenesis; regulation of biological process	Pf00076; Pf08081			10.4611	7.95	2	3					2.75787	3.33	1	1	12.3561	10	3	4	390	42.2324	10.0522
F1LS57	Uncharacterized protein OS=Rattus norvegicus GN=Fbln2 PE=4 SV=1 - [F1LS57_RAT]	9.97	1	7	7	10	metal ion binding; protein binding	extracellular; membrane		Pf01821; Pf07645; Pf12662							31.1541	9.97	7	10									1174	125.833	4.65283
Q5XI84	EGF-containing fibulin-like extracellular matrix protein 2 OS=Rattus norvegicus GN=Efemp2 PE=2 SV=1 - [Q5XI84_RAT]	9.95	2	2	2	2	receptor activity; signal transducer activity; metal ion binding; protein binding	membrane	coagulation; response to stimulus	Pf07645; Pf12662							8.09701	9.95	2	2									402	44.8203	4.91943
F1LVR0	Uncharacterized protein (Fragment) OS=Rattus norvegicus GN=Iglon5 PE=4 SV=1 - [F1LVR0_RAT]	9.94	1	1	1	1	protein binding			Pf00047; Pf07679; Pf07686			2.66687	9.94	1	1													312	34.3673	6.68311
B0BNM1	Apoa1bp protein OS=Rattus norvegicus GN=Apoa1bp PE=2 SV=1 - [B0BNM1_RAT]	9.93	1	2	2	3	nucleotide binding; catalytic activity; protein binding; metal ion binding	extracellular; cytoplasm; mitochondrion	cell organization and biogenesis	Pf03853											3.27923	4.26	1	1	8.40743	9.93	2	2	282	30.8707	6.88818
Q6AXY0	Glutathione S-transferase A6 OS=Rattus norvegicus GN=Gsta6 PE=1 SV=1 - [GSTA6_RAT]	9.91	3	1	2	6	catalytic activity; protein binding	cytoplasm	metabolic process	Pf00043; Pf02798			4.31309	3.6	1	2					2.04647	3.6	1	1	7.75823	9.91	2	3	222	25.7911	6.25244
Q5U211	Sorting nexin-3 OS=Rattus norvegicus GN=Snx3 PE=1 SV=1 - [SNX3_RAT]	9.88	3	2	2	2	protein binding	cytoplasm; endosome; membrane	transport; cell communication	Pf00787			4.81011	9.88	2	2													162	18.7508	8.66064
P31721	Complement C1q subcomponent subunit B OS=Rattus norvegicus GN=C1qb PE=1 SV=2 - [C1QB_RAT]	9.88	1	2	2	3	protein binding	extracellular; membrane	response to stimulus; metabolic process; regulation of biological process; development; defense response	Pf00229; Pf00386; Pf01391											10.5079	9.88	2	3					253	26.5728	8.99756
F1LRC1	Uncharacterized protein OS=Rattus norvegicus GN=Krt73 PE=3 SV=1 - [F1LRC1_RAT]	9.83	2	1	7	33	catalytic activity; motor activity; structural molecule activity; protein binding	cytoplasm; Golgi; cytoskeleton	cell organization and biogenesis; transport	Pf00038; Pf01576; Pf03962; Pf04156; Pf05622; Pf08614; Pf09728; Pf09730; Pf09763; Pf11559; Pf12128			25.6059	4.45	3	10	47.3415	8.35	6	13	14.1329	4.45	2	4	21.1944	7.61	5	6	539	58.7446	7.94287
D4A0F5	Uncharacterized protein OS=Rattus norvegicus GN=Sept7 PE=3 SV=1 - [D4A0F5_RAT]	9.83	13	3	4	7	nucleotide binding	cytoplasm; cytoskeleton		Pf00735; Pf05368			11.2396	6	3	4					7.3792	6	2	2	2.66279	2.16	1	1	417	48.597	8.63135
D3ZTF9	Serine/threonine-protein phosphatase OS=Rattus norvegicus GN=Ppp3ca PE=3 SV=1 - [D3ZTF9_RAT]	9.78	6	2	2	2	catalytic activity	membrane		Pf00149											7.10563	9.78	2	2					511	57.5747	6.30322
Q5M7A7	CB1 cannabinoid receptor-interacting protein 1 OS=Rattus norvegicus GN=Cnrip1 PE=1 SV=1 - [CNRP1_RAT]	9.76	2	1	1	5							6.78259	9.76	1	2					2.71765	9.76	1	1	7.12057	9.76	1	2	164	18.6466	7.85498
D3ZYZ4	Uncharacterized protein OS=Rattus norvegicus GN=Tsc22d2 PE=4 SV=1 - [D3ZYZ4_RAT]	9.73	6	1	1	1			metabolic process; regulation of biological process	Pf01166; Pf06156			2.95895	9.73	1	1													113	12.3043	5.09717
F1M779	Uncharacterized protein OS=Rattus norvegicus GN=Cltc PE=4 SV=1 - [F1M779_RAT]	9.73	4	12	12	21	structural molecule activity; protein binding	cytoplasm; membrane; Golgi	transport	Pf00637; Pf01394; Pf04053; Pf09268			17.3752	3.58	5	6					41.2094	7.4	8	11	11.5384	2.69	4	4	1675	191.438	5.69385
P61805	Dolichyl-diphosphooligosaccharide--protein glycosyltransferase subunit DAD1 OS=Rattus norvegicus GN=Dad1 PE=2 SV=3 - [DAD1_RAT]	9.73	1	1	1	1	catalytic activity	cytoplasm; endoplasmic reticulum; membrane	development; metabolic process; cell death; regulation of biological process; response to stimulus	Pf02109															2.57984	9.73	1	1	113	12.4886	7.07861
Q9WUH4	Four and a half LIM domains protein 1 OS=Rattus norvegicus GN=Fhl1 PE=2 SV=1 - [FHL1_RAT]	9.64	5	2	2	2	metal ion binding	cytoplasm	development; cell differentiation	Pf00412			1.9368	5.36	1	1									3.08442	4.29	1	1	280	31.8819	8.36768
P55067	Neurocan core protein OS=Rattus norvegicus GN=Ncan PE=1 SV=1 - [NCAN_RAT]	9.63	2	8	8	11	metal ion binding; protein binding	extracellular; membrane		Pf00008; Pf00059; Pf00084; Pf00193; Pf07686			2.92236	1.67	1	1					15.4783	6.36	6	6	8.81827	3.98	3	4	1257	135.46	5.51611
F2Z3Q8	Uncharacterized protein OS=Rattus norvegicus GN=Kpnb1 PE=4 SV=1 - [F2Z3Q8_RAT]	9.59	2	6	6	14	protein binding; transporter activity		transport	Pf02985; Pf03810			21.3851	9.59	6	6					8.35721	4.11	3	3	19.2952	7.65	5	5	876	97.1221	4.77979
F1M566	Uncharacterized protein (Fragment) OS=Rattus norvegicus PE=4 SV=1 - [F1M566_RAT]	9.56	1	5	20	49	protein binding	extracellular	development; cell differentiation; cell organization and biogenesis	Pf00047; Pf00052; Pf00053; Pf00057; Pf03302; Pf07679; Pf07686			13.9522	1.33	2	4	61.6198	5.74	13	18	86.7074	6.86	13	24	9.42326	1.03	3	3	3673	393.477	6.46826
E9PSV0	Uncharacterized protein OS=Rattus norvegicus PE=4 SV=1 - [E9PSV0_RAT]	9.56	1	3	8	25	enzyme regulator activity; protein binding	extracellular	defense response; response to stimulus; metabolic process; regulation of biological process	Pf00207; Pf01759; Pf01821; Pf01835; Pf07677; Pf07678; Pf07703; Pf10569; Pf11974			18.9617	4.26	3	5	9.16703	2.99	3	4	41.612	6.74	5	9	33.5885	5.07	4	7	1737	192.218	7.2251
D3ZNZ8	Ribosomal protein S27 OS=Rattus norvegicus GN=LOC100362405 PE=3 SV=1 - [D3ZNZ8_RAT]	9.52	3	1	1	2	structural molecule activity; metal ion binding	nucleus; cytoplasm; ribosome	metabolic process	Pf01667			2.352	9.52	1	1									1.96979	9.52	1	1	84	9.46383	9.27588
F8WFQ2	Uncharacterized protein (Fragment) OS=Rattus norvegicus GN=Shisa5 PE=4 SV=1 - [F8WFQ2_RAT]	9.52	1	1	1	2											10.0299	9.52	1	2									168	18.0067	7.26904
Q5PPG2	Legumain OS=Rattus norvegicus GN=Lgmn PE=2 SV=1 - [Q5PPG2_RAT]	9.43	2	2	2	2	catalytic activity	cytoplasm; endosome	response to stimulus; metabolic process; regulation of biological process; cell death	Pf01650							8.81609	9.43	2	2									435	49.4484	6.58057
O88506	STE20/SPS1-related proline-alanine-rich protein kinase OS=Rattus norvegicus GN=Stk39 PE=2 SV=2 - [STK39_RAT]	9.4	1	2	2	3	nucleotide binding; catalytic activity; protein binding	nucleus; cytoplasm; cytoskeleton; membrane	metabolic process; regulation of biological process; transport	Pf00069; Pf07714; Pf12202			9.97353	9.4	2	3													553	60.0128	6.29053
D3ZX95	Uncharacterized protein OS=Rattus norvegicus PE=4 SV=1 - [D3ZX95_RAT]	9.3	18	1	1	5	nucleotide binding			Pf00076			15.8648	9.3	1	4									3.50022	9.3	1	1	172	19.5277	5.89697
D3ZP82	Lysyl oxidase-like 3 (Predicted), isoform CRA_a OS=Rattus norvegicus GN=Loxl3 PE=4 SV=1 - [D3ZP82_RAT]	9.28	2	5	5	5	receptor activity; metal ion binding; catalytic activity	membrane	metabolic process	Pf00530; Pf01186							15.3294	9.28	5	5									754	83.5752	6.94678
P02764	Alpha-1-acid glycoprotein OS=Rattus norvegicus GN=Orm1 PE=2 SV=1 - [A1AG_RAT]	9.27	1	1	1	1		extracellular	defense response; response to stimulus; regulation of biological process; transport; development; cell communication	Pf00061											2.75067	9.27	1	1					205	23.5601	5.90967
P05708	Hexokinase-1 OS=Rattus norvegicus GN=Hk1 PE=1 SV=4 - [HXK1_RAT]	9.26	1	7	7	19	nucleotide binding; catalytic activity; protein binding	cytoplasm; mitochondrion; membrane; cytosol	metabolic process; regulation of biological process; transport; cell death	Pf00349; Pf03727			13.7863	5.23	3	4					28.9661	6.1	5	9	22.5464	9.26	6	6	918	102.342	6.7124
D3ZRQ2	Tumor protein D52-like 2, isoform CRA_h OS=Rattus norvegicus GN=Tpd52l2 PE=4 SV=1 - [D3ZRQ2_RAT]	9.22	4	2	2	3			cell proliferation	Pf04201			8.87712	9.22	2	3													206	22.4013	5.68115
P08649	Complement C4 OS=Rattus norvegicus GN=C4 PE=1 SV=3 - [CO4_RAT]	9.21	2	3	8	26	enzyme regulator activity; protein binding	extracellular	defense response; response to stimulus; metabolic process; regulation of biological process	Pf00207; Pf01759; Pf01821; Pf01835; Pf07677; Pf07678; Pf07703; Pf10569; Pf11974			18.9617	4.26	3	5	4.65378	0.98	1	2	40.9115	6.97	6	9	45.0449	8.58	7	10	1737	192.042	7.32764
Q5RJN0	NADH dehydrogenase (Ubiquinone) Fe-S protein 7 OS=Rattus norvegicus GN=Ndufs7 PE=2 SV=1 - [Q5RJN0_RAT]	9.17	1	1	1	2	protein binding; metal ion binding; catalytic activity	membrane	metabolic process	Pf01058			3.4419	9.17	1	1					3.66517	9.17	1	1					218	23.9294	9.99365
Q5U344	Txnrd1 protein OS=Rattus norvegicus GN=Txnrd1 PE=2 SV=1 - [Q5U344_RAT]	9.17	7	3	3	4	antioxidant activity; catalytic activity; nucleotide binding	cytoplasm	cellular homeostasis; regulation of biological process; metabolic process	Pf00070; Pf02852; Pf07992			3.43098	2.6	1	1					11.6827	6.57	2	3					578	62.9625	9.01221
P62142	Serine/threonine-protein phosphatase PP1-beta catalytic subunit OS=Rattus norvegicus GN=Ppp1cb PE=1 SV=3 - [PP1B_RAT]	9.17	4	2	2	4	catalytic activity; protein binding; metal ion binding	cytoplasm; nucleus; organelle lumen; cytosol	metabolic process; regulation of biological process; cell division	Pf00149											7.36627	9.17	2	2	6.48321	9.17	2	2	327	37.1626	6.18896
Q642B0	Glypican 4 OS=Rattus norvegicus GN=Gpc4 PE=2 SV=1 - [Q642B0_RAT]	9.16	2	3	3	3	protein binding	extracellular; membrane; cell surface		Pf01153							12.2789	9.16	3	3									557	62.5217	5.99854
P46844	Biliverdin reductase A OS=Rattus norvegicus GN=Blvra PE=1 SV=1 - [BIEA_RAT]	9.15	2	2	2	2	nucleotide binding; catalytic activity; metal ion binding	cytoplasm	metabolic process	Pf01408; Pf09166			3.90304	4.75	1	1									4.43925	4.41	1	1	295	33.5445	6.12549
Q9ESS6	Basal cell adhesion molecule OS=Rattus norvegicus GN=Bcam PE=2 SV=1 - [BCAM_RAT]	9.13	1	3	3	5	receptor activity; protein binding	membrane; cell surface		Pf07679; Pf08205			12.9352	9.13	3	4									0	3.04	1	1	624	67.4694	5.78271
Q6IMF3	Keratin, type II cytoskeletal 1 OS=Rattus norvegicus GN=Krt1 PE=2 SV=1 - [K2C1_RAT]	9.12	1	6	9	73	structural molecule activity; transporter activity	cytoskeleton; membrane	defense response; metabolic process; regulation of biological process; response to stimulus; transport	Pf00038; Pf01496			45.66	7.68	5	12	153.333	9.12	9	44	31.4192	5.76	3	8	31.1924	7.2	4	9	625	64.7911	7.86963
F1LZH0	Uncharacterized protein (Fragment) OS=Rattus norvegicus PE=4 SV=1 - [F1LZH0_RAT]	9.09	1	1	1	2	protein binding			Pf00047; Pf07679; Pf07686											2.76166	9.09	1	1	2.20463	9.09	1	1	99	11.2034	9.0708
F1LUE9	Uncharacterized protein (Fragment) OS=Rattus norvegicus PE=4 SV=1 - [F1LUE9_RAT]	9.05	4	1	1	1				Pf08079											3.58897	9.05	1	1					210	24.2341	10.3452
F1M0L7	Uncharacterized protein (Fragment) OS=Rattus norvegicus GN=Anxa3 PE=3 SV=1 - [F1M0L7_RAT]	9.01	4	2	2	5	enzyme regulator activity; metal ion binding	membrane		Pf00191											6.6987	9.01	2	3	2.35633	6.21	1	2	322	36.1955	6.15088
D3ZIP8	RCG31867 OS=Rattus norvegicus GN=RGD1310444 PE=4 SV=1 - [D3ZIP8_RAT]	9	1	2	2	3	catalytic activity; metal ion binding			Pf01223			7.84189	2.6	1	2					4.93263	6.4	1	1					500	54.6834	6.45557
F1LPP0	Uncharacterized protein (Fragment) OS=Rattus norvegicus GN=Amph PE=4 SV=1 - [F1LPP0_RAT]	9	4	4	6	13	protein binding	cytoplasm	response to stimulus; cell communication; transport	Pf00018; Pf03114			34.6019	9	6	9					3.26625	2.37	1	1	10.8893	3.79	2	3	633	68.969	4.56396
D4AB07	Similar to PEST-containing nuclear protein, isoform CRA_b OS=Rattus norvegicus GN=Pcnp PE=4 SV=1 - [D4AB07_RAT]	8.99	1	1	1	2							2.26911	8.99	1	1									3.93766	8.99	1	1	178	18.9514	7.48877
P05964	Protein S100-A6 OS=Rattus norvegicus GN=S100a6 PE=1 SV=3 - [S10A6_RAT]	8.99	1	1	1	1	metal ion binding; protein binding; transporter activity	nucleus; cytoplasm; cytosol; membrane	transport	Pf01023															2.90092	8.99	1	1	89	10.0283	5.47803
F1M0B2	Uncharacterized protein (Fragment) OS=Rattus norvegicus GN=LOC683295 PE=4 SV=1 - [F1M0B2_RAT]	8.97	1	1	5	24	structural molecule activity	cytoskeleton		Pf00038			15.1533	4.11	2	4	53.4831	8.97	5	14	12.5077	4.11	2	3	11.6718	4.11	2	3	535	57.659	8.08936
F1M395	Uncharacterized protein (Fragment) OS=Rattus norvegicus GN=LOC100361732 PE=4 SV=1 - [F1M395_RAT]	8.94	7	1	1	3	structural molecule activity	cytoplasm; ribosome	metabolic process	Pf01090			7.90892	8.94	1	2									4.50361	8.94	1	1	123	14.0045	9.99365
B0BMX3	S100 calcium binding protein A16 (Predicted), isoform CRA_a OS=Rattus norvegicus GN=S100a16 PE=2 SV=1 - [B0BMX3_RAT]	8.94	1	1	1	1	metal ion binding; protein binding	nucleus; organelle lumen; cytoplasm; cytosol; membrane	response to stimulus	Pf01023											3.10842	8.94	1	1					123	14.2148	5.51611
P49001	Bone morphogenetic protein 2 OS=Rattus norvegicus GN=Bmp2 PE=2 SV=1 - [BMP2_RAT]	8.91	1	1	1	1	catalytic activity; protein binding; enzyme regulator activity	extracellular; cytoplasm; cell surface	metabolic process; regulation of biological process; cell differentiation; development; response to stimulus; cell organization and biogenesis; cell proliferation; cell communication; defense response; cellular component movement; reproduction; cell death	Pf00019; Pf00688			0	8.91	1	1													393	44.3548	8.82178
Q6P7B4	Protein FAM198B OS=Rattus norvegicus GN=Fam198b PE=2 SV=1 - [F198B_RAT]	8.91	1	3	3	3		cytoplasm; Golgi; membrane									10.8378	8.91	3	3									516	58.1694	9.59814
P02696	Retinol-binding protein 1 OS=Rattus norvegicus GN=Rbp1 PE=1 SV=2 - [RET1_RAT]	8.89	1	1	1	1	transporter activity	cytoplasm	metabolic process; transport; cell differentiation; development; regulation of biological process; response to stimulus	Pf00061											3.68068	8.89	1	1					135	15.8238	5.24951
P28073	Proteasome subunit beta type-6 OS=Rattus norvegicus GN=Psmb6 PE=1 SV=3 - [PSB6_RAT]	8.82	1	2	2	4	catalytic activity	proteasome; nucleus; cytoplasm	metabolic process	Pf00227			3.99174	4.62	1	1					6.52387	8.82	2	2	3.33762	4.62	1	1	238	25.2734	4.99561
D4ADF5	RCG53732, isoform CRA_a OS=Rattus norvegicus GN=Pdcd5 PE=4 SV=1 - [D4ADF5_RAT]	8.8	1	1	1	4	DNA binding			Pf01984			4.50206	8.8	1	2									5.8584	8.8	1	2	125	14.1953	5.68115
A0JN30	Canopy 2 homolog (Zebrafish) OS=Rattus norvegicus GN=Cnpy2 PE=2 SV=1 - [A0JN30_RAT]	8.79	1	1	1	1		cytoplasm; membrane		Pf11938			3.37043	8.79	1	1													182	20.6963	5.13525
Q68FR6	Elongation factor 1-gamma OS=Rattus norvegicus GN=Eef1g PE=1 SV=3 - [EF1G_RAT]	8.7	2	4	4	18	RNA binding; protein binding	cytoplasm	metabolic process	Pf00043; Pf00647; Pf02798			14.9008	8.7	4	8					9.32636	6.41	3	4	16.8131	5.49	3	6	437	50.0292	6.7417
P29266	3-hydroxyisobutyrate dehydrogenase, mitochondrial OS=Rattus norvegicus GN=Hibadh PE=1 SV=3 - [3HIDH_RAT]	8.66	1	2	2	2	nucleotide binding; catalytic activity	cytoplasm; mitochondrion	metabolic process; transport	Pf02254; Pf02826; Pf03446; Pf03807			3.23061	5.67	1	1									2.7081	2.99	1	1	335	35.2796	8.47021
Q3MHS9	Chaperonin containing Tcp1, subunit 6A (Zeta 1) OS=Rattus norvegicus GN=Cct6a PE=2 SV=1 - [Q3MHS9_RAT]	8.66	2	2	2	3	nucleotide binding; protein binding	cytoplasm	metabolic process	Pf00118			4.60325	4.71	1	1					9.00469	8.66	2	2					531	57.9807	7.07861
F1LRJ9	Uncharacterized protein (Fragment) OS=Rattus norvegicus GN=Selenbp1 PE=4 SV=1 - [F1LRJ9_RAT]	8.49	2	3	3	4	protein binding			Pf05694; Pf10282			4.51325	3.82	1	1									11.1354	8.49	3	3	471	52.3674	6.56592
Q5PPH0	Enolase-phosphatase E1 OS=Rattus norvegicus GN=Enoph1 PE=2 SV=1 - [ENOPH_RAT]	8.43	1	1	1	2	metal ion binding; catalytic activity	nucleus; cytoplasm	metabolic process	Pf00702			6.53001	8.43	1	2													261	28.8566	4.97021
F2Z3T7	Uncharacterized protein OS=Rattus norvegicus GN=Isoc1 PE=4 SV=1 - [F2Z3T7_RAT]	8.42	2	2	2	2	catalytic activity		metabolic process	Pf00857															6.11611	8.42	2	2	297	32.012	7.38623
P21571	ATP synthase-coupling factor 6, mitochondrial OS=Rattus norvegicus GN=Atp5j PE=1 SV=1 - [ATP5J_RAT]	8.33	1	1	1	1	transporter activity; catalytic activity	cytoplasm; membrane; mitochondrion	metabolic process; transport	Pf05511			1.89175	8.33	1	1													108	12.4866	9.43701
F1LV61	Uncharacterized protein (Fragment) OS=Rattus norvegicus PE=4 SV=1 - [F1LV61_RAT]	8.33	2	1	2	2	nucleotide binding			Pf00076; Pf08080															9.27681	8.33	2	2	408	44.7244	5.87158
P63004	Platelet-activating factor acetylhydrolase IB subunit alpha OS=Rattus norvegicus GN=Pafah1b1 PE=1 SV=2 - [LIS1_RAT]	8.29	4	3	3	8	protein binding; catalytic activity	cytoplasm; cytoskeleton; chromosome; nucleus; cytosol; membrane	cell organization and biogenesis; cell differentiation; reproduction; cellular component movement; development; transport; cell communication; cell proliferation; response to stimulus; regulation of biological process; metabolic process; cell division; cell growth	Pf00400; Pf08513			13.0434	8.29	3	4					8.67283	3.66	1	2	3.83576	5.37	2	2	410	46.6401	7.37158
Q8VIL3	ZW10 interactor OS=Rattus norvegicus GN=Zwint PE=1 SV=1 - [ZWINT_RAT]	8.27	1	1	1	1	protein binding	chromosome; nucleus; cytoplasm; membrane	cell organization and biogenesis; metabolic process; regulation of biological process; transport; cell division	Pf10186; Pf12128			2.1369	8.27	1	1													266	30.1237	6.1001
Q9EPJ0	Nuclear ubiquitous casein and cyclin-dependent kinases substrate OS=Rattus norvegicus GN=Nucks1 PE=1 SV=1 - [NUCKS_RAT]	8.23	1	2	2	5	DNA binding	nucleus; cytoplasm	regulation of biological process				3.27663	8.23	1	1					8.13581	8.23	2	3	2.72259	8.23	1	1	243	27.124	5.08447
Q4QQV8	Charged multivesicular body protein 5 OS=Rattus norvegicus GN=Chmp5 PE=2 SV=1 - [CHMP5_RAT]	8.22	1	1	1	1		cytoplasm; endosome; cytosol; membrane	transport	Pf03357															3.52733	8.22	1	1	219	24.5603	4.79248
D3ZNQ7	Uncharacterized protein OS=Rattus norvegicus GN=Pappa PE=4 SV=1 - [D3ZNQ7_RAT]	8.19	2	8	8	10	catalytic activity	extracellular; membrane	cell differentiation; response to stimulus	Pf00066; Pf00084; Pf05572							24.2273	8.19	8	10									1624	181.24	6.23975
F1LNW6	Uncharacterized protein (Fragment) OS=Rattus norvegicus GN=Ly6h PE=4 SV=1 - [F1LNW6_RAT]	8.18	2	1	1	4				Pf00021			3.38423	8.18	1	3									2.43077	8.18	1	1	159	16.8233	8.25049
P00762	Anionic trypsin-1 OS=Rattus norvegicus GN=Prss1 PE=1 SV=1 - [TRY1_RAT]	8.13	1	1	1	21	catalytic activity; metal ion binding	extracellular	metabolic process; response to stimulus	Pf00089			24.8273	8.13	1	5	20.861	8.13	1	5	28.4927	8.13	1	6	27.1358	8.13	1	5	246	25.9427	4.89404
P60123	RuvB-like 1 OS=Rattus norvegicus GN=Ruvbl1 PE=1 SV=1 - [RUVB1_RAT]	8.11	1	1	1	1	nucleotide binding; catalytic activity	nucleus; organelle lumen	metabolic process; response to stimulus; regulation of biological process; cell organization and biogenesis; cell division	Pf00004; Pf01078; Pf01695; Pf05496; Pf06068; Pf06414; Pf07726			0	8.11	1	1													456	50.1823	6.41748
F1LU84	Uncharacterized protein (Fragment) OS=Rattus norvegicus PE=4 SV=1 - [F1LU84_RAT]	8.05	2	2	2	5	nucleotide binding; metal ion binding	nucleus					12.7574	8.05	2	3					3.63551	3.38	1	1	4.31556	4.68	1	1	385	43.3386	5.2749
Q68FX1	Mannose-6-phosphate isomerase OS=Rattus norvegicus GN=Mpi PE=2 SV=1 - [MPI_RAT]	8.04	1	2	2	3	catalytic activity; metal ion binding	cytoplasm	metabolic process	Pf01238			3.64325	3.55	1	1									6.13363	8.04	2	2	423	46.3939	6.02393
F1LPB9	Uncharacterized protein OS=Rattus norvegicus GN=Rph3a PE=4 SV=1 - [F1LPB9_RAT]	8.04	2	3	3	9	transporter activity; protein binding; metal ion binding	cytoplasm; membrane	transport	Pf00168; Pf02318			11.9273	4.97	2	3					16.7629	5.26	2	4	7.79128	2.19	1	2	684	75.7557	8.17725
Q9JLZ1	Glutaredoxin-3 OS=Rattus norvegicus GN=Glrx3 PE=1 SV=2 - [GLRX3_RAT]	8.01	2	2	2	6	protein binding; catalytic activity; metal ion binding	nucleus; spliceosomal complex; cytoplasm	regulation of biological process; cell organization and biogenesis; cellular homeostasis	Pf00085; Pf00462; Pf02114; Pf02966			12.5028	8.01	2	3									11.8704	8.01	2	3	337	37.8254	5.71924
D3ZCA0	Proline synthetase co-transcribed (Predicted) OS=Rattus norvegicus GN=Prosc PE=3 SV=1 - [D3ZCA0_RAT]	8	1	2	2	3		cytoplasm; mitochondrion		Pf01168			6.90394	8	2	2									2.25932	3.27	1	1	275	30.0856	7.92822
F1LTJ5	Uncharacterized protein (Fragment) OS=Rattus norvegicus PE=4 SV=1 - [F1LTJ5_RAT]	7.99	1	2	17	41	protein binding			Pf00047; Pf00052; Pf00053; Pf00054; Pf00057; Pf02210; Pf07679; Pf07686			10.8634	0.4	1	3	51.0836	4.7	10	15	81.7392	6.07	12	21	5.98666	0.66	2	2	3492	375.031	6.26514
P32038	Complement factor D OS=Rattus norvegicus GN=Cfd PE=1 SV=2 - [CFAD_RAT]	7.98	1	1	1	1	catalytic activity	extracellular	metabolic process; defense response; regulation of biological process; response to stimulus; cell communication	Pf00089; Pf09342											2.81419	7.98	1	1					263	28.4242	7.06396
Q63413	Spliceosome RNA helicase Ddx39b OS=Rattus norvegicus GN=Ddx39b PE=1 SV=3 - [DX39B_RAT]	7.94	3	3	3	3	nucleotide binding; RNA binding; catalytic activity	nucleus; spliceosomal complex; organelle lumen	metabolic process; transport	Pf00270; Pf00271			2.2386	1.87	1	1					3.23705	3.27	1	1	2.44757	2.8	1	1	428	49.004	5.66846
P62634	Cellular nucleic acid-binding protein OS=Rattus norvegicus GN=Cnbp PE=2 SV=1 - [CNBP_RAT]	7.91	1	1	1	2	DNA binding; RNA binding; metal ion binding	nucleus; cytoplasm; endoplasmic reticulum; cytosol	metabolic process; regulation of biological process; cell proliferation				1.8036	7.91	1	2													177	19.4496	7.7085
B4F7C7	Hebp1 protein OS=Rattus norvegicus GN=Hebp1 PE=2 SV=1 - [B4F7C7_RAT]	7.89	1	1	1	6				Pf04832			7.90703	7.89	1	2					10.9437	7.89	1	3	3.04086	7.89	1	1	190	21.1104	5.42725
D3ZL20	Uncharacterized protein OS=Rattus norvegicus GN=Abat PE=3 SV=1 - [D3ZL20_RAT]	7.88	3	2	2	2	catalytic activity		metabolic process	Pf00202			6.54258	7.88	2	2													444	50.2226	8.35303
F1LY12	Uncharacterized protein (Fragment) OS=Rattus norvegicus PE=4 SV=1 - [F1LY12_RAT]	7.88	8	1	1	1	DNA binding		metabolic process; regulation of biological process	Pf00313											4.44442	7.88	1	1					292	33.0173	10.0083
Q6JE36	Protein NDRG1 OS=Rattus norvegicus GN=Ndrg1 PE=1 SV=1 - [NDRG1_RAT]	7.87	1	2	2	6	protein binding	nucleus; cytoplasm; cytoskeleton; cytosol; membrane; endosome	cell communication; regulation of biological process; response to stimulus; cell differentiation; cell organization and biogenesis; cellular homeostasis; development	Pf00561; Pf03096; Pf12697			12.7135	7.87	2	4									8.21075	4.31	1	2	394	42.9269	6.18896
Q5M890	Apolipoprotein N OS=Rattus norvegicus GN=Apon PE=2 SV=1 - [Q5M890_RAT]	7.84	1	1	1	1															4.02243	7.84	1	1					255	28.2146	5.30029
F8WFW8	Uncharacterized protein OS=Rattus norvegicus GN=Mapk1 PE=4 SV=1 - [F8WFW8_RAT]	7.82	17	2	3	6	nucleotide binding; catalytic activity; signal transducer activity		cell communication; regulation of biological process; response to stimulus; metabolic process	Pf00069; Pf01636; Pf07714			10.0963	5.31	2	3									9.91318	5.59	2	3	358	41.2621	6.97607
B2RYP0	Ras homolog gene family, member C OS=Rattus norvegicus GN=Rhoc PE=2 SV=1 - [B2RYP0_RAT]	7.77	2	1	1	4	nucleotide binding; signal transducer activity	nucleus; cytoplasm; cytosol; membrane	cell communication; regulation of biological process; response to stimulus; cell division; cell organization and biogenesis	Pf00025; Pf00071; Pf08477			0	7.77	1	1					0	7.77	1	2	0	7.77	1	1	193	22.0223	6.58057
F1LRB8	S-adenosylmethionine synthase OS=Rattus norvegicus GN=LOC100363915 PE=3 SV=1 - [F1LRB8_RAT]	7.75	3	1	2	5	nucleotide binding; metal ion binding; catalytic activity	cytoplasm	metabolic process	Pf00438; Pf02772; Pf02773			9.18436	7.75	2	3									9.29899	3.88	1	2	387	42.6617	6.13818
P61149	Heparin-binding growth factor 1 OS=Rattus norvegicus GN=Fgf1 PE=1 SV=1 - [FGF1_RAT]	7.74	1	1	1	1	protein binding	extracellular; nucleus; organelle lumen; cytoplasm; cytosol	development; cell communication; cell differentiation; regulation of biological process; metabolic process; cell proliferation; response to stimulus; cellular component movement; cell division	Pf00167			2.82317	7.74	1	1													155	17.4067	7.02002
Q5PPG6	Nucleosome assembly protein 1-like 5 OS=Rattus norvegicus GN=Nap1l5 PE=2 SV=1 - [NP1L5_RAT]	7.74	1	1	1	2		nucleus	cell organization and biogenesis; metabolic process	Pf00956			3.4195	7.74	1	1									3.50037	7.74	1	1	155	16.8479	4.23389
B0BN85	Suppressor of G2 allele of SKP1 homolog OS=Rattus norvegicus GN=Sugt1 PE=2 SV=1 - [SUGT1_RAT]	7.74	1	2	2	5	protein binding	nucleus; cytoplasm		Pf00515; Pf04969; Pf05002; Pf08959			9.42483	7.74	2	3									4.65016	4.46	1	2	336	38.0669	5.2876
F1LR40	Uncharacterized protein (Fragment) OS=Rattus norvegicus GN=Pepd PE=3 SV=1 - [F1LR40_RAT]	7.72	2	4	4	8	catalytic activity; metal ion binding			Pf00557; Pf05195			4.43364	5.69	1	1					17.1199	7.72	3	5	7.36107	5.89	2	2	492	54.486	5.93506
Q9JJ54-4	Isoform 4 of Heterogeneous nuclear ribonucleoprotein D0 OS=Rattus norvegicus GN=Hnrnpd - [HNRPD_RAT]	7.72	5	1	2	5	nucleotide binding			Pf00076			11.6186	7.72	2	3					3.54566	4.91	1	1	2.41873	2.81	1	1	285	30.451	8.41162
D3ZKS8	Uncharacterized protein OS=Rattus norvegicus GN=Slc7a15 PE=4 SV=1 - [D3ZKS8_RAT]	7.69	2	1	1	1	transporter activity	membrane	transport								2.26462	7.69	1	1									273	28.9969	7.23975
P25809	Creatine kinase U-type, mitochondrial OS=Rattus norvegicus GN=Ckmt1 PE=1 SV=1 - [KCRU_RAT]	7.66	3	2	2	2	nucleotide binding; catalytic activity	cytoplasm; mitochondrion; membrane	metabolic process	Pf00217; Pf02807			2.07263	3.83	1	1									5.08271	3.83	1	1	418	46.9993	8.48486
P62747	Rho-related GTP-binding protein RhoB OS=Rattus norvegicus GN=Rhob PE=1 SV=1 - [RHOB_RAT]	7.65	1	1	1	1	nucleotide binding	nucleus; cytoplasm; endosome; cytosol; membrane	development; transport; cell death; cell communication; regulation of biological process; response to stimulus; cell differentiation; cell division	Pf00025; Pf00071; Pf08477											3.76963	7.65	1	1					196	22.1091	5.23682
Q5RKI1	Eukaryotic initiation factor 4A-II OS=Rattus norvegicus GN=Eif4a2 PE=1 SV=1 - [IF4A2_RAT]	7.62	5	2	2	7	nucleotide binding; RNA binding; catalytic activity		metabolic process	Pf00270; Pf00271			2.49341	3.93	1	1					6.04779	7.62	2	2	16.8848	7.62	2	4	407	46.3728	5.47803
F1LYQ4	Uncharacterized protein (Fragment) OS=Rattus norvegicus PE=4 SV=1 - [F1LYQ4_RAT]	7.62	1	3	3	6	protein binding						2.72135	2.46	1	1					4.71537	4.18	2	2	10.0815	5.9	2	3	407	45.4487	5.46533
D3Z9N6	Uncharacterized protein OS=Rattus norvegicus GN=Vcan PE=4 SV=1 - [D3Z9N6_RAT]	7.59	7	1	12	65	metal ion binding; protein binding		reproduction	Pf00008; Pf00059; Pf00084; Pf00193; Pf05109; Pf07645; Pf12947			56.8775	6.54	10	19					90.7037	7.03	10	23	80.3127	7.59	12	23	1621	179.485	4.95752
B0K017	ADP-ribosylhydrolase like 2 OS=Rattus norvegicus GN=Adprhl2 PE=2 SV=1 - [B0K017_RAT]	7.57	1	2	2	2	catalytic activity			Pf03747			6.64356	7.57	2	2													370	39.3503	4.95752
D4A5C6	RCG21092 OS=Rattus norvegicus GN=rCG_21092 PE=4 SV=1 - [D4A5C6_RAT]	7.56	3	1	1	2	protein binding			Pf07686											2.98084	7.56	1	1	3.12913	7.56	1	1	119	13.5397	8.93896
D3ZQ25	Fibulin 1 (Predicted) OS=Rattus norvegicus GN=Fbln1 PE=4 SV=1 - [D3ZQ25_RAT]	7.52	2	4	4	8	metal ion binding; protein binding; enzyme regulator activity	extracellular	development; reproduction; metabolic process; regulation of biological process; cell organization and biogenesis	Pf01821; Pf07645; Pf12662			6.60936	5.82	2	2	12.2398	7.38	3	4	2.87703	1.42	1	1	3.02458	1.42	1	1	705	78.0195	5.16064
F1LNH3	Uncharacterized protein (Fragment) OS=Rattus norvegicus GN=Col6a2 PE=4 SV=1 - [F1LNH3_RAT]	7.51	1	4	4	5	protein binding	membrane		Pf00092; Pf01391							19.1891	7.51	4	5									1025	109.359	6.60986
Q9JKL3	Bax protein splice variant k OS=Rattus norvegicus GN=Bax PE=2 SV=1 - [Q9JKL3_RAT]	7.51	2	1	1	1			cell death; regulation of biological process	Pf00452															4.25083	7.51	1	1	173	19.6481	5.21143
D3ZSB6	Uncharacterized protein OS=Rattus norvegicus GN=Tom1l2 PE=4 SV=1 - [D3ZSB6_RAT]	7.39	7	2	2	5			transport	Pf00790; Pf01417; Pf03127			9.76979	7.39	2	2					4.35385	2.67	1	1	6.8637	7.39	2	2	487	53.3317	4.86865
A2VCX1	TIP41-like protein OS=Rattus norvegicus GN=Tiprl PE=2 SV=1 - [TIPRL_RAT]	7.38	1	1	1	1		cytoplasm	regulation of biological process; response to stimulus; metabolic process	Pf04176			3.77867	7.38	1	1													271	31.2046	5.51611
D3Z9F6	Ribosomal protein OS=Rattus norvegicus PE=3 SV=1 - [D3Z9F6_RAT]	7.37	4	1	1	2	RNA binding; structural molecule activity	cytoplasm; ribosome	metabolic process	Pf00687			2.21937	7.37	1	1									2.84257	7.37	1	1	217	24.7005	9.93506
Q3KRD8	Eukaryotic translation initiation factor 6 OS=Rattus norvegicus GN=Eif6 PE=2 SV=1 - [IF6_RAT]	7.35	1	1	1	2	RNA binding	nucleus; organelle lumen; cytoplasm	metabolic process; cell organization and biogenesis	Pf01912			10.3759	7.35	1	2													245	26.5542	4.7417
Q62736	Non-muscle caldesmon OS=Rattus norvegicus GN=Cald1 PE=1 SV=1 - [CALD1_RAT]	7.34	2	2	2	2	protein binding	cytoplasm; cytoskeleton; membrane	reproduction; cell organization and biogenesis	Pf02029							4.98488	7.34	2	2									531	60.5478	6.58057
P13471	40S ribosomal protein S14 OS=Rattus norvegicus GN=Rps14 PE=2 SV=3 - [RS14_RAT]	7.28	2	1	1	2	RNA binding; structural molecule activity	cytoplasm; ribosome; cytosol	cell organization and biogenesis; metabolic process	Pf00411			2.40161	7.28	1	1									2.66172	7.28	1	1	151	16.2485	10.0522
P14408-2	Isoform Cytoplasmic of Fumarate hydratase, mitochondrial OS=Rattus norvegicus GN=Fh - [FUMH_RAT]	7.28	3	2	2	4	catalytic activity	cytoplasm	metabolic process	Pf00206; Pf10415			6.21845	7.28	2	2					2.57544	4.28	1	1	4.25445	3	1	1	467	50.1377	8.19189
F1M4D9	Uncharacterized protein (Fragment) OS=Rattus norvegicus GN=Sirt2 PE=4 SV=1 - [F1M4D9_RAT]	7.26	2	1	1	2	metal ion binding; catalytic activity; nucleotide binding		metabolic process	Pf02146			0	7.26	1	1					2.65828	7.26	1	1					317	35.2608	7.60596
D4AE10	Uncharacterized protein OS=Rattus norvegicus GN=RGD1563613 PE=4 SV=1 - [D4AE10_RAT]	7.26	4	1	1	1	structural molecule activity	cytoplasm; cytosol; ribosome		Pf03297											3.49629	7.26	1	1					124	13.6837	9.92041
Q6AY12	NADH-cytochrome b5 reductase 2 OS=Rattus norvegicus GN=Cyb5r2 PE=2 SV=1 - [NB5R2_RAT]	7.25	2	2	2	2	catalytic activity	cytoplasm; mitochondrion; membrane	metabolic process	Pf00175; Pf00970															6.56279	7.25	2	2	276	31.2192	6.37939
D3ZAU6	Uncharacterized protein OS=Rattus norvegicus GN=RGD1561919 PE=3 SV=1 - [D3ZAU6_RAT]	7.24	4	1	1	2	RNA binding; structural molecule activity	cytoplasm; ribosome	metabolic process	Pf00416			2.71948	7.24	1	1					3.43525	7.24	1	1					152	17.6978	10.8726
P12368	cAMP-dependent protein kinase type II-alpha regulatory subunit OS=Rattus norvegicus GN=Prkar2a PE=1 SV=3 - [KAP2_RAT]	7.23	3	2	2	5	nucleotide binding; enzyme regulator activity; protein binding	cytoplasm; cytoskeleton; membrane	metabolic process; regulation of biological process; cell communication; response to stimulus; cell organization and biogenesis	Pf00027; Pf02197; Pf05758			5.94934	2.99	1	2									4.82592	7.23	2	3	401	45.5117	4.93213
Q6AYH5	Dynactin subunit 2 OS=Rattus norvegicus GN=Dctn2 PE=1 SV=1 - [DCTN2_RAT]	7.21	1	2	2	3	catalytic activity; motor activity	chromosome; cytoplasm; cytoskeleton; membrane	cell organization and biogenesis	Pf04912			5.56524	7.21	2	2									2.56001	2.24	1	1	402	44.1207	5.26221
B2RYM3	Inter-alpha trypsin inhibitor, heavy chain 1 (Predicted), isoform CRA_a OS=Rattus norvegicus GN=Itih1 PE=2 SV=1 - [B2RYM3_RAT]	7.19	2	5	5	6	enzyme regulator activity; protein binding		metabolic process	Pf00092; Pf06668; Pf08487											19.298	7.19	5	6					904	100.526	6.85889
F1M9L7	Uncharacterized protein (Fragment) OS=Rattus norvegicus GN=Cadm1 PE=4 SV=1 - [F1M9L7_RAT]	7.18	6	1	1	2	protein binding	membrane		Pf00047; Pf07679; Pf07686; Pf08205			6.69973	7.18	1	2													376	41.9198	5.0083
F1MA59	Uncharacterized protein OS=Rattus norvegicus GN=Col4a1 PE=4 SV=1 - [F1MA59_RAT]	7.07	3	6	6	9	structural molecule activity; protein binding	extracellular	cell differentiation; cell organization and biogenesis; development; response to stimulus	Pf01413							28.8405	7.07	6	9									1669	160.513	8.29443
Q6IFZ5	Type II keratin Kb9 OS=Rattus norvegicus GN=Krt76 PE=2 SV=1 - [Q6IFZ5_RAT]	7.06	1	1	6	8	catalytic activity; motor activity; structural molecule activity	cytoskeleton		Pf00038; Pf01576; Pf03961							16.2982	5.68	5	6					5.0951	2.93	2	2	581	61.7205	8.38232
Q63081	Protein disulfide-isomerase A6 OS=Rattus norvegicus GN=Pdia6 PE=1 SV=2 - [PDIA6_RAT]	7.05	1	2	2	3	catalytic activity; metal ion binding	cytoplasm; endoplasmic reticulum; organelle lumen; membrane	metabolic process; coagulation; response to stimulus; cellular homeostasis; regulation of biological process	Pf00085			3.76534	3.86	1	1					3.40946	3.18	1	1	2.80001	3.86	1	1	440	48.1433	5.13525
O35095	Neurochondrin OS=Rattus norvegicus GN=Ncdn PE=1 SV=2 - [NCDN_RAT]	7	1	4	4	5	protein binding	nucleus; cytoplasm; cytosol	cell differentiation; cell organization and biogenesis; development; cell communication; regulation of biological process	Pf05536			0	1.65	1	1					6.06175	3.84	2	2	5.69584	5.35	2	2	729	78.8727	5.61768
Q6AYT0	Quinone oxidoreductase OS=Rattus norvegicus GN=Cryz PE=2 SV=1 - [QOR_RAT]	6.99	1	1	1	2	nucleotide binding; RNA binding; catalytic activity; metal ion binding	cytoplasm; Golgi; cytosol	metabolic process; response to stimulus; cell organization and biogenesis	Pf00107; Pf08240			6.43934	6.99	1	2													329	34.9531	8.22119
O88350	Putative hydrolase RBBP9 OS=Rattus norvegicus GN=Rbbp9 PE=1 SV=2 - [RBBP9_RAT]	6.99	1	1	1	1	protein binding; catalytic activity	nucleus; cytoplasm	cell proliferation; regulation of biological process												2.59204	6.99	1	1					186	20.9814	6.20166
F8WFH8	Uncharacterized protein OS=Rattus norvegicus GN=Wars PE=3 SV=1 - [F8WFH8_RAT]	6.95	2	2	2	6	nucleotide binding; catalytic activity	cytoplasm	metabolic process	Pf00458; Pf00579			10.0724	6.95	2	3					3.74628	3.37	1	1	7.87243	3.37	1	2	475	53.3927	6.60986
Q91ZN1	Coronin-1A OS=Rattus norvegicus GN=Coro1a PE=1 SV=3 - [COR1A_RAT]	6.94	1	2	2	7	protein binding	membrane; cytoplasm; cytoskeleton	cell organization and biogenesis; transport; regulation of biological process; cellular component movement; cell differentiation; development; response to stimulus; cell proliferation	Pf00400; Pf08953; Pf08954			8.55012	6.94	2	3					6.47199	3.47	1	2	6.77359	6.94	2	2	461	51.033	6.48096
P19945	60S acidic ribosomal protein P0 OS=Rattus norvegicus GN=Rplp0 PE=1 SV=2 - [RLA0_RAT]	6.94	1	1	1	1	structural molecule activity	nucleus; cytoplasm; ribosome	metabolic process	Pf00428; Pf00466															2.13355	6.94	1	1	317	34.1938	6.25244
P34901	Syndecan-4 OS=Rattus norvegicus GN=Sdc4 PE=1 SV=1 - [SDC4_RAT]	6.93	1	1	1	2	protein binding; receptor activity; signal transducer activity	extracellular; membrane; cell surface; cytoplasm	development; cell communication; metabolic process; regulation of biological process; cell organization and biogenesis	Pf01034											4.1967	6.93	1	1	3.17355	6.93	1	1	202	21.9482	4.38623
Q5XIM9	T-complex protein 1 subunit beta OS=Rattus norvegicus GN=Cct2 PE=1 SV=3 - [TCPB_RAT]	6.92	1	2	2	4	nucleotide binding; protein binding	nucleus; cytoplasm; cytosol; cytoskeleton	metabolic process; cell organization and biogenesis	Pf00118			5.28826	2.8	1	1					8.30374	6.92	2	2	4.91021	2.8	1	1	535	57.4221	6.45557
B4F772	Heat shock 70kDa protein 4-like (Predicted), isoform CRA_b OS=Rattus norvegicus GN=Hspa4l PE=2 SV=1 - [B4F772_RAT]	6.92	1	3	4	7	nucleotide binding		response to stimulus	Pf00012			7.19682	5.13	3	3					6.92591	5.49	3	3	2.62258	1.43	1	1	838	94.1614	5.69385
Q6IG04	Keratin, type II cytoskeletal 72 OS=Rattus norvegicus GN=Krt72 PE=2 SV=2 - [K2C72_RAT]	6.92	1	1	4	8	catalytic activity; motor activity; structural molecule activity	cytoskeleton		Pf00038; Pf01576; Pf12128							24.7079	6.92	4	7					2.56845	1.73	1	1	520	56.8159	7.35693
P12001	60S ribosomal protein L18 OS=Rattus norvegicus GN=Rpl18 PE=2 SV=2 - [RL18_RAT]	6.91	1	1	1	2	structural molecule activity	cytoplasm; ribosome	metabolic process	Pf00828			3.3487	6.91	1	1					3.27119	6.91	1	1					188	21.6452	11.7808
Q9QZK5	HtrA serine peptidase 1 OS=Rattus norvegicus GN=Htra1 PE=2 SV=1 - [Q9QZK5_RAT]	6.88	1	3	3	5	catalytic activity; protein binding	extracellular; cytoplasm; cytosol	cell growth; cell organization and biogenesis; regulation of biological process; metabolic process; cell communication; response to stimulus	Pf00050; Pf00089; Pf00219; Pf00595; Pf07648; Pf10459							11.9412	6.88	3	4	2.17392	2.92	1	1					480	51.2977	7.6499
Q64303	Serine/threonine-protein kinase PAK 2 OS=Rattus norvegicus GN=Pak2 PE=1 SV=1 - [PAK2_RAT]	6.87	4	2	2	4	nucleotide binding; catalytic activity; protein binding; enzyme regulator activity	nucleus; cytoplasm; membrane	metabolic process; cell death; regulation of biological process; cell communication; response to stimulus	Pf00069; Pf00786; Pf07714			3.02483	3.82	1	1					3.88518	3.82	1	1	6.84309	6.87	2	2	524	57.9238	5.77002
D4A2C5	RAD51-like 3 (S. cerevisiae) (Predicted), isoform CRA_a OS=Rattus norvegicus GN=Rad51l3_predicted PE=4 SV=1 - [D4A2C5_RAT]	6.87	4	1	1	1	DNA binding; catalytic activity; nucleotide binding		metabolic process	Pf03796; Pf06745; Pf08423															3.02683	6.87	1	1	233	24.7399	5.64307
F1M3G6	Uncharacterized protein (Fragment) OS=Rattus norvegicus GN=Hsph1 PE=3 SV=1 - [F1M3G6_RAT]	6.86	3	2	3	6	nucleotide binding			Pf00012			19.2223	6.86	3	5					4.46674	2.23	1	1					627	71.0507	5.57959
F1LPM2	Uncharacterized protein (Fragment) OS=Rattus norvegicus GN=Loxl2 PE=4 SV=1 - [F1LPM2_RAT]	6.83	1	3	3	7	receptor activity; metal ion binding; catalytic activity	membrane	metabolic process	Pf00530; Pf01186							21.0975	6.83	3	7									630	70.7551	6.65381
F1M691	Uncharacterized protein (Fragment) OS=Rattus norvegicus GN=Crmp1 PE=4 SV=1 - [F1M691_RAT]	6.82	4	1	3	19	catalytic activity	cytoplasm; membrane	metabolic process	Pf01979; Pf07969			33.1185	6.82	3	9					18.3138	5.07	2	5	17.8037	5.07	2	5	572	61.8253	6.7417
B3GNI6-3	Isoform 3 of Septin-11 OS=Rattus norvegicus GN=Sept11 - [SEP11_RAT]	6.82	12	1	2	5	nucleotide binding	cytoplasm; cytoskeleton		Pf00735			5.07422	2.12	1	2					2.45619	2.12	1	1	5.36482	6.82	2	2	425	48.934	6.81494
O88753	Epsilon 2 globin OS=Rattus norvegicus GN=Hbe2 PE=2 SV=1 - [O88753_RAT]	6.8	2	1	1	1	transporter activity; metal ion binding	cytoplasm; cytosol	transport	Pf00042											3.34765	6.8	1	1					147	16.3776	7.1958
F1M675	Uncharacterized protein (Fragment) OS=Rattus norvegicus GN=Fbxw8 PE=4 SV=1 - [F1M675_RAT]	6.77	2	1	1	1	protein binding														3.53537	6.77	1	1					325	36.6547	6.59521
Q6IG02	Keratin, type II cytoskeletal 2 epidermal OS=Rattus norvegicus GN=Krt2 PE=2 SV=1 - [K22E_RAT]	6.72	3	2	6	23	structural molecule activity	cytoskeleton		Pf00038; Pf05701			7.14122	2.04	1	2	58.688	5.55	5	16	6.53258	2.04	1	2	11.2162	3.21	2	3	685	69.0852	7.69385
Q63425	Periaxin OS=Rattus norvegicus GN=Prx PE=1 SV=2 - [PRAX_RAT]	6.72	3	7	7	7	protein binding	nucleus; cytoplasm; membrane	cell communication; cellular homeostasis; development; metabolic process	Pf02389			7.64619	2.89	2	2									9.2616	3.83	5	5	1383	146.309	8.54346
P01015	Angiotensinogen OS=Rattus norvegicus GN=Agt PE=1 SV=1 - [ANGT_RAT]	6.71	1	2	2	4	enzyme regulator activity; receptor activity; signal transducer activity; protein binding	extracellular; cytoplasm	development; reproduction; response to stimulus; cell organization and biogenesis; regulation of biological process; transport; cellular homeostasis; cell death; cell communication; metabolic process; cell differentiation; cell proliferation; cellular component movement; cell growth; defense response	Pf00079			4.20491	3.98	1	1					4.34777	2.73	1	1	9.19067	6.71	2	2	477	51.9489	5.56689
F1LRT5	Uncharacterized protein OS=Rattus norvegicus GN=Fhit PE=4 SV=1 - [F1LRT5_RAT]	6.67	2	1	1	1	catalytic activity	cytoplasm	metabolic process	Pf01230; Pf11969			2.18121	6.67	1	1													150	17.3609	6.63916
D3ZRG2	Uncharacterized protein OS=Rattus norvegicus GN=Eif5 PE=4 SV=1 - [D3ZRG2_RAT]	6.62	5	1	1	1	RNA binding; protein binding		metabolic process	Pf01873; Pf02020			2.20347	6.62	1	1													287	32.6664	5.021
D3ZWY8	Uncharacterized protein OS=Rattus norvegicus GN=RGD1561537 PE=4 SV=1 - [D3ZWY8_RAT]	6.59	2	1	1	1	DNA binding; nucleotide binding			Pf00176			2.79984	6.59	1	1													273	31.5251	7.48877
Q5QD51-3	Isoform 3 of A-kinase anchor protein 12 OS=Rattus norvegicus GN=Akap12 - [AKA12_RAT]	6.57	4	7	7	26			transport; cell communication; regulation of biological process; response to stimulus	Pf03832			26.0649	5.69	6	10					4.89	2.4	2	3	43.7311	5.31	6	13	1582	170.088	4.41162
Q1RP74	RCG53953, isoform CRA_a OS=Rattus norvegicus GN=Tbcb PE=2 SV=1 - [Q1RP74_RAT]	6.56	1	1	1	4		nucleus; cytoplasm		Pf01302			7.73732	6.56	1	2									8.60062	6.56	1	2	244	27.2303	4.99561
F1M6N0	Uncharacterized protein (Fragment) OS=Rattus norvegicus GN=LOC100364387 PE=4 SV=1 - [F1M6N0_RAT]	6.56	1	1	1	1	catalytic activity; metal ion binding		metabolic process								2.34407	6.56	1	1									122	12.1669	7.48877
Q64559-1	Isoform 1 of Cytosolic acyl coenzyme A thioester hydrolase OS=Rattus norvegicus GN=Acot7 - [BACH_RAT]	6.51	4	2	2	6	catalytic activity	cytoskeleton	metabolic process	Pf03061			5.20225	6.51	2	2					4.72472	6.51	2	2	5.27041	6.51	2	2	338	37.5372	7.51807
B2RYX0	Naca protein OS=Rattus norvegicus GN=Naca PE=2 SV=1 - [B2RYX0_RAT]	6.51	1	1	1	1	protein binding	nucleus; cytoplasm		Pf01849															3.6195	6.51	1	1	215	23.3697	4.56396
P63039	60 kDa heat shock protein, mitochondrial OS=Rattus norvegicus GN=Hspd1 PE=1 SV=1 - [CH60_RAT]	6.46	3	2	2	6	nucleotide binding; protein binding	cytoplasm; mitochondrion; organelle lumen; endoplasmic reticulum; Golgi; cytosol; cell surface; membrane	response to stimulus; metabolic process; cell death; regulation of biological process; defense response	Pf00118			13.1718	6.46	2	3					8.25763	6.46	2	2	3.56688	2.09	1	1	573	60.9174	6.17627
Q711G3	Isoamyl acetate-hydrolyzing esterase 1 homolog OS=Rattus norvegicus GN=Iah1 PE=2 SV=2 - [IAH1_RAT]	6.43	1	1	1	2	catalytic activity		metabolic process	Pf00657			1.6133	6.43	1	1									3.25588	6.43	1	1	249	27.9864	5.94775
Q4QR75	Exosome complex component RRP45 OS=Rattus norvegicus GN=Exosc9 PE=2 SV=1 - [EXOS9_RAT]	6.41	1	1	1	1	RNA binding	nucleus; organelle lumen; cytoplasm	metabolic process	Pf01138; Pf03725															0	6.41	1	1	437	48.851	5.23682
P13832	Myosin regulatory light chain RLC-A OS=Rattus norvegicus GN=Rlc-a PE=2 SV=2 - [MRLCA_RAT]	6.4	2	1	1	1	metal ion binding; protein binding	cytoskeleton; cytoplasm	cell organization and biogenesis; regulation of biological process; transport	Pf00036			1.87891	6.4	1	1													172	19.8825	4.80518
D3ZK14	Uncharacterized protein OS=Rattus norvegicus GN=Tnn PE=4 SV=1 - [D3ZK14_RAT]	6.4	3	5	5	8	protein binding		cell communication; regulation of biological process; response to stimulus	Pf00041; Pf00147; Pf07974							27.7868	6.4	5	8									1109	121.873	5.19873
Q66HR2	Microtubule-associated protein RP/EB family member 1 OS=Rattus norvegicus GN=Mapre1 PE=1 SV=3 - [MARE1_RAT]	6.34	1	1	2	2	protein binding	cytoplasm; cytoskeleton	cell organization and biogenesis; cell division	Pf00307; Pf03271			1.64979	3.36	1	1					3.01671	6.34	1	1					268	29.9852	5.22412
P16636	Protein-lysine 6-oxidase OS=Rattus norvegicus GN=Lox PE=1 SV=2 - [LYOX_RAT]	6.33	1	2	2	5	catalytic activity; metal ion binding	extracellular; nucleus	development; response to stimulus; cell organization and biogenesis; metabolic process	Pf01186							12.053	6.33	2	5									411	46.5293	8.32373
Q62867	Gamma-glutamyl hydrolase OS=Rattus norvegicus GN=Ggh PE=1 SV=1 - [GGH_RAT]	6.31	1	1	1	1	catalytic activity	extracellular; cytoplasm; vacuole; cytosol	metabolic process; response to stimulus	Pf00117; Pf07722															0	6.31	1	1	317	35.8072	8.04541
Q6P6R2	Dihydrolipoyl dehydrogenase, mitochondrial OS=Rattus norvegicus GN=Dld PE=1 SV=1 - [DLDH_RAT]	6.29	2	2	2	7	catalytic activity; nucleotide binding	cytoplasm; mitochondrion; organelle lumen; vacuole	metabolic process; development; cellular homeostasis; regulation of biological process; cell differentiation; reproduction	Pf00070; Pf00890; Pf01134; Pf01946; Pf02852; Pf03486; Pf07992; Pf12831			15.217	6.29	2	3					9.48295	6.29	2	2	8.72284	6.29	2	2	509	54.0041	7.86963
Q9WUW3	Complement factor I OS=Rattus norvegicus GN=Cfi PE=2 SV=1 - [CFAI_RAT]	6.29	2	3	3	8	catalytic activity; receptor activity; protein binding	extracellular; membrane	metabolic process; regulation of biological process; response to stimulus; defense response	Pf00057; Pf00089; Pf00530; Pf07648											31.4936	6.29	3	7	4.45342	2.48	1	1	604	67.2536	7.41553
Q4FZY0	EF-hand domain-containing protein D2 OS=Rattus norvegicus GN=Efhd2 PE=1 SV=1 - [EFHD2_RAT]	6.28	1	1	1	1	metal ion binding	membrane					4.44264	6.28	1	1													239	26.7425	5.07178
D3ZT31	40S ribosomal protein S8 OS=Rattus norvegicus PE=3 SV=1 - [D3ZT31_RAT]	6.28	4	1	1	2	structural molecule activity	cytoplasm; ribosome; cytosol	metabolic process	Pf01201			4.04387	6.28	1	1					4.09651	6.28	1	1					207	23.7931	10.3452
B2RYU7	Cbx5 protein OS=Rattus norvegicus GN=Cbx5 PE=2 SV=1 - [B2RYU7_RAT]	6.28	1	1	1	1	protein binding	nucleus; organelle lumen; chromosome; cytoplasm	metabolic process; regulation of biological process	Pf00385; Pf01393											0	6.28	1	1					191	22.172	5.85889
B1WC91	C1qtnf3 protein OS=Rattus norvegicus GN=C1qtnf3 PE=2 SV=1 - [B1WC91_RAT]	6.27	1	2	2	4	protein binding	extracellular	metabolic process; regulation of biological process; cell organization and biogenesis; cell communication; response to stimulus	Pf00386							12.0011	6.27	2	4									319	35.021	7.38623
Q9JHL4-4	Isoform 4 of Drebrin-like protein OS=Rattus norvegicus GN=Dbnl - [DBNL_RAT]	6.26	4	2	2	4	protein binding			Pf00018; Pf00241; Pf07653			8.96104	6.26	2	3									3.77366	2.55	1	1	431	48.0953	4.94482
Q5RKG9	Eukaryotic translation initiation factor 4B OS=Rattus norvegicus GN=Eif4b PE=2 SV=1 - [Q5RKG9_RAT]	6.22	2	2	2	2	nucleotide binding; RNA binding		metabolic process	Pf00076			4.94575	4.09	1	1					2.27657	2.13	1	1					611	69.0233	5.80811
Q6IFW5	Keratin, type I cytoskeletal 12 OS=Rattus norvegicus GN=Krt12 PE=2 SV=1 - [K1C12_RAT]	6.14	3	1	2	7	catalytic activity; motor activity; structural molecule activity	cytoskeleton		Pf00038; Pf01576; Pf12128			2.80065	1.97	1	1	20.133	6.14	2	5					3.25778	1.97	1	1	456	48.79	4.76709
P55063	Heat shock 70 kDa protein 1-like OS=Rattus norvegicus GN=Hspa1l PE=2 SV=2 - [HS71L_RAT]	6.08	1	1	4	22	nucleotide binding	cytoplasm; mitochondrion; organelle lumen	cell organization and biogenesis; response to stimulus	Pf00012; Pf06723			30.4575	6.08	3	8	1.88891	2.03	1	1	11.8799	3.74	2	4	30.2232	6.08	3	9	641	70.5052	6.23975
P48004-2	Isoform RC6-IS of Proteasome subunit alpha type-7 OS=Rattus norvegicus GN=Psma7 - [PSA7_RAT]	6.05	3	1	1	5	catalytic activity	proteasome	metabolic process	Pf00227; Pf10584			10.0734	6.05	1	2					7.01107	6.05	1	2	3.1173	6.05	1	1	248	27.7666	8.67529
P23711	Heme oxygenase 2 OS=Rattus norvegicus GN=Hmox2 PE=1 SV=1 - [HMOX2_RAT]	6.03	1	1	1	2	catalytic activity; protein binding; metal ion binding	cytoplasm; endoplasmic reticulum; membrane	response to stimulus; metabolic process	Pf01126			0	6.03	1	1					2.68488	6.03	1	1					315	35.7397	5.49072
Q9QYU1	Peroxisomal biogenesis factor 19 OS=Rattus norvegicus GN=Pex19 PE=2 SV=1 - [PEX19_RAT]	6.02	1	1	1	1	protein binding	cytoplasm; membrane	cell organization and biogenesis	Pf04614															2.16245	6.02	1	1	299	32.4765	4.36084
E9PT65	Uncharacterized protein OS=Rattus norvegicus PE=4 SV=1 - [E9PT65_RAT]	6.01	2	1	3	5	protein binding	nucleus; organelle lumen; cytoplasm; Golgi; cytoskeleton; membrane	cell organization and biogenesis	Pf00373; Pf00769; Pf09379; Pf09380			3.34911	2.23	1	1	7.36381	3.78	2	3	2.36451	1.37	1	1					582	68.3481	5.98584
B5DF94	Sushi-repeat-containing protein, X-linked 2 OS=Rattus norvegicus GN=Srpx2 PE=2 SV=1 - [B5DF94_RAT]	6.01	2	2	2	3	protein binding	cytoplasm	metabolic process; regulation of biological process; cellular component movement; development	Pf00084; Pf02494							9.53108	6.01	2	3									466	52.8188	7.41553
D3ZFH5	Uncharacterized protein OS=Rattus norvegicus PE=4 SV=1 - [D3ZFH5_RAT]	6.01	2	5	5	8	enzyme regulator activity; protein binding	membrane	metabolic process	Pf00092; Pf06668; Pf08487							14.2373	4.64	4	6	0	1.37	1	1	0	1.37	1	1	948	106.369	7.66455
F1LRK8	Uncharacterized protein OS=Rattus norvegicus GN=Actr3 PE=3 SV=1 - [F1LRK8_RAT]	6	5	2	2	4	protein binding; nucleotide binding	cytoskeleton; membrane	cell organization and biogenesis; regulation of biological process	Pf00022			3.72652	2.64	1	1	3.39613	3.36	1	1	3.50994	2.64	1	1	3.91338	2.64	1	1	417	47.1639	6.31592
O70535	Leukemia inhibitory factor receptor OS=Rattus norvegicus GN=Lifr PE=2 SV=1 - [LIFR_RAT]	5.95	1	4	4	5	receptor activity; signal transducer activity; protein binding	membrane	cell proliferation; regulation of biological process; cell communication; response to stimulus; development; cell differentiation; cell organization and biogenesis	Pf00041											10.0425	4.76	3	3	4.56235	1.92	2	2	1093	122.317	5.80811
D3ZV98	Uncharacterized protein OS=Rattus norvegicus PE=4 SV=1 - [D3ZV98_RAT]	5.91	2	1	1	3	structural molecule activity	cytoplasm; ribosome	metabolic process	Pf01015											9.00537	5.91	1	3					254	28.8058	9.15869
Q9R0I8	Phosphatidylinositol-5-phosphate 4-kinase type-2 alpha OS=Rattus norvegicus GN=Pip4k2a PE=2 SV=1 - [PI42A_RAT]	5.91	2	2	2	2	nucleotide binding; catalytic activity	nucleus; cytoplasm; membrane	metabolic process	Pf01504															5.96381	5.91	2	2	406	46.1805	6.99072
Q5D023	Dync1li2 protein OS=Rattus norvegicus GN=Dync1li2 PE=2 SV=1 - [Q5D023_RAT]	5.89	2	2	2	3	catalytic activity; motor activity			Pf05783			2.82795	3.46	1	1									2.1576	5.89	2	2	492	54.0805	6.16357
D3ZU74	Dynein, cytoplasmic, intermediate chain 2, isoform CRA_c OS=Rattus norvegicus GN=Dync1i2 PE=4 SV=1 - [D3ZU74_RAT]	5.88	5	2	2	5	protein binding	cytoplasm; cytoskeleton	cellular component movement	Pf11540			9.64187	5.88	2	3									6.19503	5.88	2	2	612	68.3207	5.2876
F1LQ61	Uncharacterized protein OS=Rattus norvegicus GN=LOC100361014 PE=4 SV=1 - [F1LQ61_RAT]	5.88	2	1	1	1	protein binding	cytoplasm; membrane		Pf02994; Pf12128			0	5.88	1	1													357	41.8407	9.31982
F1M908	Uncharacterized protein (Fragment) OS=Rattus norvegicus GN=Dlg2 PE=4 SV=1 - [F1M908_RAT]	5.88	16	1	2	2	protein binding	membrane		Pf00018; Pf00595; Pf00625; Pf07653; Pf10600															8.1151	5.88	2	2	697	77.1525	6.39209
D3ZUB0	Reticulocalbin 1 (Predicted), isoform CRA_a OS=Rattus norvegicus GN=Rcn1 PE=4 SV=1 - [D3ZUB0_RAT]	5.85	1	1	1	2	metal ion binding										6.3665	5.85	1	2									325	38.0666	4.81787
P18421	Proteasome subunit beta type-1 OS=Rattus norvegicus GN=Psmb1 PE=1 SV=3 - [PSB1_RAT]	5.83	2	1	1	2	catalytic activity	proteasome; nucleus; cytoplasm	metabolic process	Pf00227											2.54795	5.83	1	1	3.81526	5.83	1	1	240	26.4623	7.35693
Q7TQ94	Nitrilase homolog 1 OS=Rattus norvegicus GN=Nit1 PE=2 SV=1 - [NIT1_RAT]	5.82	2	1	1	1	catalytic activity	cytoplasm; mitochondrion	metabolic process	Pf00795											4.6792	5.82	1	1					292	32.07	6.3667
D3ZJU6	Uncharacterized protein OS=Rattus norvegicus GN=Hmbs PE=3 SV=1 - [D3ZJU6_RAT]	5.81	4	1	1	2	catalytic activity	membrane	metabolic process	Pf01379; Pf03900			4.26954	5.81	1	1									6.42565	5.81	1	1	344	37.771	7.15186
F1LQ23	Uncharacterized protein (Fragment) OS=Rattus norvegicus GN=Ugp2 PE=4 SV=1 - [F1LQ23_RAT]	5.78	2	2	2	3	catalytic activity		metabolic process	Pf01704			2.7845	2.19	1	1					3.89168	3.59	1	1	2.59021	2.19	1	1	502	56.1864	7.88428
F1LS85	Uncharacterized protein (Fragment) OS=Rattus norvegicus GN=Dlg4 PE=4 SV=1 - [F1LS85_RAT]	5.77	8	1	2	2	protein binding			Pf00018; Pf00595; Pf00625; Pf07653; Pf10600; Pf10608			2.14716	2.16	1	1									4.33055	3.61	1	1	693	76.8051	5.96045
P26051-2	Isoform 1 of CD44 antigen OS=Rattus norvegicus GN=Cd44 - [CD44_RAT]	5.77	12	2	2	5		membrane		Pf00193											7.30304	3.3	1	2	9.83637	5.77	2	3	364	39.7695	5.19873
Q6JEL3	Kelch-like protein 10 OS=Rattus norvegicus GN=Klhl10 PE=2 SV=1 - [KLH10_RAT]	5.76	1	1	1	2	protein binding	cytoplasm	cell organization and biogenesis; cell differentiation; reproduction; development	Pf00651; Pf01344; Pf07646; Pf07707											0	5.76	1	2					608	68.9176	5.77002
D4A1T8	Uncharacterized protein OS=Rattus norvegicus GN=Ccbe1 PE=4 SV=1 - [D4A1T8_RAT]	5.75	2	1	1	4	metal ion binding; protein binding			Pf07645; Pf12662							12.7311	5.75	1	4									226	24.0295	8.17725
Q9QYU4	Thiomorpholine-carboxylate dehydrogenase OS=Rattus norvegicus GN=Crym PE=1 SV=1 - [CRYM_RAT]	5.75	1	1	1	1	nucleotide binding; catalytic activity	cytoplasm; cytosol	metabolic process; transport; response to stimulus	Pf01488; Pf02423; Pf03446															2.66714	5.75	1	1	313	33.5331	5.52881
O70257	Syntaxin-7 OS=Rattus norvegicus GN=Stx7 PE=1 SV=4 - [STX7_RAT]	5.75	1	1	1	1	protein binding	cytoplasm; membrane; vacuole; endosome	transport; cell organization and biogenesis; cell communication	Pf00804; Pf05739															4.11346	5.75	1	1	261	29.8323	5.42725
Q5U2U8	Bcl2-associated athanogene 3 OS=Rattus norvegicus GN=Bag3 PE=2 SV=1 - [Q5U2U8_RAT]	5.75	1	2	2	4	protein binding	cytoplasm; cytosol; membrane	cell death; regulation of biological process; development	Pf00397; Pf02179															15.1947	5.75	2	4	574	61.453	7.03467
Q9QXU8	Cytoplasmic dynein 1 light intermediate chain 1 OS=Rattus norvegicus GN=Dync1li1 PE=1 SV=1 - [DC1L1_RAT]	5.74	1	1	1	1	nucleotide binding; catalytic activity; motor activity	chromosome; cytoskeleton; cytoplasm; membrane	transport; cell organization and biogenesis; regulation of biological process; cell division	Pf05783			2.8995	5.74	1	1													523	56.7573	6.56592
F1M9W3	Uncharacterized protein OS=Rattus norvegicus GN=Sepp1 PE=4 SV=1 - [F1M9W3_RAT]	5.73	2	1	1	1				Pf04592; Pf04593											3.93071	5.73	1	1					384	42.4543	7.38623
D3ZUM4	Beta-galactosidase OS=Rattus norvegicus GN=Glb1 PE=3 SV=1 - [D3ZUM4_RAT]	5.72	2	3	3	3	catalytic activity	cytoplasm; vacuole	metabolic process	Pf01301; Pf02449							9.19583	5.72	3	3									647	73.1813	7.48877
P31720	Complement C1q subcomponent subunit A OS=Rattus norvegicus GN=C1qa PE=1 SV=2 - [C1QA_RAT]	5.71	1	1	1	2	protein binding	extracellular; membrane	response to stimulus; metabolic process; regulation of biological process; defense response	Pf00229; Pf00386; Pf01391			3.76428	5.71	1	1									2.84528	5.71	1	1	245	25.9012	8.96826
F8WG14	Uncharacterized protein OS=Rattus norvegicus GN=Eif4h PE=4 SV=1 - [F8WG14_RAT]	5.7	2	1	1	1	nucleotide binding			Pf00076			2.89217	5.7	1	1													228	25.1705	8.07471
P22063	Contactin-2 OS=Rattus norvegicus GN=Cntn2 PE=1 SV=1 - [CNTN2_RAT]	5.67	1	4	4	5	protein binding	membrane; cell surface	cell organization and biogenesis; cell differentiation; cellular component movement; development; response to stimulus; regulation of biological process; metabolic process; cell communication; cellular homeostasis; transport	Pf00041; Pf00047; Pf07679			10.5357	4.62	3	3					7.29338	2.79	2	2					1040	112.972	7.66455
P62083	40S ribosomal protein S7 OS=Rattus norvegicus GN=Rps7 PE=1 SV=1 - [RS7_RAT]	5.67	1	1	1	1	structural molecule activity	cytoplasm; cytoskeleton; ribosome; cytosol	metabolic process	Pf01251			2.70917	5.67	1	1													194	22.1133	10.0962
P62944	AP-2 complex subunit beta OS=Rattus norvegicus GN=Ap2b1 PE=1 SV=1 - [AP2B1_RAT]	5.66	2	5	5	6	protein binding; transporter activity	membrane; cytoplasm	transport; cell organization and biogenesis	Pf01602; Pf02883; Pf09066; Pf12717			9.52647	4.7	3	3									7.35947	2.13	3	3	937	104.486	5.37646
O70280	WAP four-disulfide core domain protein 1 OS=Rattus norvegicus GN=Wfdc1 PE=1 SV=1 - [WFDC1_RAT]	5.66	1	1	1	1	enzyme regulator activity	extracellular	cell growth; cell organization and biogenesis; regulation of biological process; metabolic process; response to stimulus; cell proliferation	Pf00095							3.41367	5.66	1	1									212	23.2154	7.26904
P02651	Apolipoprotein A-IV OS=Rattus norvegicus GN=Apoa4 PE=2 SV=2 - [APOA4_RAT]	5.63	1	2	2	3		extracellular	transport; cell differentiation; cell organization and biogenesis; development; response to stimulus; metabolic process	Pf01442; Pf07902; Pf12128											2.37118	3.07	1	1	5.22302	5.63	2	2	391	44.4287	5.22412
Q66H23	Mitoferrin-1 OS=Rattus norvegicus GN=Slc25a37 PE=2 SV=1 - [MFRN1_RAT]	5.62	1	1	1	1	transporter activity	cytoplasm; mitochondrion; membrane	transport	Pf00153															2.76853	5.62	1	1	338	37.4724	9.1001
Q6P686	Osteoclast-stimulating factor 1 OS=Rattus norvegicus GN=Ostf1 PE=1 SV=1 - [OSTF1_RAT]	5.61	1	1	1	2	protein binding	cytoplasm		Pf00018; Pf00023; Pf07653; Pf12796			3.91012	5.61	1	1									4.13446	5.61	1	1	214	23.6539	5.68115
Q6P7S1	Acid ceramidase OS=Rattus norvegicus GN=Asah1 PE=2 SV=1 - [ASAH1_RAT]	5.58	1	2	2	3	catalytic activity	cytoplasm; vacuole	metabolic process; response to stimulus; development	Pf02275							8.48239	5.58	2	3									394	44.4148	8.30908
Q792I0	Protein lin-7 homolog C OS=Rattus norvegicus GN=Lin7c PE=1 SV=1 - [LIN7C_RAT]	5.58	1	1	1	1	protein binding	membrane; cytoskeleton	transport; cell communication	Pf00595; Pf02828; Pf09829															2.60025	5.58	1	1	197	21.8205	8.42627
D4A6A3	Uncharacterized protein OS=Rattus norvegicus PE=4 SV=1 - [D4A6A3_RAT]	5.57	1	1	1	2		cytoskeleton		Pf05794			9.2744	5.57	1	2													395	43.5616	5.2876
D3ZG25	Uncharacterized protein OS=Rattus norvegicus GN=Ola1 PE=4 SV=1 - [D3ZG25_RAT]	5.56	2	1	1	2	nucleotide binding; transporter activity	membrane	transport	Pf01926; Pf02421											4.94765	5.56	1	1	5.49831	5.56	1	1	270	30.2177	7.48877
P84083	ADP-ribosylation factor 5 OS=Rattus norvegicus GN=Arf5 PE=1 SV=2 - [ARF5_RAT]	5.56	3	1	1	1	nucleotide binding; signal transducer activity	nucleus; cytoplasm; Golgi; membrane	transport; cell communication; regulation of biological process; response to stimulus	Pf00025; Pf00071; Pf00503; Pf04670; Pf08477; Pf09439															3.67136	5.56	1	1	180	20.5166	6.78564
Q68FQ0	T-complex protein 1 subunit epsilon OS=Rattus norvegicus GN=Cct5 PE=1 SV=1 - [TCPE_RAT]	5.55	1	1	1	1	nucleotide binding; protein binding	nucleus; organelle lumen; cytoplasm; cytoskeleton; cytosol	metabolic process; response to stimulus	Pf00118											3.85677	5.55	1	1					541	59.4988	5.71924
Q5XIU5	Proteasome inhibitor PI31 subunit OS=Rattus norvegicus GN=Psmf1 PE=2 SV=1 - [PSMF1_RAT]	5.54	1	1	1	1		proteasome		Pf08577; Pf11566			2.75754	5.54	1	1													271	29.8359	5.26221
E9PTV2	Uncharacterized protein OS=Rattus norvegicus GN=Stx12 PE=3 SV=1 - [E9PTV2_RAT]	5.51	1	1	1	2	protein binding	membrane	transport	Pf05739											4.98103	5.51	1	1	3.11972	5.51	1	1	272	31.0869	5.59229
F1M0W3	Uncharacterized protein (Fragment) OS=Rattus norvegicus PE=4 SV=1 - [F1M0W3_RAT]	5.5	4	1	1	1		membrane		Pf08597															3.01803	5.5	1	1	218	25.5865	3.94189
F1M5I5	Uncharacterized protein (Fragment) OS=Rattus norvegicus PE=3 SV=1 - [F1M5I5_RAT]	5.47	2	1	1	1	signal transducer activity; receptor activity	membrane	cell communication; regulation of biological process; response to stimulus	Pf00001											2.41675	5.47	1	1					311	34.9462	8.48486
D4ADE8	Uncharacterized protein OS=Rattus norvegicus GN=Ddx3x PE=3 SV=1 - [D4ADE8_RAT]	5.44	2	2	2	2	nucleotide binding; catalytic activity	nucleus; cytoplasm		Pf00270; Pf00271			3.79428	3.32	1	1									2.79006	2.11	1	1	662	73.1001	7.18115
P22734-2	Isoform 2 of Catechol O-methyltransferase OS=Rattus norvegicus GN=Comt - [COMT_RAT]	5.43	2	1	1	1	metal ion binding; catalytic activity		metabolic process; cell communication	Pf01596; Pf12847											3.5264	5.43	1	1					221	24.7314	5.30029
P14562	Lysosome-associated membrane glycoprotein 1 OS=Rattus norvegicus GN=Lamp1 PE=1 SV=1 - [LAMP1_RAT]	5.41	2	1	1	1		cytoplasm; vacuole; membrane; endosome; cell surface	metabolic process; cell death	Pf01299											4.2153	5.41	1	1					407	43.9412	8.07471
Q68A21	Transcriptional activator protein Pur-beta OS=Rattus norvegicus GN=Purb PE=1 SV=3 - [PURB_RAT]	5.4	2	1	1	4	translation regulator activity; DNA binding; RNA binding; protein binding	nucleus; chromosome; organelle lumen	metabolic process; regulation of biological process	Pf04845			9.81967	5.4	1	2									4.79471	5.4	1	2	315	33.3976	5.42725
P35434	ATP synthase subunit delta, mitochondrial OS=Rattus norvegicus GN=Atp5d PE=1 SV=2 - [ATPD_RAT]	5.36	1	1	1	1	catalytic activity; protein binding; transporter activity	cytoplasm; membrane; mitochondrion	metabolic process; transport	Pf02823			2.00042	5.36	1	1													168	17.5842	5.23682
D3Z8M4	RCG54514 OS=Rattus norvegicus GN=Pvrl2 PE=4 SV=1 - [D3Z8M4_RAT]	5.35	2	1	1	1	protein binding	membrane		Pf07686; Pf08205			3.18104	5.35	1	1													467	50.7169	5.47803
D3ZVH2	Uncharacterized protein OS=Rattus norvegicus GN=RGD1560831 PE=3 SV=1 - [D3ZVH2_RAT]	5.35	2	1	1	3	RNA binding; structural molecule activity	cytoplasm; ribosome	metabolic process	Pf00189; Pf07650											5.72919	5.35	1	2	3.03342	5.35	1	1	243	26.6133	9.23193
P31211	Corticosteroid-binding globulin OS=Rattus norvegicus GN=Serpina6 PE=1 SV=2 - [CBG_RAT]	5.3	1	2	2	3	enzyme regulator activity	extracellular	transport; metabolic process; regulation of biological process	Pf00079			2.003	2.02	1	1					4.5264	5.3	2	2					396	44.6423	4.98291
Q6Q0N0	Calsyntenin-1 OS=Rattus norvegicus GN=Clstn1 PE=2 SV=1 - [CSTN1_RAT]	5.25	3	3	3	3	metal ion binding	cytoplasm; Golgi; membrane; nucleus; endoplasmic reticulum		Pf00028							10.36	5.25	3	3									952	106.194	5.0083
Q6DGG1	Abhydrolase domain-containing protein 14B OS=Rattus norvegicus GN=Abhd14b PE=2 SV=1 - [ABHEB_RAT]	5.24	1	1	1	2	catalytic activity	nucleus; organelle lumen; cytoplasm		Pf00561; Pf12146; Pf12695; Pf12697			3.04317	5.24	1	1									3.13336	5.24	1	1	210	22.6037	6.01123
F1LRM7	Uncharacterized protein OS=Rattus norvegicus GN=Col2a1 PE=4 SV=1 - [F1LRM7_RAT]	5.21	7	1	4	14	structural molecule activity	extracellular		Pf01391; Pf01410							45.5715	5.21	4	14									1419	134.504	8.25049
Q6AYK3	Inositol-3-phosphate synthase 1 OS=Rattus norvegicus GN=Isyna1 PE=2 SV=2 - [INO1_RAT]	5.21	1	2	2	3	nucleotide binding; catalytic activity	cytoplasm	metabolic process	Pf01658; Pf07994											4.13727	2.33	1	1	7.50422	5.21	2	2	557	60.8451	6.03662
E9PT07	Uncharacterized protein OS=Rattus norvegicus GN=Sfrp4 PE=4 SV=1 - [E9PT07_RAT]	5.2	2	1	1	1	protein binding	extracellular	development; cell communication; regulation of biological process; response to stimulus	Pf01392; Pf01759							5.77883	5.2	1	1									346	39.3327	7.82568
A2RUW1	Toll-interacting protein OS=Rattus norvegicus GN=Tollip PE=2 SV=1 - [TOLIP_RAT]	5.11	1	1	1	1	protein binding	cytoplasm; nucleus; organelle lumen	defense response; response to stimulus; cell communication; regulation of biological process; metabolic process	Pf00168; Pf02845			4.50917	5.11	1	1													274	30.2949	5.17334
P62494	Ras-related protein Rab-11A OS=Rattus norvegicus GN=Rab11a PE=1 SV=3 - [RB11A_RAT]	5.09	2	1	1	2	nucleotide binding; catalytic activity	cytoplasm; mitochondrion; endosome; membrane	cell division; metabolic process; transport; cell communication; regulation of biological process; response to stimulus; cell differentiation; cell organization and biogenesis; development	Pf00025; Pf00071; Pf08477			4.93188	5.09	1	2													216	24.3784	6.56592
Q6IRK9	Plasma glutamate carboxypeptidase OS=Rattus norvegicus GN=Pgcp PE=1 SV=1 - [PGCP_RAT]	5.08	1	2	2	3	catalytic activity; protein binding; metal ion binding	extracellular; cytoplasm; vacuole; endoplasmic reticulum; Golgi	metabolic process; response to stimulus	Pf04389							1.89004	2.75	1	2					3.90261	2.33	1	1	472	52.0086	6.41748
P53042	Serine/threonine-protein phosphatase 5 OS=Rattus norvegicus GN=Ppp5c PE=2 SV=1 - [PPP5_RAT]	5.01	1	2	2	6	catalytic activity; signal transducer activity; protein binding; metal ion binding	nucleus; cytoplasm; Golgi; cytosol	metabolic process; cell communication; regulation of biological process; response to stimulus; cell organization and biogenesis	Pf00149; Pf00515; Pf07719; Pf08321			10.6237	5.01	2	3					4.42409	2.61	1	1	7.6478	5.01	2	2	499	56.8802	6.20166
Q07009	Calpain-2 catalytic subunit OS=Rattus norvegicus GN=Capn2 PE=1 SV=3 - [CAN2_RAT]	5	1	3	3	5	catalytic activity; metal ion binding; protein binding	chromosome; nucleus; cytoplasm; membrane	response to stimulus; development; metabolic process; cell differentiation	Pf00648; Pf01067			5.1741	4	2	2					4.58708	3.57	2	2	2.70447	1.43	1	1	700	79.8688	4.95752
F1M8U7	Alkaline phosphatase (Fragment) OS=Rattus norvegicus GN=Alppl2 PE=3 SV=1 - [F1M8U7_RAT]	4.95	1	1	1	1	catalytic activity		metabolic process	Pf00245			2.48553	4.95	1	1													465	50.3485	7.54736
F2Z3R2	Uncharacterized protein OS=Rattus norvegicus GN=Hnrnpl PE=4 SV=1 - [F2Z3R2_RAT]	4.95	5	2	2	5	nucleotide binding; RNA binding	nucleus	metabolic process	Pf00076			6.56046	4.95	2	2									13.5123	4.95	2	3	586	63.9233	8.104
D4ABR6	Uncharacterized protein OS=Rattus norvegicus GN=Anxa6 PE=3 SV=1 - [D4ABR6_RAT]	4.95	3	3	3	3	metal ion binding			Pf00191; Pf02181											8.25989	4.95	3	3					667	75.1121	5.61768
D3ZIA3	Uncharacterized protein OS=Rattus norvegicus PE=4 SV=1 - [D3ZIA3_RAT]	4.94	3	1	1	1	protein binding; metal ion binding			Pf00018; Pf00412; Pf00880; Pf07653							2.94047	4.94	1	1									263	29.9234	7.03467
F8WFY1	Uncharacterized protein OS=Rattus norvegicus GN=Qk PE=4 SV=1 - [F8WFY1_RAT]	4.92	4	1	1	1	RNA binding			Pf00013															2.72259	4.92	1	1	325	35.9266	5.75732
Q5XII0	Mammalian ependymin-related protein 1 OS=Rattus norvegicus GN=Epdr1 PE=2 SV=1 - [EPDR1_RAT]	4.91	1	1	1	3	metal ion binding	extracellular; cytoplasm; vacuole		Pf00811			3.3342	4.91	1	1									5.80225	4.91	1	2	224	25.6229	7.57666
P31596-2	Isoform Glt-1A of Excitatory amino acid transporter 2 OS=Rattus norvegicus GN=Slc1a2 - [EAA2_RAT]	4.91	4	2	2	10	transporter activity	membrane	transport	Pf00375			4.73554	2.28	1	2					16.1114	4.91	2	5	8.833	2.28	1	3	570	61.8066	6.90283
Q63772	Growth arrest-specific protein 6 OS=Rattus norvegicus GN=Gas6 PE=1 SV=1 - [GAS6_RAT]	4.9	1	2	2	2	protein binding; transporter activity; metal ion binding; enzyme regulator activity	extracellular; cytoplasm; cell surface; membrane	cell differentiation; cellular component movement; development; metabolic process; regulation of biological process; cell communication; response to stimulus; transport; coagulation; cell organization and biogenesis; reproduction; cell death; cell proliferation; cellular homeostasis	Pf00054; Pf00594; Pf02210; Pf06247; Pf07645; Pf12662; Pf12947							6.73702	4.9	2	2									674	74.5895	5.90967
Q63345	Myelin-oligodendrocyte glycoprotein OS=Rattus norvegicus GN=Mog PE=1 SV=1 - [MOG_RAT]	4.9	2	1	1	1	protein binding	membrane	cell communication; regulation of biological process; response to stimulus	Pf00047; Pf07679; Pf07686											4.59613	4.9	1	1					245	27.8638	8.35303
Q07266-2	Isoform E1 of Drebrin OS=Rattus norvegicus GN=Dbn1 - [DREB_RAT]	4.84	2	2	2	2	protein binding			Pf00241			7.38153	4.84	2	2													661	72.5569	4.44971
P23562-2	Isoform Kidney of Band 3 anion transport protein OS=Rattus norvegicus GN=Slc4a1 - [B3AT_RAT]	4.83	4	3	3	3	transporter activity	membrane	transport	Pf00955; Pf07565											6.27934	3.66	2	2	3.03778	1.18	1	1	848	94.0928	6.63916
D3ZX46	Uncharacterized protein OS=Rattus norvegicus GN=Otud6a PE=4 SV=1 - [D3ZX46_RAT]	4.83	1	1	1	1	catalytic activity; motor activity	cytoskeleton		Pf01576; Pf02338; Pf10275															2.49212	4.83	1	1	290	33.7582	7.60596
D4AAU3	Uncharacterized protein OS=Rattus norvegicus GN=Add2 PE=4 SV=1 - [D4AAU3_RAT]	4.82	3	1	1	1	metal ion binding			Pf00596			0	4.82	1	1													477	52.4239	5.35107
P38062	Methionine aminopeptidase 2 OS=Rattus norvegicus GN=Metap2 PE=2 SV=2 - [AMPM2_RAT]	4.81	2	1	1	1	catalytic activity; metal ion binding	cytoplasm	metabolic process	Pf00557			3.22845	4.81	1	1													478	53.0183	6.02393
P51647	Retinal dehydrogenase 1 OS=Rattus norvegicus GN=Aldh1a1 PE=1 SV=3 - [AL1A1_RAT]	4.79	1	1	1	1	catalytic activity; protein binding	nucleus; cytoplasm	development; metabolic process; response to stimulus; cell death; regulation of biological process; cell organization and biogenesis; reproduction	Pf00171; Pf05893; Pf07368			0	4.79	1	1													501	54.424	7.82568
P27867	Sorbitol dehydrogenase OS=Rattus norvegicus GN=Sord PE=1 SV=4 - [DHSO_RAT]	4.76	1	1	1	3	nucleotide binding; catalytic activity; metal ion binding; protein binding	cytoplasm; mitochondrion; membrane	response to stimulus; cellular component movement; metabolic process	Pf00107; Pf08240			4.08875	4.76	1	1					4.05509	4.76	1	1	4.39183	4.76	1	1	357	38.2098	7.44482
F1M724	Uncharacterized protein (Fragment) OS=Rattus norvegicus PE=4 SV=1 - [F1M724_RAT]	4.75	1	1	1	3	signal transducer activity; receptor activity	extracellular; cytoplasm; cytoskeleton; membrane	transport; cell communication; regulation of biological process; response to stimulus								8.65727	4.75	1	3									421	41.4905	12.2349
D3ZNZ4	Uncharacterized protein OS=Rattus norvegicus GN=Eml2 PE=4 SV=1 - [D3ZNZ4_RAT]	4.73	5	2	2	2	catalytic activity; protein binding	membrane	metabolic process	Pf03451											4.04902	2.21	1	1	3.71459	2.52	1	1	634	69.1394	6.23975
P97710	Tyrosine-protein phosphatase non-receptor type substrate 1 OS=Rattus norvegicus GN=Sirpa PE=1 SV=1 - [SHPS1_RAT]	4.72	2	1	1	5	protein binding	membrane	transport; cell organization and biogenesis; cellular component movement; regulation of biological process	Pf00047; Pf07654; Pf07679; Pf07686			17.3869	4.72	1	4					4.28708	4.72	1	1					509	55.656	7.44482
Q5U2S7	Proteasome (Prosome, macropain) 26S subunit, non-ATPase, 3 OS=Rattus norvegicus GN=Psmd3 PE=2 SV=1 - [Q5U2S7_RAT]	4.72	1	1	1	1	protein binding; enzyme regulator activity	proteasome	metabolic process; regulation of biological process	Pf01399; Pf08375											2.72002	4.72	1	1					530	60.6503	8.44092
P20650	Protein phosphatase 1A OS=Rattus norvegicus GN=Ppm1a PE=1 SV=1 - [PPM1A_RAT]	4.71	1	1	1	1	metal ion binding; catalytic activity; signal transducer activity; protein binding	nucleus; membrane	metabolic process; cell communication; regulation of biological process; response to stimulus; cell organization and biogenesis	Pf00481; Pf07830			3.37721	4.71	1	1													382	42.3897	5.36377
F1LPC5	Uncharacterized protein (Fragment) OS=Rattus norvegicus GN=Mbrl PE=4 SV=1 - [F1LPC5_RAT]	4.71	2	1	1	1		membrane		Pf09746			0	4.71	1	1													573	63.265	5.41455
D4ACD8	Homeo box D10 (Predicted) OS=Rattus norvegicus GN=Hoxd10 PE=3 SV=1 - [D4ACD8_RAT]	4.71	1	1	1	1	DNA binding	nucleus	development; metabolic process; regulation of biological process; response to stimulus; cell differentiation	Pf00046							0	4.71	1	1									340	38.3588	8.33838
Q91Y81	Septin-2 OS=Rattus norvegicus GN=Sept2 PE=1 SV=1 - [SEPT2_RAT]	4.71	1	1	1	1	nucleotide binding; catalytic activity; enzyme regulator activity; protein binding; structural molecule activity	cytoplasm; cytoskeleton; membrane; cell surface	regulation of biological process; transport; metabolic process; cell organization and biogenesis; cell communication; response to stimulus; cell differentiation; development; cell division	Pf00071; Pf00735															3.3256	4.71	1	1	361	41.5663	6.59521
F1M8K0	Uncharacterized protein OS=Rattus norvegicus GN=Dag1 PE=4 SV=1 - [F1M8K0_RAT]	4.7	1	3	3	4	protein binding; metal ion binding; structural molecule activity	extracellular; nucleus; organelle lumen; cytoplasm; membrane	metabolic process; transport; cell organization and biogenesis; cell differentiation; development; reproduction; cell communication; cellular homeostasis; cellular component movement; regulation of biological process; response to stimulus	Pf05454			7.767	2.02	1	2	3.44888	1.57	1	1					3.13986	1.12	1	1	893	96.6463	8.44092
F1LV46	Uncharacterized protein (Fragment) OS=Rattus norvegicus GN=Ido2 PE=4 SV=1 - [F1LV46_RAT]	4.7	1	1	1	1	catalytic activity	cytoplasm; membrane	metabolic process	Pf01231			0	4.7	1	1													404	45.0763	6.39209
P13086	Succinyl-CoA ligase [ADP/GDP-forming] subunit alpha, mitochondrial OS=Rattus norvegicus GN=Suclg1 PE=2 SV=2 - [SUCA_RAT]	4.62	1	1	1	2	nucleotide binding; catalytic activity; protein binding	cytoplasm; mitochondrion; membrane; organelle lumen	metabolic process	Pf00549; Pf02629											4.70272	4.62	1	1	4.31191	4.62	1	1	346	36.125	9.48096
F1M9F6	Uncharacterized protein OS=Rattus norvegicus GN=Gbp5 PE=4 SV=1 - [F1M9F6_RAT]	4.61	1	1	1	1	catalytic activity; nucleotide binding	cytoplasm	metabolic process; defense response; response to stimulus	Pf02263; Pf02841			0	4.61	1	1													586	66.9152	6.1001
D4AC23	RCG55994, isoform CRA_c OS=Rattus norvegicus GN=Cct7 PE=3 SV=1 - [D4AC23_RAT]	4.6	1	1	1	1	nucleotide binding; protein binding	cytoplasm; mitochondrion; cytosol; cytoskeleton	metabolic process	Pf00118											5.59837	4.6	1	1					544	59.6202	8.00146
Q99PF5	Far upstream element-binding protein 2 OS=Rattus norvegicus GN=Khsrp PE=1 SV=1 - [FUBP2_RAT]	4.58	1	2	2	2	DNA binding; RNA binding; protein binding	nucleus; cytoplasm	metabolic process; regulation of biological process; transport	Pf00013			4.99195	4.58	2	2													721	74.1805	6.85889
Q4KMA2	UV excision repair protein RAD23 homolog B OS=Rattus norvegicus GN=Rad23b PE=1 SV=1 - [RD23B_RAT]	4.58	1	1	1	4	DNA binding; protein binding	proteasome; nucleus; cytoplasm	cell organization and biogenesis; metabolic process; response to stimulus; reproduction; regulation of biological process	Pf00240; Pf00627; Pf09280; Pf11976			10.9161	4.58	1	2									11.8069	4.58	1	2	415	43.4698	4.83057
Q6AXT4	UPF0628 protein C10orf96 homolog OS=Rattus norvegicus PE=2 SV=1 - [CJ096_RAT]	4.56	1	1	1	1		membrane	response to stimulus								3.66154	4.56	1	1									263	31.055	5.31299
F1M879	Uncharacterized protein (Fragment) OS=Rattus norvegicus GN=Pdgfa PE=3 SV=1 - [F1M879_RAT]	4.55	4	1	1	1	protein binding	membrane	cell division; regulation of biological process	Pf00341; Pf04692							2.37467	4.55	1	1									176	20.1656	8.48486
Q62812	Myosin-9 OS=Rattus norvegicus GN=Myh9 PE=1 SV=3 - [MYH9_RAT]	4.54	10	7	7	13	catalytic activity; motor activity; nucleotide binding; protein binding; transporter activity	cytoskeleton; membrane; nucleus; cytoplasm; cytosol; mitochondrion	cell organization and biogenesis; reproduction; cell differentiation; cell division; development; metabolic process; cellular component movement; regulation of biological process; transport	Pf00038; Pf00063; Pf01576; Pf01765; Pf02736; Pf03962; Pf04156; Pf05622; Pf05911; Pf06637; Pf07888; Pf09726; Pf09731; Pf11559; Pf12128			3.77194	0.76	1	1	12.1458	1.48	2	3	20.7645	3.31	5	6	9.2488	1.73	3	3	1961	226.197	5.60498
B5DEZ8	Plexin domain containing 2 OS=Rattus norvegicus GN=Plxdc2 PE=2 SV=1 - [B5DEZ8_RAT]	4.53	1	1	1	1		membrane		Pf01437							2.5042	4.53	1	1									530	59.3793	6.62451
O70352	CD82 antigen OS=Rattus norvegicus GN=Cd82 PE=1 SV=1 - [CD82_RAT]	4.51	2	1	1	2		membrane		Pf00335											7.46779	4.51	1	2					266	29.4678	5.38916
Q7TNJ7-4	Isoform 2 of Calcium/calmodulin-dependent protein kinase type 1G OS=Rattus norvegicus GN=Camk1g - [KCC1G_RAT]	4.51	2	1	1	1	catalytic activity; nucleotide binding		metabolic process	Pf00069; Pf07714											3.47016	4.51	1	1					377	42.8749	7.23975
P06762	Heme oxygenase 1 OS=Rattus norvegicus GN=Hmox1 PE=1 SV=1 - [HMOX1_RAT]	4.5	1	2	2	2	catalytic activity; signal transducer activity; protein binding; metal ion binding	nucleus; organelle lumen; cytoplasm; endoplasmic reticulum; cytosol; membrane	development; response to stimulus; defense response; metabolic process; cell death; regulation of biological process; cell communication; cell proliferation; transport; cell organization and biogenesis	Pf01126											5.75512	4.5	2	2					289	32.9848	6.53662
Q6XQN1	Nicotinate phosphoribosyltransferase OS=Rattus norvegicus GN=Naprt1 PE=2 SV=1 - [PNCB_RAT]	4.46	1	2	2	4	catalytic activity	nucleus; cytoplasm; Golgi; cytosol	response to stimulus; metabolic process	Pf04095			6.6728	4.46	2	2									6.42273	2.79	1	2	538	58.5277	6.16357
D4A9L2	RCG34610, isoform CRA_c OS=Rattus norvegicus GN=Sfrs1 PE=4 SV=1 - [D4A9L2_RAT]	4.44	1	1	1	1	nucleotide binding; RNA binding; protein binding	nucleus; organelle lumen; spliceosomal complex	cell organization and biogenesis; metabolic process; development	Pf00076			2.58287	4.44	1	1													248	27.7278	10.3599
Q3B8N8	Pescadillo homolog OS=Rattus norvegicus GN=Pes1 PE=2 SV=1 - [PESC_RAT]	4.44	1	1	1	1		chromosome; nucleus; organelle lumen	cell organization and biogenesis; metabolic process; cell proliferation; regulation of biological process	Pf00533; Pf06732															0	4.44	1	1	586	67.5619	7.1958
B0BNI5	Olfactomedin-like protein 3 OS=Rattus norvegicus GN=Olfml3 PE=2 SV=2 - [OLFL3_RAT]	4.43	1	1	1	2	protein binding	extracellular	development	Pf02191							7.81102	4.43	1	2									406	45.9323	6.56592
P38983	40S ribosomal protein SA OS=Rattus norvegicus GN=Rpsa PE=1 SV=3 - [RSSA_RAT]	4.41	1	1	1	1	structural molecule activity; receptor activity	extracellular; nucleus; cytoplasm; cytosol; ribosome; membrane	cell organization and biogenesis; metabolic process; transport; cell differentiation	Pf00318			4.52418	4.41	1	1													295	32.8034	4.86865
D4A9Z4	Uncharacterized protein OS=Rattus norvegicus GN=Emilin1 PE=4 SV=1 - [D4A9Z4_RAT]	4.41	2	2	2	2		membrane	transport								6.43323	4.41	2	2									657	70.5418	5.38916
F1LP34	Uncharacterized protein (Fragment) OS=Rattus norvegicus GN=Anp32b PE=4 SV=1 - [F1LP34_RAT]	4.41	3	1	1	1	protein binding	membrane		Pf12799															2.56786	4.41	1	1	272	31.0021	3.99268
D3ZL97	Uncharacterized protein OS=Rattus norvegicus GN=Epb4.1 PE=4 SV=1 - [D3ZL97_RAT]	4.4	8	1	1	1	protein binding; structural molecule activity	cytoskeleton	cell organization and biogenesis	Pf04382; Pf05902			2.96175	4.4	1	1													386	41.4596	4.85596
Q66HG4	Aldose 1-epimerase OS=Rattus norvegicus GN=Galm PE=1 SV=1 - [GALM_RAT]	4.39	1	1	1	2	catalytic activity	cytoplasm	metabolic process	Pf01263			3.66483	4.39	1	1									3.74474	4.39	1	1	342	37.8692	6.65381
P85969	Beta-soluble NSF attachment protein OS=Rattus norvegicus GN=Napb PE=1 SV=1 - [SNAB_RAT]	4.38	2	1	1	4	protein binding	membrane	transport; cell communication; cell organization and biogenesis; regulation of biological process				3.93475	4.38	1	2									6.93097	4.38	1	2	297	33.4485	5.46533
Q99PP0	WNT1-inducible-signaling pathway protein 1 OS=Rattus norvegicus GN=Wisp1 PE=2 SV=1 - [WISP1_RAT]	4.36	1	1	1	2	protein binding	extracellular	cell growth; cell organization and biogenesis; regulation of biological process; cell communication; response to stimulus	Pf00090; Pf00093; Pf00219							9.96702	4.36	1	2									367	40.5862	7.12256
D3ZE54	Uncharacterized protein OS=Rattus norvegicus PE=4 SV=1 - [D3ZE54_RAT]	4.33	2	1	1	2	nucleotide binding; RNA binding			Pf00076			3.43411	4.33	1	1									3.63732	4.33	1	1	300	33.3935	6.44287
Q62656-3	Isoform 3 of Receptor-type tyrosine-protein phosphatase zeta OS=Rattus norvegicus GN=Ptprz1 - [PTPRZ_RAT]	4.33	4	5	5	14	protein binding			Pf00041; Pf00194			22.5797	4.33	5	8					4.82861	1.86	2	2	12.7519	4.21	4	4	1616	175.73	4.64014
B2GUZ9	Fam49b protein OS=Rattus norvegicus GN=Fam49b PE=2 SV=1 - [B2GUZ9_RAT]	4.32	1	1	1	5				Pf07159			5.53792	4.32	1	3					3.10825	4.32	1	1	3.32997	4.32	1	1	324	36.7527	6.06201
F1M853	Uncharacterized protein (Fragment) OS=Rattus norvegicus GN=Rrbp1 PE=4 SV=1 - [F1M853_RAT]	4.31	2	4	4	4		nucleus; organelle lumen; cytoplasm; endoplasmic reticulum; membrane	metabolic process; regulation of biological process; transport	Pf00038; Pf03962; Pf04156; Pf07888; Pf08317; Pf09606; Pf12128			1.87838	0.98	1	1					3.84424	0.98	1	1	7.9998	2.34	2	2	1324	143.155	8.96826
D4A7U3	Uncharacterized protein OS=Rattus norvegicus GN=Psip1 PE=4 SV=1 - [D4A7U3_RAT]	4.28	5	1	1	1				Pf00855			3.25436	4.28	1	1													327	36.8859	9.23193
P52944	PDZ and LIM domain protein 1 OS=Rattus norvegicus GN=Pdlim1 PE=2 SV=4 - [PDLI1_RAT]	4.28	1	1	1	1	protein binding; metal ion binding	nucleus; organelle lumen; cytoplasm; cytoskeleton	response to stimulus; metabolic process; regulation of biological process	Pf00412; Pf00595							2.71433	4.28	1	1									327	35.5618	7.23975
Q6AYE5	Out at first protein homolog OS=Rattus norvegicus GN=Oaf PE=2 SV=1 - [OAF_RAT]	4.26	1	1	1	1											3.34735	4.26	1	1									282	31.7553	7.59131
Q63321	Procollagen-lysine,2-oxoglutarate 5-dioxygenase 1 OS=Rattus norvegicus GN=Plod1 PE=2 SV=1 - [PLOD1_RAT]	4.26	2	2	2	2	metal ion binding; catalytic activity	cytoplasm; endoplasmic reticulum; membrane	response to stimulus; metabolic process	Pf03171							9.77604	4.26	2	2									728	83.5594	6.80029
P70615	Lamin-B1 OS=Rattus norvegicus GN=Lmnb1 PE=1 SV=3 - [LMNB1_RAT]	4.26	1	2	2	2	catalytic activity; motor activity; structural molecule activity; protein binding	nucleus; membrane; cytoskeleton; organelle lumen	metabolic process; regulation of biological process	Pf00038; Pf00932; Pf01576; Pf09726; Pf10186; Pf12128											2.80596	2.21	1	1	4.35549	2.04	1	1	587	66.5656	5.22412
P97584	Prostaglandin reductase 1 OS=Rattus norvegicus GN=Ptgr1 PE=2 SV=3 - [PTGR1_RAT]	4.26	1	1	1	1	nucleotide binding; metal ion binding; catalytic activity	cytoplasm	metabolic process; response to stimulus	Pf00107											3.5345	4.26	1	1					329	35.6954	8.01611
D3ZGA2	Uncharacterized protein OS=Rattus norvegicus GN=Pgm5 PE=3 SV=1 - [D3ZGA2_RAT]	4.2	2	1	1	3	metal ion binding; catalytic activity	membrane	metabolic process	Pf02878; Pf02879			4.6084	4.2	1	2									2.49661	4.2	1	1	286	30.4174	6.34131
Q9JI04	Alpha 4 type V collagen OS=Rattus norvegicus GN=Col5a3 PE=2 SV=1 - [Q9JI04_RAT]	4.2	1	4	4	6	structural molecule activity; protein binding	extracellular		Pf01391; Pf01410; Pf02210							20.4564	4.2	4	6									1737	171.469	6.62451
Q5R212	Inactive serine protease 35 OS=Rattus norvegicus GN=Prss35 PE=2 SV=1 - [PRS35_RAT]	4.19	2	1	1	4	catalytic activity	extracellular; cytoplasm; mitochondrion	metabolic process	Pf00089; Pf10459							15.4672	4.19	1	4									406	45.4674	9.65674
P97849	Long-chain fatty acid transport protein 1 OS=Rattus norvegicus GN=Slc27a1 PE=2 SV=1 - [S27A1_RAT]	4.18	2	2	2	3	nucleotide binding; catalytic activity; protein binding; transporter activity	cytoplasm; mitochondrion; endoplasmic reticulum; membrane	transport; metabolic process; response to stimulus; regulation of biological process; cell communication	Pf00501			4.25022	1.86	1	1									6.99645	4.18	2	2	646	71.2377	8.45557
Q6IFW7	Type I keratin KA41 OS=Rattus norvegicus GN=Krt28 PE=2 SV=1 - [Q6IFW7_RAT]	4.18	9	1	2	6	structural molecule activity	cytoskeleton		Pf00038; Pf07902			2.09132	1.83	1	1	7.27514	4.18	2	3	1.803	1.83	1	1	2.30428	1.83	1	1	383	41.2996	5.50342
Q5BJN1	START domain containing 10, isoform CRA_b OS=Rattus norvegicus GN=Stard10 PE=2 SV=1 - [Q5BJN1_RAT]	4.14	1	1	1	1				Pf01852			1.92823	4.14	1	1													290	32.8835	7.12256
P08081-2	Isoform Non-brain of Clathrin light chain A OS=Rattus norvegicus GN=Clta - [CLCA_RAT]	4.13	3	1	1	1	structural molecule activity	cytoplasm; Golgi; membrane	transport	Pf01086			2.37139	4.13	1	1													218	23.5514	4.50049
F1LXK5	Uncharacterized protein (Fragment) OS=Rattus norvegicus GN=Ppp1r12c PE=4 SV=1 - [F1LXK5_RAT]	4.13	2	1	1	1							2.69572	4.13	1	1													315	35.3474	9.17334
D3ZU54	Uncharacterized protein OS=Rattus norvegicus PE=4 SV=1 - [D3ZU54_RAT]	4.12	3	1	1	1	RNA binding		metabolic process	Pf01253			2.30835	4.12	1	1													194	21.8251	7.51807
D4A4H7	Uncharacterized protein OS=Rattus norvegicus GN=Psmd9 PE=4 SV=1 - [D4A4H7_RAT]	4.11	3	1	1	2	protein binding						2.52432	4.11	1	1									2.54179	4.11	1	1	219	24.0949	5.61768
P28037	Aldehyde dehydrogenase family 1 member L1 OS=Rattus norvegicus GN=Aldh1l1 PE=1 SV=2 - [AL1L1_RAT]	4.1	2	3	3	3	catalytic activity	cytoplasm	metabolic process	Pf00171; Pf00550; Pf00551; Pf02911			4.63038	2.33	2	2									2.37959	1.77	1	1	902	99.0637	6.11279
D4A3N3	Uncharacterized protein OS=Rattus norvegicus GN=Naga PE=4 SV=1 - [D4A3N3_RAT]	4.1	2	1	1	1	catalytic activity	membrane	metabolic process	Pf02065							4.2225	4.1	1	1									415	46.9135	5.85889
D3ZFB6	Uncharacterized protein OS=Rattus norvegicus GN=RGD1564195 PE=4 SV=1 - [D3ZFB6_RAT]	4.07	1	1	1	5		membrane	response to stimulus	Pf04505			2.29745	4.07	1	2					4.73726	4.07	1	2	2.30837	4.07	1	1	344	35.7986	4.62744
P49002	Bone morphogenetic protein 3 OS=Rattus norvegicus GN=Bmp3 PE=2 SV=1 - [BMP3_RAT]	4.06	1	1	1	1	protein binding	extracellular	development; cell differentiation; metabolic process; regulation of biological process	Pf00019; Pf00688			0	4.06	1	1													468	52.6418	9.27588
F1LT99	Uncharacterized protein (Fragment) OS=Rattus norvegicus PE=4 SV=1 - [F1LT99_RAT]	4.06	3	1	1	1							4.5606	4.06	1	1													468	50.6757	6.13818
D3ZF55	Uncharacterized protein OS=Rattus norvegicus GN=Ggn PE=4 SV=1 - [D3ZF55_RAT]	4.06	1	1	1	1											3.00395	4.06	1	1									271	28.8353	10.77
P16391	RT1 class I histocompatibility antigen, AA alpha chain OS=Rattus norvegicus PE=1 SV=2 - [HA12_RAT]	4.04	1	1	1	1	protein binding	membrane	response to stimulus	Pf00129; Pf06623; Pf07654; Pf08205			3.20112	4.04	1	1													371	41.8037	5.43994
Q5RJK6	Inositol polyphosphate-1-phosphatase OS=Rattus norvegicus GN=Inpp1 PE=2 SV=1 - [Q5RJK6_RAT]	4.04	1	1	1	3			metabolic process	Pf00459			5.5755	4.04	1	1									7.24972	4.04	1	2	396	43.3321	5.04639
P12711	Alcohol dehydrogenase class-3 OS=Rattus norvegicus GN=Adh5 PE=1 SV=2 - [ADHX_RAT]	4.01	2	1	1	4	nucleotide binding; catalytic activity; metal ion binding	nucleus; cytoplasm	metabolic process	Pf00107; Pf08240			9.294	4.01	1	2									3.67137	4.01	1	2	374	39.5502	7.48877
Q923S8	Pantothenate kinase 4 OS=Rattus norvegicus GN=Pank4 PE=1 SV=1 - [PANK4_RAT]	4.01	2	2	2	3	nucleotide binding; catalytic activity	cytoplasm	metabolic process	Pf01937; Pf03630			2.38129	2.2	1	1									6.30512	1.81	1	2	773	86.1881	6.23975
D3ZJ78	RCG62312 OS=Rattus norvegicus GN=Atp6v1e2 PE=3 SV=1 - [D3ZJ78_RAT]	3.98	2	1	1	3	nucleotide binding; catalytic activity; transporter activity	cytoplasm; membrane	transport; metabolic process	Pf01991			1.60227	3.98	1	1									5.97137	3.98	1	2	226	26.5439	7.28369
Q9JMB5	Proteasomal ubiquitin receptor ADRM1 OS=Rattus norvegicus GN=Adrm1 PE=2 SV=2 - [ADRM1_RAT]	3.93	1	1	1	2	enzyme regulator activity	proteasome; nucleus; cytoplasm	metabolic process; regulation of biological process; cell organization and biogenesis	Pf04683			3.21015	3.93	1	1									2.79069	3.93	1	1	407	42.0758	5.07178
F8WFG8	Uncharacterized protein OS=Rattus norvegicus PE=4 SV=1 - [F8WFG8_RAT]	3.91	2	1	1	1	nucleotide binding; RNA binding; catalytic activity		metabolic process	Pf00009; Pf03144											0	3.91	1	1					435	47.1055	7.40088
F8WGA1	Uncharacterized protein OS=Rattus norvegicus GN=Cand1 PE=4 SV=1 - [F8WGA1_RAT]	3.9	2	3	3	3		cytoplasm; membrane	transport	Pf01602; Pf08623			2.73158	1.46	1	1									5.58673	2.44	2	2	1230	136.27	5.8335
D3ZEI4	Uncharacterized protein OS=Rattus norvegicus PE=4 SV=1 - [D3ZEI4_RAT]	3.86	1	2	2	5		membrane		Pf07679; Pf07686			5.43209	3.86	2	2					3.98968	3.86	1	1	6.51131	3.86	1	2	414	45.9712	9.62744
F1M4P1	Uncharacterized protein (Fragment) OS=Rattus norvegicus PE=4 SV=1 - [F1M4P1_RAT]	3.83	1	1	1	1	protein binding; transporter activity	nucleus; cytoplasm	transport	Pf00514; Pf01749			3.36418	3.83	1	1													522	57.7531	6.40479
F1LW82	Uncharacterized protein (Fragment) OS=Rattus norvegicus GN=LOC100362538 PE=4 SV=1 - [F1LW82_RAT]	3.83	1	1	1	1																			0	3.83	1	1	392	44.5225	4.98291
P52303-2	Isoform B of AP-1 complex subunit beta-1 OS=Rattus norvegicus GN=Ap1b1 - [AP1B1_RAT]	3.82	4	3	3	13	transporter activity	cytoplasm; membrane	transport	Pf01602; Pf02883; Pf09066; Pf12717			10.7046	2.65	2	4					9.12256	2.65	2	4	13.8072	3.82	3	5	942	103.807	5.19873
F1LQE4	Uncharacterized protein (Fragment) OS=Rattus norvegicus PE=4 SV=1 - [F1LQE4_RAT]	3.81	2	4	4	6	structural molecule activity	extracellular		Pf01391; Pf06482							4.99187	1.98	2	2	2.07044	0.69	1	1	9.18365	2.52	3	3	1311	134.711	4.90674
P68101	Eukaryotic translation initiation factor 2 subunit 1 OS=Rattus norvegicus GN=Eif2s1 PE=1 SV=2 - [IF2A_RAT]	3.81	1	1	1	3	RNA binding; protein binding	nucleus; cytoplasm	metabolic process; regulation of biological process; response to stimulus	Pf00575; Pf07541															8.18467	3.81	1	3	315	36.0854	5.08447
P62703	40S ribosomal protein S4, X isoform OS=Rattus norvegicus GN=Rps4x PE=2 SV=2 - [RS4X_RAT]	3.8	1	1	1	2	RNA binding; structural molecule activity	cytoplasm; ribosome	metabolic process	Pf00900; Pf08071											2.87968	3.8	1	1	2.0724	3.8	1	1	263	29.5791	10.1548
D3ZJP2	RCG58666, isoform CRA_a OS=Rattus norvegicus GN=RGD1562726 PE=4 SV=1 - [D3ZJP2_RAT]	3.79	1	1	1	1															1.81078	3.79	1	1					211	23.4269	7.91357
F2Z3T9	Uncharacterized protein OS=Rattus norvegicus GN=LOC690372 PE=4 SV=1 - [F2Z3T9_RAT]	3.79	1	1	1	1	nucleotide binding; RNA binding	nucleus	metabolic process	Pf00076															3.25538	3.79	1	1	475	53.4832	9.08545
F1M3T0	Uncharacterized protein (Fragment) OS=Rattus norvegicus GN=Git1 PE=4 SV=1 - [F1M3T0_RAT]	3.76	3	1	1	1	protein binding; enzyme regulator activity; metal ion binding		metabolic process; regulation of biological process	Pf00023; Pf01412; Pf08518; Pf12205; Pf12796			4.14732	3.76	1	1													745	82.4379	6.7417
D3ZL65	Uncharacterized protein OS=Rattus norvegicus GN=Psmc3 PE=3 SV=1 - [D3ZL65_RAT]	3.75	4	1	1	3	nucleotide binding; catalytic activity	cytoplasm	metabolic process; response to stimulus	Pf00004; Pf01078; Pf05496; Pf07724; Pf07728			2.99707	3.75	1	1					3.71986	3.75	1	1	3.0318	3.75	1	1	400	44.6409	5.021
P08592-2	Isoform APP695 of Amyloid beta A4 protein OS=Rattus norvegicus GN=App - [A4_RAT]	3.74	4	2	2	3	metal ion binding; protein binding	membrane		Pf02177; Pf03494; Pf03938; Pf10515; Pf12924; Pf12925							4.68948	2.3	1	1	6.88337	1.44	1	2					695	78.4334	4.83057
Q6QI48	LRRGT00160 OS=Rattus norvegicus GN=Podn PE=2 SV=1 - [Q6QI48_RAT]	3.73	4	2	2	3	protein binding	extracellular; cytoplasm	cell proliferation; regulation of biological process; cellular component movement	Pf02036; Pf12799							4.99507	2.49	1	2					2.45913	1.24	1	1	643	72.4619	8.104
F1LMV6	Uncharacterized protein OS=Rattus norvegicus GN=Dsp PE=4 SV=1 - [F1LMV6_RAT]	3.72	1	8	8	12	catalytic activity; motor activity; structural molecule activity; protein binding	chromosome; nucleus; organelle lumen; cytoskeleton; cytoplasm; mitochondrion; membrane	cell organization and biogenesis; metabolic process; reproduction; cell differentiation; development	Pf00681; Pf01576; Pf02463; Pf04111; Pf04156; Pf05483; Pf05557; Pf05622; Pf05701; Pf06637; Pf06705; Pf07888; Pf09726; Pf10174; Pf12128							39.1317	3.72	8	12									2877	332.187	6.82959
B1H267	Sorting nexin-5 OS=Rattus norvegicus GN=Snx5 PE=1 SV=1 - [SNX5_RAT]	3.71	1	1	1	2	protein binding	membrane; cytoplasm; endosome	transport; cell communication	Pf00787; Pf09325											3.53443	3.71	1	1	4.00767	3.71	1	1	404	46.7641	6.62451
D4A7E5	Uncharacterized protein OS=Rattus norvegicus PE=3 SV=1 - [D4A7E5_RAT]	3.69	1	1	1	1	nucleotide binding; catalytic activity		metabolic process	Pf00044; Pf02800			0	3.69	1	1													325	35.1599	8.52881
Q920P6	Adenosine deaminase OS=Rattus norvegicus GN=Ada PE=1 SV=3 - [ADA_RAT]	3.69	1	1	1	2	catalytic activity; metal ion binding	extracellular; cytoplasm; vacuole; cytosol; membrane; cell surface; organelle lumen	response to stimulus; development; transport; cell differentiation; regulation of biological process; cellular component movement; cell death; metabolic process; cell proliferation; defense response; cell communication; reproduction	Pf00962											2.54163	3.69	1	1	2.52812	3.69	1	1	352	39.8741	5.50342
Q9JI66-2	Isoform 2 of Electrogenic sodium bicarbonate cotransporter 1 OS=Rattus norvegicus GN=Slc4a4 - [S4A4_RAT]	3.67	3	2	2	2	transporter activity	membrane	transport	Pf00359; Pf00955; Pf07565			3.57531	2.8	1	1									2.2209	0.87	1	1	1035	115.967	6.90283
Q7TQ11	Aa1018 OS=Rattus norvegicus GN=Vtn PE=2 SV=1 - [Q7TQ11_RAT]	3.67	1	1	1	1	receptor activity	extracellular	response to stimulus; regulation of biological process; cell organization and biogenesis	Pf00045; Pf01033											5.99723	3.67	1	1					490	55.9247	5.75732
Q07258	Transforming growth factor beta-3 OS=Rattus norvegicus GN=Tgfb3 PE=2 SV=2 - [TGFB3_RAT]	3.64	1	1	1	2	protein binding	extracellular; nucleus; cytoplasm; cell surface; membrane	cell communication; metabolic process; regulation of biological process; response to stimulus; development; cell death; transport; reproduction; cell proliferation; cell growth; cell differentiation; cell organization and biogenesis; cell division	Pf00019; Pf00688							6.94732	3.64	1	2									412	47.0858	7.91357
F1LWL0	Uncharacterized protein (Fragment) OS=Rattus norvegicus PE=4 SV=1 - [F1LWL0_RAT]	3.63	3	1	1	1	nucleotide binding; metal ion binding			Pf00076															2.80346	3.63	1	1	441	47.7223	7.79639
Q6PDU1	Serine/arginine-rich splicing factor 2 OS=Rattus norvegicus GN=Srsf2 PE=1 SV=3 - [SRSF2_RAT]	3.62	3	1	1	1	nucleotide binding; RNA binding	nucleus	metabolic process	Pf00076			1.62779	3.62	1	1													221	25.4612	11.854
Q00918	Latent-transforming growth factor beta-binding protein 1 OS=Rattus norvegicus GN=Ltbp1 PE=1 SV=1 - [LTBP1_RAT]	3.62	4	4	4	5	metal ion binding; protein binding	extracellular; cell surface; membrane		Pf00683; Pf06247; Pf07645; Pf12662							15.6149	3.62	4	5									1712	186.475	5.97314
D4A9Q5	Carboxypeptidase M (Predicted) OS=Rattus norvegicus GN=Cpm PE=4 SV=1 - [D4A9Q5_RAT]	3.61	1	1	1	1	catalytic activity; metal ion binding	nucleus; cytoplasm; membrane	metabolic process	Pf00246; Pf04952											4.66814	3.61	1	1					443	50.2884	7.97217
P46413	Glutathione synthetase OS=Rattus norvegicus GN=Gss PE=1 SV=1 - [GSHB_RAT]	3.59	1	1	1	1	nucleotide binding; metal ion binding; catalytic activity; protein binding		metabolic process; response to stimulus	Pf03199; Pf03917															3.70137	3.59	1	1	474	52.3119	5.66846
P18292	Prothrombin OS=Rattus norvegicus GN=F2 PE=1 SV=1 - [THRB_RAT]	3.57	1	2	2	3	catalytic activity; protein binding; metal ion binding; receptor activity; signal transducer activity	extracellular	metabolic process; regulation of biological process; response to stimulus; defense response; cell communication; coagulation; cell proliferation; cell organization and biogenesis; cell growth; cell differentiation; development; cellular homeostasis; transport	Pf00051; Pf00089; Pf00594; Pf09342; Pf09396											6.7031	2.27	1	2	1.88353	1.3	1	1	617	70.3667	6.7124
P32551	Cytochrome b-c1 complex subunit 2, mitochondrial OS=Rattus norvegicus GN=Uqcrc2 PE=1 SV=2 - [QCR2_RAT]	3.54	1	1	1	2	catalytic activity; metal ion binding; protein binding	cytoplasm; mitochondrion; membrane	metabolic process; transport	Pf00675; Pf05193			4.21079	3.54	1	1					3.4601	3.54	1	1					452	48.3662	9.14404
P54311	Guanine nucleotide-binding protein G(I)/G(S)/G(T) subunit beta-1 OS=Rattus norvegicus GN=Gnb1 PE=1 SV=4 - [GBB1_RAT]	3.53	1	1	1	2	catalytic activity; signal transducer activity; protein binding	membrane	metabolic process; cell communication; regulation of biological process; response to stimulus; cellular homeostasis; cell proliferation; cell death; development	Pf00400			4.89379	3.53	1	2													340	37.353	5.99854
P23978	Sodium- and chloride-dependent GABA transporter 1 OS=Rattus norvegicus GN=Slc6a1 PE=1 SV=1 - [SC6A1_RAT]	3.51	1	1	1	2	transporter activity; protein binding	membrane; cell surface	transport; response to stimulus; cell communication; regulation of biological process; cell organization and biogenesis	Pf00209															7.89901	3.51	1	2	599	66.9571	7.95752
Q6P7C7	Transmembrane glycoprotein NMB OS=Rattus norvegicus GN=Gpnmb PE=2 SV=1 - [GPNMB_RAT]	3.5	1	1	1	2	protein binding	membrane; cytoplasm	cell differentiation; development	Pf00801							7.27679	3.5	1	2									572	63.6909	7.10791
F1M6Q3	Uncharacterized protein (Fragment) OS=Rattus norvegicus PE=4 SV=1 - [F1M6Q3_RAT]	3.46	1	3	3	4	structural molecule activity	extracellular	metabolic process; development; regulation of biological process; response to stimulus	Pf01413							9.78493	3.46	3	4									1647	161.285	7.91357
P50609	Fibromodulin OS=Rattus norvegicus GN=Fmod PE=2 SV=1 - [FMOD_RAT]	3.46	1	1	1	2	protein binding	extracellular	response to stimulus; development	Pf12799											4.57148	3.46	1	1	4.42001	3.46	1	1	376	43.1916	6.04932
Q5XIG8	Serine-threonine kinase receptor-associated protein OS=Rattus norvegicus GN=Strap PE=1 SV=1 - [STRAP_RAT]	3.43	1	1	1	1	protein binding	nucleus; spliceosomal complex; cytoplasm; mitochondrion; membrane	metabolic process; regulation of biological process; cell communication; response to stimulus	Pf00400			3.80894	3.43	1	1													350	38.432	5.12256
Q4V8H5	Aspartyl aminopeptidase OS=Rattus norvegicus GN=Dnpep PE=2 SV=1 - [Q4V8H5_RAT]	3.37	1	1	1	3	catalytic activity; metal ion binding		metabolic process	Pf02127											11.804	3.37	1	3					475	52.5219	7.25439
D4AC70	Uncharacterized protein OS=Rattus norvegicus GN=Col8a1 PE=4 SV=1 - [D4AC70_RAT]	3.36	1	2	2	2	protein binding	extracellular	regulation of biological process; development; cell proliferation	Pf00386							2.98321	3.36	2	2									744	73.4601	9.5835
O88201	C-type lectin domain family 11 member A OS=Rattus norvegicus GN=Clec11a PE=2 SV=1 - [CLC11_RAT]	3.35	1	1	1	1	protein binding	extracellular; cytoplasm; cytoskeleton	cell proliferation; regulation of biological process	Pf00059							2.91706	3.35	1	1									328	36.365	5.43994
D4AB71	Similar to RIKEN cDNA 4931414P19 (Predicted) OS=Rattus norvegicus GN=RGD1565222 PE=4 SV=1 - [D4AB71_RAT]	3.32	1	1	1	1							2.66648	3.32	1	1													542	58.8035	6.48096
P24054	SPARC-like protein 1 OS=Rattus norvegicus GN=Sparcl1 PE=2 SV=1 - [SPRL1_RAT]	3.31	1	1	1	4	metal ion binding; protein binding	extracellular	cell communication; regulation of biological process; response to stimulus	Pf00050; Pf07648; Pf09289; Pf10591			2.72557	3.31	1	2					0	3.31	1	1	0	3.31	1	1	634	70.5901	4.70361
D4ACR0	Uncharacterized protein OS=Rattus norvegicus PE=4 SV=1 - [D4ACR0_RAT]	3.3	1	1	1	5	nucleotide binding; RNA binding	nucleus		Pf00076			6.4982	3.3	1	2					2.96451	3.3	1	1	6.49078	3.3	1	2	333	36.8705	6.84424
P54757-5	Isoform 5 of Ephrin type-A receptor 5 OS=Rattus norvegicus GN=Epha5 - [EPHA5_RAT]	3.3	5	1	1	1	catalytic activity; receptor activity; signal transducer activity; protein binding; nucleotide binding	membrane	metabolic process; cell communication; regulation of biological process; response to stimulus	Pf00041; Pf00069; Pf00536; Pf01404; Pf07647; Pf07714			0	3.3	1	1													818	90.8076	6.50732
Q6AYE2	Endophilin-B1 OS=Rattus norvegicus GN=Sh3glb1 PE=2 SV=1 - [SHLB1_RAT]	3.29	2	1	1	1	protein binding	cytoplasm; Golgi; membrane; mitochondrion	cell death; cell communication; regulation of biological process; response to stimulus; cell organization and biogenesis	Pf00018; Pf03114; Pf07653															4.05506	3.29	1	1	365	40.7618	6.03662
D3Z9N2	Similar to RIKEN cDNA 6430548M08 (Predicted), isoform CRA_a OS=Rattus norvegicus GN=RGD1304884 PE=4 SV=1 - [D3Z9N2_RAT]	3.27	2	1	1	1				Pf12335			2.31503	3.27	1	1													397	45.1467	5.07178
Q9R1T3	Cathepsin Z OS=Rattus norvegicus GN=Ctsz PE=1 SV=2 - [CATZ_RAT]	3.27	1	1	1	1	catalytic activity	extracellular	metabolic process	Pf00112											3.07129	3.27	1	1					306	34.1724	7.15186
Q7TP52	Carboxymethylenebutenolidase homolog OS=Rattus norvegicus GN=Cmbl PE=2 SV=1 - [CMBL_RAT]	3.27	1	1	1	1	catalytic activity	cytoplasm; cytosol	metabolic process	Pf00326; Pf00561; Pf01738; Pf12695; Pf12697															2.37786	3.27	1	1	245	27.885	6.7124
F1LQ41	Uncharacterized protein OS=Rattus norvegicus GN=Nlgn2 PE=4 SV=1 - [F1LQ41_RAT]	3.26	10	2	2	3	catalytic activity; protein binding	membrane	regulation of biological process; metabolic process; cell communication; response to stimulus; cell organization and biogenesis; development; cellular homeostasis; transport	Pf00135; Pf00326; Pf07859			6.80917	1.43	1	2	2.32858	1.82	1	1									768	83.8502	6.01123
Q499S6	Cathepsin F OS=Rattus norvegicus GN=Ctsf PE=2 SV=1 - [Q499S6_RAT]	3.25	1	1	1	1	catalytic activity		metabolic process	Pf00112; Pf08246							2.41385	3.25	1	1									462	51.7958	6.21436
Q641Y8	ATP-dependent RNA helicase DDX1 OS=Rattus norvegicus GN=Ddx1 PE=2 SV=1 - [DDX1_RAT]	3.24	1	1	1	1	nucleotide binding; DNA binding; RNA binding; catalytic activity; protein binding	nucleus; cytoplasm; organelle lumen	metabolic process; response to stimulus; regulation of biological process; development	Pf00270; Pf00271; Pf00622			0	3.24	1	1													740	82.4448	7.2251
P35565	Calnexin OS=Rattus norvegicus GN=Canx PE=1 SV=1 - [CALX_RAT]	3.21	2	1	1	3	metal ion binding; protein binding	cytoplasm; endoplasmic reticulum; membrane; ribosome	metabolic process; cell communication; transport	Pf00262											2.97291	3.21	1	1	4.57157	3.21	1	2	591	67.2126	4.62744
D3ZYH8	Uncharacterized protein OS=Rattus norvegicus GN=Mpo PE=4 SV=1 - [D3ZYH8_RAT]	3.21	2	1	1	1	antioxidant activity; catalytic activity	membrane	response to stimulus; metabolic process	Pf03098											5.24312	3.21	1	1					592	66.8425	9.42236
D3ZFS9	Uncharacterized protein OS=Rattus norvegicus GN=Copa PE=4 SV=1 - [D3ZFS9_RAT]	3.2	1	1	1	1	structural molecule activity; protein binding	cytoplasm; Golgi; membrane	transport	Pf06957															2.9722	3.2	1	1	469	51.9476	5.93506
D3ZGL4	Uncharacterized protein OS=Rattus norvegicus GN=Col13a1 PE=4 SV=1 - [D3ZGL4_RAT]	3.19	4	1	1	1											2.7186	3.19	1	1									564	56.5659	10.2573
D4AE62	Uncharacterized protein OS=Rattus norvegicus GN=Sh3glb2 PE=4 SV=1 - [D4AE62_RAT]	3.17	4	1	1	1	protein binding	cytoplasm	cell communication; regulation of biological process; response to stimulus; cell organization and biogenesis	Pf03114															3.64954	3.17	1	1	379	42.1166	5.80811
P20717	Protein-arginine deiminase type-2 OS=Rattus norvegicus GN=Padi2 PE=1 SV=1 - [PADI2_RAT]	3.16	2	1	1	2	catalytic activity; metal ion binding	cytoplasm	metabolic process	Pf03068; Pf08526; Pf08527			0	3.16	1	1					2.08385	3.16	1	1					665	75.3081	5.47803
Q64057	Alpha-aminoadipic semialdehyde dehydrogenase OS=Rattus norvegicus GN=Aldh7a1 PE=1 SV=2 - [AL7A1_RAT]	3.15	1	1	1	4	catalytic activity	nucleus; cytoplasm; mitochondrion; cytosol	metabolic process	Pf00171			12.005	3.15	1	3									5.35096	3.15	1	1	539	58.7114	7.86963
D3ZAN2	Uncharacterized protein OS=Rattus norvegicus PE=4 SV=1 - [D3ZAN2_RAT]	3.13	1	1	1	1	metal ion binding	membrane	cell growth; cell organization and biogenesis; regulation of biological process	Pf00028			0	3.13	1	1													1310	143.103	4.43701
Q8CGV7	Thiamine-triphosphatase OS=Rattus norvegicus GN=Thtpa PE=2 SV=3 - [THTPA_RAT]	3.13	1	1	1	1	catalytic activity; metal ion binding	nucleus; organelle lumen; cytoplasm	metabolic process	Pf01928															2.40343	3.13	1	1	224	24.5284	4.75439
F1LWK6	Uncharacterized protein (Fragment) OS=Rattus norvegicus GN=Hbs1l PE=4 SV=1 - [F1LWK6_RAT]	3.13	3	1	1	1			metabolic process; cell communication; regulation of biological process; response to stimulus	Pf08938															3.70548	3.13	1	1	575	62.3376	6.78564
F1MAA7	Uncharacterized protein OS=Rattus norvegicus GN=Lamc1 PE=4 SV=1 - [F1MAA7_RAT]	3.11	1	3	3	7	catalytic activity; motor activity; structural molecule activity	chromosome; nucleus; organelle lumen; extracellular; cytoplasm; cytoskeleton; membrane	cell organization and biogenesis; reproduction; cellular component movement; cell differentiation; development	Pf00052; Pf00053; Pf00055; Pf01576; Pf05130; Pf05483; Pf05557; Pf05701; Pf06160; Pf08317; Pf09969			8.82136	1.06	1	2	8.00094	2.05	2	2	9.18264	1.06	1	2	2.16957	1.06	1	1	1607	177.273	5.22412
P05370	Glucose-6-phosphate 1-dehydrogenase OS=Rattus norvegicus GN=G6pdx PE=1 SV=3 - [G6PD_RAT]	3.11	1	1	1	1	nucleotide binding; catalytic activity	nucleus; cytoplasm; cytosol	metabolic process; response to stimulus; regulation of biological process	Pf00479; Pf02781											3.33078	3.11	1	1					515	59.3378	6.37939
Q9WVR7	Protein phosphatase 1F OS=Rattus norvegicus GN=Ppm1f PE=2 SV=1 - [PPM1F_RAT]	3.11	1	1	1	1	catalytic activity; metal ion binding	cytoplasm; cytosol	metabolic process; regulation of biological process; cell death; cellular component movement; response to stimulus; cell organization and biogenesis; cell communication	Pf00481															3.10514	3.11	1	1	450	49.1348	5.35107
Q5U367	Procollagen-lysine,2-oxoglutarate 5-dioxygenase 3 OS=Rattus norvegicus GN=Plod3 PE=2 SV=1 - [PLOD3_RAT]	3.1	1	2	2	2	metal ion binding; catalytic activity	cytoplasm; endoplasmic reticulum; membrane	development; cell differentiation; cell organization and biogenesis; response to stimulus; metabolic process	Pf03171							5.05902	3.1	2	2									741	85.0067	6.23975
D3ZKA0	Serine (Or cysteine) peptidase inhibitor, clade B (Ovalbumin), member 13 (Predicted) OS=Rattus norvegicus GN=Serpinb13 PE=3 SV=1 - [D3ZKA0_RAT]	3.08	1	1	1	1	enzyme regulator activity	extracellular	metabolic process; regulation of biological process	Pf00079											2.8807	3.08	1	1					389	44.2215	5.92236
B2RYP4	Sorting nexin 2 OS=Rattus norvegicus GN=Snx2 PE=2 SV=1 - [B2RYP4_RAT]	3.08	1	1	1	1	protein binding; transporter activity	cytoplasm; endosome; membrane	transport; cell communication	Pf00787; Pf03700; Pf05667; Pf09325; Pf10456															2.25186	3.08	1	1	519	58.4947	5.12256
D4AB17	Uncharacterized protein OS=Rattus norvegicus GN=Pfas PE=4 SV=1 - [D4AB17_RAT]	3.07	1	2	2	2	catalytic activity	membrane	metabolic process; response to stimulus	Pf00586; Pf02769			5.72118	3.07	2	2													1271	136.808	5.69385
Q32PZ3	Protein unc-45 homolog A OS=Rattus norvegicus GN=Unc45a PE=2 SV=1 - [UN45A_RAT]	3.07	1	1	1	1	protein binding	nucleus; cytoplasm	development; cell differentiation; metabolic process	Pf11701; Pf12895							0	3.07	1	1									944	103.176	6.18896
D4AEP0	Adenylosuccinate synthetase OS=Rattus norvegicus GN=Adss PE=3 SV=1 - [D4AEP0_RAT]	3.07	1	1	1	1	nucleotide binding; metal ion binding; catalytic activity	cytoplasm; membrane	metabolic process; response to stimulus	Pf00709											4.22156	3.07	1	1					456	50.0537	6.37939
F1LPH4	Uncharacterized protein OS=Rattus norvegicus GN=Atp2b3 PE=3 SV=1 - [F1LPH4_RAT]	3.07	16	1	1	2	nucleotide binding; catalytic activity; transporter activity; metal ion binding	membrane	metabolic process; transport	Pf00122; Pf00689; Pf00690; Pf00702; Pf12424; Pf12710											0	3.07	1	2					1109	121.861	6.17627
D3Z8U3	Uncharacterized protein OS=Rattus norvegicus GN=Atg16l1 PE=4 SV=1 - [D3Z8U3_RAT]	3.06	4	1	1	1	catalytic activity; motor activity; protein binding	chromosome; nucleus; organelle lumen; cytoplasm; cytoskeleton; membrane	cell organization and biogenesis; reproduction	Pf00400; Pf00769; Pf01576; Pf04156; Pf05483; Pf05557; Pf06160; Pf07106; Pf07888; Pf08317; Pf08614; Pf09726; Pf11559							2.95073	3.06	1	1									588	65.9526	6.20166
Q6AYK6	Calcyclin-binding protein OS=Rattus norvegicus GN=Cacybp PE=1 SV=1 - [CYBP_RAT]	3.06	1	1	1	1	protein binding	nucleus; cytoplasm	development; metabolic process; regulation of biological process; cell differentiation; response to stimulus; cell death	Pf04969; Pf05002; Pf09032															2.15479	3.06	1	1	229	26.5247	7.86963
Q01986	Dual specificity mitogen-activated protein kinase kinase 1 OS=Rattus norvegicus GN=Map2k1 PE=1 SV=2 - [MP2K1_RAT]	3.05	1	1	1	2	nucleotide binding; catalytic activity; signal transducer activity; protein binding	nucleus; cytoplasm; mitochondrion; endosome; Golgi; cytoskeleton; cytosol; membrane	cell communication; regulation of biological process; response to stimulus; metabolic process; cell organization and biogenesis; cell proliferation; cell differentiation; development; cellular component movement; transport	Pf00069; Pf07714			4.06666	3.05	1	1					4.15643	3.05	1	1					393	43.4374	6.62451
Q6AYN4-2	Isoform 2 of Phytanoyl-CoA hydroxylase-interacting protein-like OS=Rattus norvegicus GN=Phyhipl - [PHIPL_RAT]	3.03	2	1	1	1	protein binding			Pf00041			3.1186	3.03	1	1													330	37.5216	7.29834
D4ADR6	Syntaphilin (Predicted), isoform CRA_d OS=Rattus norvegicus GN=Snph PE=4 SV=1 - [D4ADR6_RAT]	2.99	3	1	1	1	protein binding	cytoplasm		Pf03114; Pf04156; Pf12128			3.37776	2.99	1	1													468	50.8934	5.88428
P06238	Alpha-2-macroglobulin OS=Rattus norvegicus GN=A2m PE=2 SV=2 - [A2MG_RAT]	2.99	1	3	3	6	enzyme regulator activity; protein binding	extracellular	defense response; response to stimulus; metabolic process; regulation of biological process; cell differentiation	Pf00207; Pf01835; Pf07677; Pf07678; Pf07703; Pf10569; Pf11974							12.1089	0.95	1	3	11.535	2.04	2	3					1472	163.682	6.29053
D3ZMC2	Uncharacterized protein OS=Rattus norvegicus GN=Arrb1 PE=4 SV=1 - [D3ZMC2_RAT]	2.93	2	1	1	1			cell communication; regulation of biological process; response to stimulus	Pf00339; Pf02752			2.99654	2.93	1	1													410	46.2338	6.41748
F1M798	Uncharacterized protein OS=Rattus norvegicus GN=Bmp1 PE=3 SV=1 - [F1M798_RAT]	2.93	5	1	2	3	catalytic activity; metal ion binding; protein binding		metabolic process; development; regulation of biological process	Pf00431; Pf01400; Pf07645; Pf12662; Pf12947							10.6775	2.93	2	3									990	111.605	7.02002
F1LUH9	Uncharacterized protein (Fragment) OS=Rattus norvegicus GN=Tll1 PE=3 SV=1 - [F1LUH9_RAT]	2.93	5	1	2	3	catalytic activity; metal ion binding; protein binding		metabolic process	Pf00431; Pf01400; Pf07645; Pf12662; Pf12947							10.162	2.93	2	3									955	107.877	6.354
Q63769-2	Isoform 2 of Sushi repeat-containing protein SRPX OS=Rattus norvegicus GN=Srpx - [SRPX_RAT]	2.93	2	1	1	1		extracellular		Pf00084; Pf02494							4.05959	2.93	1	1									444	49.4091	8.79248
Q63537-2	Isoform IIb of Synapsin-2 OS=Rattus norvegicus GN=Syn2 - [SYN2_RAT]	2.92	2	1	1	1	catalytic activity; nucleotide binding	cytoplasm	cell communication; transport	Pf02078; Pf02750; Pf10581			0	2.92	1	1													479	52.4214	7.94287
F1M0T9	Uncharacterized protein (Fragment) OS=Rattus norvegicus GN=RGD1304978 PE=4 SV=1 - [F1M0T9_RAT]	2.91	1	1	1	1	catalytic activity		metabolic process	Pf01795															2.64743	2.91	1	1	275	30.7823	9.72998
D3ZSC1	Sushi domain containing 5 (Predicted) OS=Rattus norvegicus GN=Susd5 PE=4 SV=1 - [D3ZSC1_RAT]	2.9	1	1	1	2				Pf00193							7.27546	2.9	1	2									621	67.5129	4.83057
F1LXP8	Uncharacterized protein (Fragment) OS=Rattus norvegicus GN=Arhgap18 PE=4 SV=1 - [F1LXP8_RAT]	2.87	1	1	1	1		membrane	cell communication; regulation of biological process; response to stimulus	Pf00620											2.77943	2.87	1	1					628	71.1668	6.45557
Q5U2Z3	Nucleosome assembly protein 1-like 4 OS=Rattus norvegicus GN=Nap1l4 PE=2 SV=1 - [NP1L4_RAT]	2.85	2	1	1	1		nucleus	cell organization and biogenesis; metabolic process	Pf00956			2.68451	2.85	1	1													386	43.8895	4.67822
Q63028-2	Isoform 2 of Alpha-adducin OS=Rattus norvegicus GN=Add1 - [ADDA_RAT]	2.85	3	1	1	1	metal ion binding			Pf00596															3.02329	2.85	1	1	631	69.7051	6.55127
Q62951	Dihydropyrimidinase-related protein 4 (Fragment) OS=Rattus norvegicus GN=Dpysl4 PE=1 SV=1 - [DPYL4_RAT]	2.84	3	1	1	1	catalytic activity; protein binding	cytoplasm	metabolic process; cell differentiation; development	Pf01979; Pf04909															2.38625	2.84	1	1	564	61.0471	6.771
F8WFR8	Uncharacterized protein OS=Rattus norvegicus GN=LOC100359876 PE=4 SV=1 - [F8WFR8_RAT]	2.82	2	1	1	2	catalytic activity; nucleotide binding	membrane	metabolic process	Pf00731; Pf01259											4.99054	2.82	1	2					425	47.0922	7.86963
P27321-6	Isoform 6 of Calpastatin OS=Rattus norvegicus GN=Cast - [ICAL_RAT]	2.82	9	1	1	2	enzyme regulator activity			Pf00748											9.16905	2.82	1	2					639	69.1277	5.0083
F1LUX8	Uncharacterized protein (Fragment) OS=Rattus norvegicus GN=Alcam PE=4 SV=1 - [F1LUX8_RAT]	2.8	2	1	1	1	protein binding	membrane		Pf02124; Pf07679; Pf07686; Pf08205															4.1926	2.8	1	1	571	63.8352	5.74463
F1LNU9	Uncharacterized protein (Fragment) OS=Rattus norvegicus GN=Gfpt2 PE=4 SV=1 - [F1LNU9_RAT]	2.79	2	1	1	1	catalytic activity	cytoplasm	metabolic process	Pf00310; Pf01380											2.70842	2.79	1	1					680	76.6847	7.26904
Q6AYT3	tRNA-splicing ligase RtcB homolog OS=Rattus norvegicus PE=2 SV=1 - [RTCB_RAT]	2.77	1	1	1	1	nucleotide binding; catalytic activity; protein binding; metal ion binding	cytoplasm	metabolic process	Pf01139			2.41365	2.77	1	1													505	55.2139	7.2251
D3ZKP1	RCG44763 OS=Rattus norvegicus GN=Ankrd34b PE=4 SV=1 - [D3ZKP1_RAT]	2.76	1	1	1	1	protein binding			Pf00023; Pf12796							2.12249	2.76	1	1									508	55.5434	8.01611
D3ZND2	Uncharacterized protein OS=Rattus norvegicus PE=4 SV=1 - [D3ZND2_RAT]	2.73	2	1	1	1											0	2.73	1	1									659	72.9813	7.35693
D4A8D5	Filamin, beta (Predicted) OS=Rattus norvegicus GN=Flnb PE=4 SV=1 - [D4A8D5_RAT]	2.72	2	1	5	16	protein binding			Pf00307; Pf00630			15.8089	1.32	2	4	3.01174	0.43	1	1	7.29019	1.32	2	2	32.0734	2.72	5	9	2578	275.144	5.73193
D3ZND6	Protein Wnt OS=Rattus norvegicus GN=Wnt8b PE=3 SV=1 - [D3ZND6_RAT]	2.72	1	1	1	1	protein binding	extracellular; membrane	development; metabolic process; regulation of biological process; cell communication; response to stimulus; cell differentiation	Pf00110															0	2.72	1	1	368	40.5897	8.5874
F1LN88	Uncharacterized protein OS=Rattus norvegicus PE=3 SV=1 - [F1LN88_RAT]	2.7	2	1	1	1	catalytic activity	cytoplasm; mitochondrion	metabolic process	Pf00171			3.26627	2.7	1	1													519	56.3855	7.31299
P00786	Pro-cathepsin H OS=Rattus norvegicus GN=Ctsh PE=1 SV=1 - [CATH_RAT]	2.7	1	1	1	1	catalytic activity; enzyme regulator activity; receptor activity; signal transducer activity; protein binding	cytoplasm; extracellular; vacuole; cytosol	development; cell death; regulation of biological process; response to stimulus; cell communication; metabolic process; reproduction; cell proliferation; cellular component movement	Pf00112; Pf08246							2.17819	2.7	1	1									333	37.0799	8.41162
D3ZQ02	Uncharacterized protein OS=Rattus norvegicus PE=4 SV=1 - [D3ZQ02_RAT]	2.69	2	1	1	2	protein binding			Pf00400			4.05641	2.69	1	1									3.4577	2.69	1	1	446	49.1915	7.10791
D3ZPX1	Uncharacterized protein OS=Rattus norvegicus GN=Anks6 PE=4 SV=1 - [D3ZPX1_RAT]	2.69	2	1	1	1	protein binding			Pf00023; Pf00536; Pf07647; Pf12796							2.48896	2.69	1	1									817	86.4618	7.2251
F1M680	Uncharacterized protein (Fragment) OS=Rattus norvegicus GN=Ddb1 PE=4 SV=1 - [F1M680_RAT]	2.67	2	1	1	3	protein binding	nucleus; membrane		Pf03178			3.79716	2.67	1	1					2.52285	2.67	1	1	2.88537	2.67	1	1	600	66.8917	5.70654
P08289	Alkaline phosphatase, tissue-nonspecific isozyme OS=Rattus norvegicus GN=Alpl PE=1 SV=2 - [PPBT_RAT]	2.67	1	1	1	1	catalytic activity; metal ion binding	extracellular; membrane	reproduction; metabolic process; response to stimulus; development	Pf00245											3.10757	2.67	1	1					524	57.6229	6.91748
P49088	Asparagine synthetase [glutamine-hydrolyzing] OS=Rattus norvegicus GN=Asns PE=2 SV=3 - [ASNS_RAT]	2.67	1	1	1	1	nucleotide binding; catalytic activity; protein binding		development; metabolic process; response to stimulus; cell communication; cell death; regulation of biological process	Pf00310; Pf00733															2.82294	2.67	1	1	561	64.2055	6.45557
Q642E6	Tripeptidyl peptidase I OS=Rattus norvegicus GN=Tpp1 PE=2 SV=1 - [Q642E6_RAT]	2.66	2	1	1	2	catalytic activity	cytoplasm; mitochondrion; vacuole	metabolic process; cell organization and biogenesis; development	Pf00082; Pf09286							8.04474	2.66	1	2									563	61.2748	6.63916
F1M7L7	Uncharacterized protein OS=Rattus norvegicus GN=Ltbp2 PE=4 SV=1 - [F1M7L7_RAT]	2.66	4	3	3	3	metal ion binding; protein binding	cell surface; membrane		Pf00683; Pf06247; Pf07645; Pf12662							8.36218	1.53	2	2	3.3761	1.13	1	1					1764	189.817	5.38916
Q68FT8	RCG33981, isoform CRA_a OS=Rattus norvegicus GN=Serpinf2 PE=2 SV=1 - [Q68FT8_RAT]	2.65	1	1	1	2	protein binding; enzyme regulator activity	extracellular	response to stimulus; metabolic process; regulation of biological process; cell organization and biogenesis; cell communication; development; cell proliferation; coagulation	Pf00079											4.11537	2.65	1	1	4.08998	2.65	1	1	491	54.858	6.13818
O35094	Mitochondrial import inner membrane translocase subunit TIM44 OS=Rattus norvegicus GN=Timm44 PE=2 SV=1 - [TIM44_RAT]	2.65	1	1	1	1	nucleotide binding; transporter activity; protein binding	cytoplasm; mitochondrion; membrane; organelle lumen	transport	Pf04280															3.3999	2.65	1	1	453	51.0283	8.14795
F1M7I4	Uncharacterized protein (Fragment) OS=Rattus norvegicus GN=Fbxw11 PE=4 SV=1 - [F1M7I4_RAT]	2.64	4	1	1	1	catalytic activity; protein binding	nucleus; cytoplasm; cytoskeleton; cytosol	metabolic process; regulation of biological process; cell communication; response to stimulus; transport	Pf00400; Pf00646; Pf08801; Pf12125; Pf12937															2.92518	2.64	1	1	493	56.6266	7.59131
F1LSE8	Uncharacterized protein (Fragment) OS=Rattus norvegicus GN=Ciita PE=4 SV=1 - [F1LSE8_RAT]	2.63	1	1	1	1	nucleotide binding	membrane	metabolic process; regulation of biological process	Pf05729			0	2.63	1	1													1063	117.202	5.70654
D3ZMV4	Uncharacterized protein OS=Rattus norvegicus PE=4 SV=1 - [D3ZMV4_RAT]	2.63	4	1	1	1	nucleotide binding; catalytic activity; metal ion binding	cytoplasm	metabolic process	Pf00569; Pf02403; Pf09068; Pf09069; Pf11932															3.28372	2.63	1	1	570	65.057	8.17725
D3ZD19	Extracellular link domain-containing 1 (Predicted) OS=Rattus norvegicus GN=Lyve1 PE=4 SV=1 - [D3ZD19_RAT]	2.62	1	1	1	1	receptor activity; signal transducer activity	membrane	metabolic process	Pf00193											2.3949	2.62	1	1					343	37.2436	7.72314
Q4V8B0	Oxidation resistance protein 1 OS=Rattus norvegicus GN=Oxr1 PE=1 SV=3 - [OXR1_RAT]	2.62	1	1	1	1		nucleus; organelle lumen; cytoplasm; mitochondrion; membrane	response to stimulus; metabolic process	Pf01476; Pf07534; Pf09726															3.49527	2.62	1	1	839	92.7526	5.09717
F1LM42	Uncharacterized protein (Fragment) OS=Rattus norvegicus GN=Ank2 PE=4 SV=1 - [F1LM42_RAT]	2.6	6	6	6	10	protein binding	cytoplasm; membrane	metabolic process; regulation of biological process; cell communication; response to stimulus	Pf00023; Pf00531; Pf00791; Pf03326; Pf12796			15.3804	2.27	5	5					5.08904	0.66	1	1	11.6318	1.6	3	4	3927	429.347	5.13525
O54975	Xaa-Pro aminopeptidase 1 OS=Rattus norvegicus GN=Xpnpep1 PE=1 SV=1 - [XPP1_RAT]	2.57	1	1	1	1	catalytic activity; metal ion binding; protein binding	cytoplasm; cytosol	metabolic process	Pf00557; Pf01321															4.8659	2.57	1	1	623	69.6131	5.60498
F1M5U6	Uncharacterized protein (Fragment) OS=Rattus norvegicus GN=Cadps2 PE=4 SV=1 - [F1M5U6_RAT]	2.56	10	1	1	1	protein binding	membrane		Pf00169			3.62493	2.56	1	1													587	67.302	7.50342
F1M1Q6	Uncharacterized protein (Fragment) OS=Rattus norvegicus GN=RGD1304624 PE=4 SV=1 - [F1M1Q6_RAT]	2.55	3	1	1	1				Pf12847							0	2.55	1	1									274	31.2517	4.94482
Q5XIL7	Activating transcription factor 7 interacting protein 2 OS=Rattus norvegicus GN=Atf7ip2 PE=2 SV=1 - [Q5XIL7_RAT]	2.54	1	1	1	2															0	2.54	1	1	0	2.54	1	1	393	44.0466	9.78857
O55012-2	Isoform 2 of Phosphatidylinositol-binding clathrin assembly protein OS=Rattus norvegicus GN=Picalm - [PICA_RAT]	2.51	5	1	1	1	protein binding	cytoplasm; membrane	cell organization and biogenesis; transport	Pf01417; Pf07651			0	2.51	1	1													597	64.616	8.93896
D3ZTZ7	Uncharacterized protein OS=Rattus norvegicus GN=Mid2 PE=4 SV=1 - [D3ZTZ7_RAT]	2.51	1	1	1	1	protein binding; metal ion binding	cytoplasm; cytoskeleton; membrane		Pf00041; Pf00097; Pf00622; Pf00643											0	2.51	1	1					717	81.3583	7.47412
D4ADZ2	Bicaudal D homolog 1 (Drosophila) (Predicted) OS=Rattus norvegicus GN=Bicd1 PE=4 SV=1 - [D4ADZ2_RAT]	2.51	2	1	1	2		cytoplasm; Golgi	transport; metabolic process; regulation of biological process	Pf09730; Pf09787; Pf10186; Pf12128															7.05292	2.51	1	2	835	95.7722	5.75732
Q5M918	Glucosamine (N-acetyl)-6-sulfatase OS=Rattus norvegicus GN=Gns PE=2 SV=1 - [Q5M918_RAT]	2.5	2	1	1	1	catalytic activity	cytoplasm; vacuole	metabolic process	Pf00884; Pf01663							2.01097	2.5	1	1									519	57.7288	6.771
Q80W90-2	Isoform 2 of LIM/homeobox protein Lhx9 OS=Rattus norvegicus GN=Lhx9 - [LHX9_RAT]	2.49	5	1	1	1	DNA binding; metal ion binding		metabolic process; regulation of biological process	Pf00046; Pf00412			2.12143	2.49	1	1													321	36.0629	9.01221
F1M9R3	Uncharacterized protein (Fragment) OS=Rattus norvegicus PE=4 SV=1 - [F1M9R3_RAT]	2.49	5	1	1	1	protein binding	membrane		Pf00041							6.27722	2.49	1	1									885	97.5957	9.53955
F1LQW3	Uncharacterized protein (Fragment) OS=Rattus norvegicus GN=Sfpq PE=4 SV=1 - [F1LQW3_RAT]	2.48	1	1	1	3	nucleotide binding	nucleus; organelle lumen	metabolic process	Pf00076; Pf08075			3.09362	2.48	1	1									8.2342	2.48	1	2	606	65.6544	8.80713
Q9QY17-4	Isoform 4 of Protein kinase C and casein kinase substrate in neurons 2 protein OS=Rattus norvegicus GN=Pacsin2 - [PACN2_RAT]	2.47	5	1	1	1	protein binding			Pf00018; Pf00611; Pf07653															2.36805	2.47	1	1	445	51.262	5.38916
Q62981	Zinc finger protein 260 OS=Rattus norvegicus GN=Znf260 PE=1 SV=1 - [ZN260_RAT]	2.46	1	1	1	1	DNA binding; metal ion binding	nucleus; cytoplasm	metabolic process; regulation of biological process; development				0	2.46	1	1													407	46.5537	8.99756
D3ZQL3	RCG28728, isoform CRA_b OS=Rattus norvegicus GN=Gbp4 PE=4 SV=1 - [D3ZQL3_RAT]	2.42	1	1	1	1	catalytic activity; nucleotide binding	cytoplasm; cytosol; extracellular	metabolic process; response to stimulus; defense response	Pf02263; Pf02841; Pf05879															2.61127	2.42	1	1	620	70.6094	6.34131
Q10739	Matrix metalloproteinase-14 OS=Rattus norvegicus GN=Mmp14 PE=2 SV=2 - [MMP14_RAT]	2.41	1	1	1	1	catalytic activity; protein binding; metal ion binding; enzyme regulator activity	cytoplasm; membrane	development; reproduction; response to stimulus; cell proliferation; metabolic process; regulation of biological process; cellular component movement; cell differentiation; cell organization and biogenesis	Pf00045; Pf00413; Pf01471; Pf07998; Pf11857							5.25763	2.41	1	1									582	66.0381	8.03076
Q6P9U0	Serine (Or cysteine) peptidase inhibitor, clade B, member 6a OS=Rattus norvegicus GN=Serpinb6a PE=2 SV=1 - [Q6P9U0_RAT]	2.37	1	1	1	3	enzyme regulator activity	cytoplasm	metabolic process; regulation of biological process	Pf00079; Pf05833											5.92078	2.37	1	2	3.15987	2.37	1	1	379	42.9909	6.1001
F1LM37	Uncharacterized protein OS=Rattus norvegicus GN=Sf1 PE=4 SV=1 - [F1LM37_RAT]	2.37	2	1	1	1	RNA binding; metal ion binding			Pf00013											3.01561	2.37	1	1					548	59.7077	9.49561
F1LWH9	Uncharacterized protein (Fragment) OS=Rattus norvegicus PE=4 SV=1 - [F1LWH9_RAT]	2.35	1	1	1	2	enzyme regulator activity			Pf00780			5.93971	2.35	1	2													554	59.9797	6.69775
F1M3M0	Uncharacterized protein (Fragment) OS=Rattus norvegicus GN=Atg4c PE=4 SV=1 - [F1M3M0_RAT]	2.31	1	1	1	1	catalytic activity	extracellular; cytoplasm	cell communication; cell organization and biogenesis; metabolic process; response to stimulus; transport	Pf03416			2.46649	2.31	1	1													432	49.1016	6.22705
P30349	Leukotriene A-4 hydrolase OS=Rattus norvegicus GN=Lta4h PE=2 SV=2 - [LKHA4_RAT]	2.3	2	1	1	2	catalytic activity; metal ion binding	nucleus; cytoplasm	metabolic process; response to stimulus; cell differentiation; development	Pf01433; Pf09127			2.77167	2.3	1	1									2.92745	2.3	1	1	610	69.1321	6.03662
Q6IUU3-2	Isoform 2 of Sulfhydryl oxidase 1 OS=Rattus norvegicus GN=Qsox1 - [QSOX1_RAT]	2.3	4	1	1	1	catalytic activity		cellular homeostasis; regulation of biological process; metabolic process	Pf00085; Pf04777							3.7637	2.3	1	1									564	62.8433	8.38232
Q3KR86	Mitochondrial inner membrane protein (Fragment) OS=Rattus norvegicus GN=Immt PE=1 SV=1 - [IMMT_RAT]	2.3	5	1	1	1		cytoplasm; mitochondrion; membrane	response to stimulus	Pf09731; Pf10079											3.40304	2.3	1	1					609	67.1352	5.79541
O35217	Multiple inositol polyphosphate phosphatase 1 OS=Rattus norvegicus GN=Minpp1 PE=1 SV=3 - [MINP1_RAT]	2.29	1	1	1	1	catalytic activity	cytoplasm; endoplasmic reticulum; organelle lumen	metabolic process; cell communication; regulation of biological process; response to stimulus	Pf00300; Pf00328							2.71242	2.29	1	1									481	54.5547	6.90283
Q3MID7	Lipopolysaccharide binding protein OS=Rattus norvegicus GN=Lbp PE=2 SV=1 - [Q3MID7_RAT]	2.29	2	1	1	1	protein binding	extracellular	cellular component movement; defense response; response to stimulus; transport; cell communication; regulation of biological process; metabolic process	Pf01273; Pf02886							2.4305	2.29	1	1									481	53.4643	9.01221
B1WC34	Protein kinase C substrate 80K-H OS=Rattus norvegicus GN=Prkcsh PE=2 SV=1 - [B1WC34_RAT]	2.29	1	1	1	1	RNA binding; protein binding; metal ion binding; catalytic activity	membrane	metabolic process; cell organization and biogenesis	Pf07915; Pf12999											2.69183	2.29	1	1					525	59.1811	4.4751
Q4KM49	Tyrosyl-tRNA synthetase, cytoplasmic OS=Rattus norvegicus GN=Yars PE=2 SV=3 - [SYYC_RAT]	2.27	1	1	1	1	RNA binding; nucleotide binding; catalytic activity	nucleus; cytoplasm	metabolic process	Pf00579; Pf01588											3.23125	2.27	1	1					528	59.078	7.00537
P40329	Arginyl-tRNA synthetase, cytoplasmic OS=Rattus norvegicus GN=Rars PE=1 SV=2 - [SYRC_RAT]	2.27	1	1	1	1	RNA binding; nucleotide binding; catalytic activity	nucleus; cytoplasm; mitochondrion	metabolic process	Pf00750; Pf03485; Pf05746															3.14934	2.27	1	1	660	75.762	7.04932
D4A458	Uncharacterized protein OS=Rattus norvegicus GN=Ewsr1 PE=4 SV=1 - [D4A458_RAT]	2.27	3	1	1	1	nucleotide binding; metal ion binding			Pf00076; Pf00641															3.27433	2.27	1	1	618	64.746	9.39307
O88453	Scaffold attachment factor B1 OS=Rattus norvegicus GN=Safb PE=1 SV=2 - [SAFB1_RAT]	2.26	1	1	1	1	nucleotide binding; DNA binding; RNA binding; protein binding	nucleus	metabolic process; regulation of biological process	Pf00076; Pf02037			2.45896	2.26	1	1													931	104.504	5.35107
Q8CF82	ATP-binding cassette sub-family A member 5 OS=Rattus norvegicus GN=Abca5 PE=2 SV=1 - [ABCA5_RAT]	2.25	1	2	2	2	nucleotide binding; catalytic activity	cytoplasm; Golgi; membrane; vacuole; endosome	metabolic process; transport; cell differentiation; regulation of biological process; cell organization and biogenesis	Pf00005; Pf03193; Pf12698			0	1.4	1	1									3.14419	0.85	1	1	1642	185.69	7.09326
D4ACI0	Uncharacterized protein OS=Rattus norvegicus GN=Olr1115 PE=4 SV=1 - [D4ACI0_RAT]	2.24	3	1	1	1	receptor activity; signal transducer activity	membrane	cell communication; regulation of biological process; response to stimulus	Pf00001			2.40065	2.24	1	1													312	34.9283	7.57666
F1LT62	Uncharacterized protein (Fragment) OS=Rattus norvegicus PE=4 SV=1 - [F1LT62_RAT]	2.24	1	1	1	4							2.04229	2.24	1	2									3.47641	2.24	1	2	357	41.8721	9.08545
Q7TPB1	T-complex protein 1 subunit delta OS=Rattus norvegicus GN=Cct4 PE=1 SV=3 - [TCPD_RAT]	2.23	1	1	1	1	nucleotide binding; protein binding	nucleus; cytoplasm; cytoskeleton; cytosol	metabolic process	Pf00118											3.64868	2.23	1	1					539	58.0628	8.01611
Q4V8N6	Solute carrier organic anion transporter family, member 4a1 OS=Rattus norvegicus GN=Slco4a1 PE=2 SV=1 - [Q4V8N6_RAT]	2.21	2	1	1	1	transporter activity	membrane	transport	Pf03137; Pf07648; Pf07690											2.0341	2.21	1	1					723	77.6362	8.06006
Q9WVJ6	Tissue-type transglutaminase OS=Rattus norvegicus GN=Tgm2 PE=2 SV=1 - [Q9WVJ6_RAT]	2.19	1	1	1	1	catalytic activity; protein binding; nucleotide binding; metal ion binding	cytoplasm; mitochondrion; membrane	cell death; regulation of biological process; cell communication; response to stimulus; metabolic process; transport; cell proliferation; defense response; cell organization and biogenesis; cellular homeostasis; development	Pf00868; Pf00927; Pf01841											3.14804	2.19	1	1					686	76.8861	5.09717
F1LSH0	Uncharacterized protein OS=Rattus norvegicus PE=4 SV=1 - [F1LSH0_RAT]	2.19	2	1	1	1		membrane		Pf11935; Pf12295											0	2.19	1	1					1278	141.545	6.20166
F1M7X3	Uncharacterized protein (Fragment) OS=Rattus norvegicus GN=Cdh13 PE=4 SV=1 - [F1M7X3_RAT]	2.14	1	1	1	1	metal ion binding; protein binding	membrane; cell surface		Pf00028; Pf08758			2.17689	2.14	1	1													702	76.6841	5.10986
D3ZLZ7	Inosine-5'-monophosphate dehydrogenase OS=Rattus norvegicus GN=Impdh1 PE=3 SV=1 - [D3ZLZ7_RAT]	2.14	1	1	1	1	DNA binding; catalytic activity; protein binding; metal ion binding	nucleus; cytoplasm	metabolic process; response to stimulus; cell proliferation; development	Pf00478; Pf00571; Pf00977; Pf01070; Pf03060; Pf05690															1.95118	2.14	1	1	514	55.2574	6.80029
F1LZU4	Uncharacterized protein (Fragment) OS=Rattus norvegicus GN=LOC100359562 PE=4 SV=1 - [F1LZU4_RAT]	2.12	2	1	1	3											6.5646	2.12	1	3									377	40.5271	11.2681
Q63150	Dihydropyrimidinase OS=Rattus norvegicus GN=Dpys PE=1 SV=2 - [DPYS_RAT]	2.12	1	1	1	1	catalytic activity; metal ion binding; protein binding	cytoplasm; cytosol	metabolic process; cell organization and biogenesis	Pf01979; Pf04909; Pf07969											2.94209	2.12	1	1					519	56.7787	7.2251
D4ADZ9	Uncharacterized protein OS=Rattus norvegicus GN=Pus7 PE=4 SV=1 - [D4ADZ9_RAT]	2.12	2	1	1	1	RNA binding; catalytic activity		metabolic process	Pf01142; Pf12813											3.69308	2.12	1	1					660	74.6098	6.1001
F1M5S3	Uncharacterized protein (Fragment) OS=Rattus norvegicus GN=Clip2 PE=4 SV=1 - [F1M5S3_RAT]	2.11	3	1	1	3	catalytic activity; motor activity	cytoskeleton		Pf01302; Pf01576; Pf02463; Pf08317; Pf10174; Pf12128			3.90972	2.11	1	1									6.30257	2.11	1	2	993	110.13	6.01123
Q99JD4	CLIP-associating protein 2 OS=Rattus norvegicus GN=Clasp2 PE=2 SV=1 - [CLAP2_RAT]	2.1	6	2	2	4	protein binding	chromosome; cytoplasm; Golgi; cytoskeleton; membrane	cell organization and biogenesis; regulation of biological process; cell division	Pf12348			9.13591	1.24	1	2									5.16836	2.1	2	2	1286	140.551	8.57275
D3ZV16	Uncharacterized protein OS=Rattus norvegicus GN=Krt86 PE=3 SV=1 - [D3ZV16_RAT]	2.1	4	1	1	2	structural molecule activity	cytoskeleton; membrane		Pf00038; Pf09726											6.7886	2.1	1	2					428	48.0076	5.63037
Q4FZT9	26S proteasome non-ATPase regulatory subunit 2 OS=Rattus norvegicus GN=Psmd2 PE=2 SV=1 - [PSMD2_RAT]	2.09	1	1	1	2	enzyme regulator activity	proteasome	metabolic process; regulation of biological process	Pf01851			3.34384	2.09	1	1					3.66443	2.09	1	1					908	100.124	5.19873
D3ZLZ9	RCG50654 OS=Rattus norvegicus GN=Troap PE=4 SV=1 - [D3ZLZ9_RAT]	2.09	1	1	1	1	catalytic activity		metabolic process								2.98697	2.09	1	1									671	71.6834	8.90967
P31647	Sodium- and chloride-dependent GABA transporter 3 OS=Rattus norvegicus GN=Slc6a11 PE=2 SV=1 - [S6A11_RAT]	2.07	1	1	1	1	transporter activity	cytoplasm; membrane	transport; development; response to stimulus	Pf00209			3.29757	2.07	1	1													627	69.9003	6.97607
D3ZY51	Uncharacterized protein OS=Rattus norvegicus GN=Pkp1 PE=4 SV=1 - [D3ZY51_RAT]	2.06	1	1	1	1	protein binding	nucleus		Pf00514							3.38657	2.06	1	1									728	80.9113	8.90967
P13676	Acylamino-acid-releasing enzyme OS=Rattus norvegicus GN=Apeh PE=1 SV=1 - [ACPH_RAT]	2.05	1	1	1	2	catalytic activity	cytoplasm	metabolic process	Pf00326; Pf00561; Pf01738; Pf05448; Pf12695; Pf12697											3.57417	2.05	1	1	4.2151	2.05	1	1	732	81.3314	5.73193
Q5I0G4	Glycyl-tRNA synthetase (Fragment) OS=Rattus norvegicus GN=Gars PE=1 SV=1 - [SYG_RAT]	2.04	1	1	1	1	nucleotide binding; catalytic activity; protein binding	cytoplasm; mitochondrion	metabolic process	Pf00587; Pf03129															3.33338	2.04	1	1	637	71.9843	6.07471
Q6P502	T-complex protein 1 subunit gamma OS=Rattus norvegicus GN=Cct3 PE=1 SV=1 - [TCPG_RAT]	2.02	1	1	1	1	nucleotide binding; protein binding	cytoplasm	metabolic process	Pf00118			3.08377	2.02	1	1													545	60.6084	6.63916
D3ZHQ1	Dipeptidylpeptidase 8 (Predicted), isoform CRA_a OS=Rattus norvegicus GN=Dpp8 PE=4 SV=1 - [D3ZHQ1_RAT]	2.02	1	1	1	1	catalytic activity	membrane	metabolic process	Pf00326; Pf00930; Pf02129; Pf02230; Pf12695; Pf12697			2.10747	2.02	1	1													892	102.111	5.71924
D4A3B0	Uncharacterized protein OS=Rattus norvegicus GN=Tln2 PE=4 SV=1 - [D4A3B0_RAT]	2.02	4	2	2	5	protein binding; structural molecule activity	cytoskeleton; membrane	cell organization and biogenesis	Pf00373; Pf01608; Pf02174; Pf08913; Pf09141; Pf09379			0	1.43	1	1	3.68946	0.59	1	1	4.68889	0.59	1	1	8.76487	0.59	1	2	2375	253.534	5.79541
O55043	Rho guanine nucleotide exchange factor 7 OS=Rattus norvegicus GN=Arhgef7 PE=1 SV=1 - [ARHG7_RAT]	2.01	5	1	1	1	enzyme regulator activity; protein binding	cytoplasm; membrane	cell communication; regulation of biological process; response to stimulus; development; cell death; cell differentiation; cellular component movement	Pf00018; Pf00169; Pf00621; Pf07653			2.81121	2.01	1	1													646	73.0942	7.15186
F1LN92	Uncharacterized protein OS=Rattus norvegicus GN=Afg3l2 PE=3 SV=1 - [F1LN92_RAT]	2	1	1	1	2	nucleotide binding; catalytic activity; metal ion binding	cytoplasm; mitochondrion; membrane	metabolic process; response to stimulus; cell organization and biogenesis; cell differentiation; development; regulation of biological process; cell communication; cellular homeostasis	Pf00004; Pf01078; Pf01434; Pf05496; Pf06068; Pf06480; Pf07724; Pf07728											2.52746	2	1	1	3.95368	2	1	1	802	89.2955	8.60205
D4A239	Uncharacterized protein OS=Rattus norvegicus PE=4 SV=1 - [D4A239_RAT]	1.99	1	1	1	1	metal ion binding						0	1.99	1	1													1156	124.191	8.29443
Q63100-4	Isoform 3 of Cytoplasmic dynein 1 intermediate chain 1 OS=Rattus norvegicus GN=Dync1i1 - [DC1I1_RAT]	1.98	4	1	1	1	protein binding			Pf00400; Pf11540			2.71031	1.98	1	1													606	68.2885	5.16064
F1LPH9	Uncharacterized protein (Fragment) OS=Rattus norvegicus GN=Ncam2 PE=4 SV=1 - [F1LPH9_RAT]	1.97	2	1	1	2	protein binding	membrane		Pf00041; Pf00047; Pf07679			2.47023	1.97	1	1					2.60162	1.97	1	1					709	79.12	6.53662
Q68EJ2	A disintegrin-like and metallopeptidse (Reprolysin type) with thrombospondin type 1 motif, 1 OS=Rattus norvegicus GN=Adamts1 PE=2 SV=1 - [Q68EJ2_RAT]	1.96	2	1	1	1	catalytic activity; metal ion binding	extracellular; cytoplasm	development; reproduction; metabolic process; cell communication; regulation of biological process; response to stimulus	Pf00090; Pf01421; Pf01562; Pf05986							3.38939	1.96	1	1									967	105.579	7.78174
D3ZWC4	Uncharacterized protein OS=Rattus norvegicus GN=Col27a1 PE=4 SV=1 - [D3ZWC4_RAT]	1.95	2	1	1	1	structural molecule activity	extracellular; membrane		Pf01391; Pf01410; Pf05955; Pf08729			0	1.95	1	1													1845	186.528	9.71533
Q63369	Nuclear factor NF-kappa-B p105 subunit (Fragment) OS=Rattus norvegicus GN=Nfkb1 PE=2 SV=1 - [NFKB1_RAT]	1.92	4	1	1	1	DNA binding; protein binding	nucleus; cytoplasm; mitochondrion; cytosol	regulation of biological process; metabolic process; cell death; response to stimulus; cell communication	Pf00023; Pf00531; Pf12796															1.87327	1.92	1	1	522	56.5189	4.81787
D3Z8Y0	Uncharacterized protein OS=Rattus norvegicus GN=Snx1 PE=4 SV=1 - [D3Z8Y0_RAT]	1.92	2	1	1	1	protein binding; transporter activity	membrane	transport; cell communication	Pf00787; Pf03700; Pf09325; Pf10456															1.8447	1.92	1	1	522	59.0388	5.31299
O88407	Fas apoptotic inhibitory molecule 2 OS=Rattus norvegicus GN=Faim2 PE=2 SV=1 - [FAIM2_RAT]	1.9	1	1	1	1		membrane	cell death; development; cell differentiation; regulation of biological process	Pf01027															2.06499	1.9	1	1	316	35.0129	6.62451
D3ZFY3	Uncharacterized protein OS=Rattus norvegicus GN=Eno4 PE=4 SV=1 - [D3ZFY3_RAT]	1.9	2	1	1	1	metal ion binding; catalytic activity	cytoplasm; cytosol; membrane	metabolic process	Pf00113															3.09424	1.9	1	1	580	63.8982	7.03467
P58295-2	Isoform b of Sodium- and chloride-dependent glycine transporter 2 OS=Rattus norvegicus GN=Slc6a5 - [SC6A5_RAT]	1.9	3	1	1	1	transporter activity	membrane	transport	Pf00209															3.99175	1.9	1	1	791	86.9893	7.40088
D3ZH59	Uncharacterized protein OS=Rattus norvegicus GN=Lphn3 PE=4 SV=1 - [D3ZH59_RAT]	1.89	13	1	1	1	receptor activity; signal transducer activity; protein binding	membrane	cell communication; regulation of biological process; response to stimulus	Pf02140; Pf02191; Pf02793			3.62592	1.89	1	1													634	70.2347	6.60986
D3ZJH0	Uncharacterized protein OS=Rattus norvegicus PE=4 SV=1 - [D3ZJH0_RAT]	1.89	8	1	1	1	protein binding	membrane; cytoplasm	cell organization and biogenesis; transport	Pf01417; Pf07651			2.41326	1.89	1	1													582	61.4848	8.41162
D4A551	Uncharacterized protein OS=Rattus norvegicus GN=Agrn PE=4 SV=1 - [D4A551_RAT]	1.89	14	2	2	3	protein binding			Pf00050; Pf00053; Pf00054; Pf01390; Pf02210; Pf07648											7.76074	1.89	2	2	0	0.92	1	1	1638	173.842	5.97314
Q68FU7	Coenzyme Q6 homolog (Yeast) OS=Rattus norvegicus GN=Coq6 PE=2 SV=1 - [Q68FU7_RAT]	1.89	1	1	1	1	catalytic activity	cytoplasm; mitochondrion; Golgi	metabolic process	Pf01494															1.90089	1.89	1	1	476	51.4631	7.21045
D3ZQG6	Tripartite motif-containing protein 2 OS=Rattus norvegicus GN=Trim2 PE=1 SV=2 - [TRIM2_RAT]	1.88	1	1	1	1	catalytic activity; protein binding; metal ion binding	cytoplasm	metabolic process; cell death; regulation of biological process	Pf00097; Pf00630; Pf00643; Pf01436; Pf08450; Pf10174			2.70828	1.88	1	1													744	81.3761	7.04932
D3ZNM6	Uncharacterized protein OS=Rattus norvegicus GN=Haus3 PE=4 SV=1 - [D3ZNM6_RAT]	1.88	2	1	1	1															2.34451	1.88	1	1					533	61.3264	5.56689
E9PT29	Uncharacterized protein OS=Rattus norvegicus PE=3 SV=1 - [E9PT29_RAT]	1.84	1	1	1	1	nucleotide binding; catalytic activity		development	Pf00270; Pf00271			2.35428	1.84	1	1													651	72.7821	8.67529
Q04462	Valyl-tRNA synthetase OS=Rattus norvegicus GN=Vars PE=2 SV=2 - [SYVC_RAT]	1.82	1	2	2	3	nucleotide binding; catalytic activity; protein binding	cytoplasm; mitochondrion	metabolic process; regulation of biological process	Pf00043; Pf00133; Pf08264; Pf09334			6.82833	0.87	1	2									3.12239	0.95	1	1	1264	140.28	7.60596
F1M866	Uncharacterized protein (Fragment) OS=Rattus norvegicus PE=4 SV=1 - [F1M866_RAT]	1.82	5	1	1	1	protein binding			Pf00018; Pf02208; Pf07653															3.55049	1.82	1	1	714	79.6184	8.22119
Q6RJR6	Reticulon-3 OS=Rattus norvegicus GN=Rtn3 PE=1 SV=1 - [RTN3_RAT]	1.81	2	1	1	1		cytoplasm; Golgi; membrane; endoplasmic reticulum	transport; cell death	Pf02453			4.42196	1.81	1	1													940	101.454	5.10986
D3ZNV9	Uncharacterized protein OS=Rattus norvegicus GN=Cd93 PE=4 SV=1 - [D3ZNV9_RAT]	1.81	2	1	1	1	protein binding; metal ion binding	membrane; cell surface; cytoplasm		Pf00059; Pf07645; Pf12662											3.98729	1.81	1	1					607	64.9845	5.07178
Q4FZT2	Protein phosphatase methylesterase 1 OS=Rattus norvegicus GN=Ppme1 PE=1 SV=2 - [PPME1_RAT]	1.81	1	1	1	1	catalytic activity; enzyme regulator activity; protein binding	cytoplasm; endoplasmic reticulum; membrane	regulation of biological process; transport; metabolic process	Pf00561; Pf07819; Pf12695; Pf12697											1.68502	1.81	1	1					386	42.2892	5.97314
D3ZRR6	Uncharacterized protein OS=Rattus norvegicus GN=Map9 PE=4 SV=1 - [D3ZRR6_RAT]	1.79	2	1	1	1							2.6176	1.79	1	1													616	69.7113	7.2251
B5DF75	SPARC related modular calcium binding 2 OS=Rattus norvegicus GN=Smoc2 PE=2 SV=1 - [B5DF75_RAT]	1.79	1	1	1	1	metal ion binding; protein binding	extracellular	cell communication; regulation of biological process; response to stimulus; cell organization and biogenesis	Pf00086; Pf07648; Pf10591							2.44408	1.79	1	1									447	49.8876	8.51416
F1M2F6	Pyruvate kinase (Fragment) OS=Rattus norvegicus PE=3 SV=1 - [F1M2F6_RAT]	1.78	1	1	1	2	metal ion binding; catalytic activity		metabolic process	Pf00224; Pf02887							6.14823	1.78	1	2									507	55.3337	7.59131
D3ZQC6	Uncharacterized protein OS=Rattus norvegicus PE=4 SV=1 - [D3ZQC6_RAT]	1.77	1	1	1	1	catalytic activity; metal ion binding	proteasome; membrane	metabolic process; cell communication; regulation of biological process; response to stimulus	Pf02207; Pf02617															0	1.77	1	1	1756	199.631	6.17627
D3ZYS0	Uncharacterized protein OS=Rattus norvegicus GN=Dgki PE=4 SV=1 - [D3ZYS0_RAT]	1.76	1	1	1	1	catalytic activity; protein binding	membrane	cell communication; regulation of biological process; response to stimulus	Pf00023; Pf00130; Pf00609; Pf00781; Pf12796											0	1.76	1	1					1021	113.597	7.81104
D3ZYC9	Uncharacterized protein OS=Rattus norvegicus PE=3 SV=1 - [D3ZYC9_RAT]	1.75	1	1	1	1	nucleotide binding; catalytic activity; motor activity	cytoskeleton	cellular component movement; transport	Pf00225											2.2184	1.75	1	1					1031	115.886	5.2749
D3ZLZ8	Uncharacterized protein OS=Rattus norvegicus GN=Epb41l1 PE=4 SV=1 - [D3ZLZ8_RAT]	1.74	8	1	1	1	protein binding; structural molecule activity	cytoskeleton	cell organization and biogenesis	Pf00373; Pf04382; Pf05902; Pf08736; Pf09379; Pf09380			2.59469	1.74	1	1													631	70.6609	7.23975
Q6P7R4	Scg2 protein OS=Rattus norvegicus GN=Scg2 PE=2 SV=1 - [Q6P7R4_RAT]	1.73	2	1	1	2		cytoplasm		Pf01271			3.08988	1.73	1	1					2.73881	1.73	1	1					579	66.6221	4.7417
B0BNA3	Arginyl-tRNA synthetase 2, mitochondrial OS=Rattus norvegicus GN=Rars2 PE=2 SV=1 - [B0BNA3_RAT]	1.73	1	1	1	1	nucleotide binding; catalytic activity	cytoplasm; mitochondrion	metabolic process	Pf00750; Pf05746							2.25855	1.73	1	1									578	65.2628	8.41162
D4AEL7	Uncharacterized protein OS=Rattus norvegicus PE=4 SV=1 - [D4AEL7_RAT]	1.73	2	1	1	2		nucleus													0	1.73	1	2					577	66.4212	5.13525
P42335	Inositol-trisphosphate 3-kinase B OS=Rattus norvegicus GN=Itpkb PE=1 SV=3 - [IP3KB_RAT]	1.71	1	1	1	1	nucleotide binding; protein binding; catalytic activity		cell communication; regulation of biological process; response to stimulus; metabolic process; cell differentiation; development	Pf03770			0	1.71	1	1													934	101.756	7.72314
E9PSX9	Uncharacterized protein OS=Rattus norvegicus GN=Axl PE=4 SV=1 - [E9PSX9_RAT]	1.71	2	1	1	1	nucleotide binding; catalytic activity; protein binding	membrane	metabolic process	Pf00041; Pf00047; Pf00069; Pf07679; Pf07686; Pf07714															3.09336	1.71	1	1	879	97.1287	5.30029
Q5M9G3	Caprin-1 OS=Rattus norvegicus GN=Caprin1 PE=1 SV=2 - [CAPR1_RAT]	1.7	1	1	1	4	RNA binding	cytoplasm; cytosol	metabolic process; regulation of biological process; cell differentiation; cell organization and biogenesis; development	Pf12287			6.04161	1.7	1	2					2.85703	1.7	1	1	3.24815	1.7	1	1	707	78.0729	5.24951
D4A1S2	Uncharacterized protein OS=Rattus norvegicus GN=Prdm1 PE=4 SV=1 - [D4A1S2_RAT]	1.7	2	1	1	1	protein binding; metal ion binding			Pf00096; Pf00856											3.78867	1.7	1	1					824	91.8789	8.49951
D3ZTE0	Coagulation factor XII OS=Rattus norvegicus GN=F12 PE=2 SV=1 - [FA12_RAT]	1.68	1	1	1	1	catalytic activity; protein binding	extracellular	metabolic process; coagulation; response to stimulus; regulation of biological process	Pf00008; Pf00039; Pf00040; Pf00051; Pf00089											3.83306	1.68	1	1					595	65.8007	7.45947
F1M335	Uncharacterized protein (Fragment) OS=Rattus norvegicus PE=4 SV=1 - [F1M335_RAT]	1.67	1	2	2	2	antioxidant activity; catalytic activity; protein binding	membrane	response to stimulus; cell organization and biogenesis; metabolic process	Pf00047; Pf00093; Pf03098; Pf05825; Pf07679; Pf07686							6.72513	1.67	2	2									1317	147.97	6.94678
D3Z923	Uncharacterized protein OS=Rattus norvegicus GN=Nrp2 PE=4 SV=1 - [D3Z923_RAT]	1.66	4	1	1	1		membrane		Pf00431; Pf00629; Pf00754; Pf11980							4.40905	1.66	1	1									906	101.934	5.8208
Q62688	Inactive phospholipase C-like protein 1 OS=Rattus norvegicus GN=Plcl1 PE=1 SV=1 - [PLCL1_RAT]	1.64	1	1	1	3	catalytic activity; signal transducer activity; metal ion binding; protein binding	cytoplasm	metabolic process; cell communication; regulation of biological process; response to stimulus	Pf00168; Pf00169; Pf00387; Pf00388; Pf09279			6.3742	1.64	1	2									3.02674	1.64	1	1	1096	122.694	5.65576
D4AE96	Importin 7 (Predicted), isoform CRA_c OS=Rattus norvegicus GN=Ipo7 PE=4 SV=1 - [D4AE96_RAT]	1.64	1	1	1	1	transporter activity; protein binding	cytoplasm; Golgi	transport	Pf03810; Pf08506											4.10886	1.64	1	1					1038	119.412	4.81787
D3ZKL8	Uncharacterized protein OS=Rattus norvegicus PE=4 SV=1 - [D3ZKL8_RAT]	1.61	3	1	1	2	catalytic activity; protein binding; nucleotide binding	cytoskeleton; cytoplasm; membrane	metabolic process; cellular component movement; regulation of biological process; cell organization and biogenesis; transport; development; response to stimulus	Pf00041; Pf00047; Pf00069; Pf07679; Pf07714			4.05552	1.61	1	1									4.02085	1.61	1	1	683	77.0358	4.77979
P12785	Fatty acid synthase OS=Rattus norvegicus GN=Fasn PE=1 SV=3 - [FAS_RAT]	1.6	1	2	2	2	nucleotide binding; catalytic activity; protein binding; metal ion binding	cytoplasm	metabolic process	Pf00106; Pf00107; Pf00108; Pf00109; Pf00698; Pf00975; Pf02801; Pf08242; Pf08659; Pf12847															5.95002	1.6	2	2	2505	272.478	6.39209
Q5BJS0	Putative ATP-dependent RNA helicase DHX30 OS=Rattus norvegicus GN=Dhx30 PE=2 SV=1 - [DHX30_RAT]	1.59	3	1	1	1	nucleotide binding; RNA binding; catalytic activity; protein binding	cytoplasm; mitochondrion; organelle lumen		Pf00270; Pf00271; Pf04408; Pf07717							2.48715	1.59	1	1									1194	133.914	8.82178
D3ZNY8	Receptor tyrosine kinase-like orphan receptor 2 (Predicted) OS=Rattus norvegicus GN=Ror2 PE=4 SV=1 - [D3ZNY8_RAT]	1.59	1	1	1	1	catalytic activity; receptor activity; signal transducer activity; protein binding; nucleotide binding	membrane	development; metabolic process; cell communication; regulation of biological process; response to stimulus; cell proliferation; cell differentiation; cellular component movement; reproduction	Pf00047; Pf00051; Pf00069; Pf01392; Pf07679; Pf07686; Pf07714											3.04197	1.59	1	1					943	104.95	6.46826
D3ZP91	Uncharacterized protein OS=Rattus norvegicus GN=Atg7 PE=4 SV=1 - [D3ZP91_RAT]	1.58	2	1	1	1	nucleotide binding; catalytic activity	cytoplasm; membrane	metabolic process	Pf00899			2.11287	1.58	1	1													698	77.368	6.58057
Q6TXE9	LRRGT00050 OS=Rattus norvegicus GN=Eprs PE=2 SV=1 - [Q6TXE9_RAT]	1.55	2	1	1	1	nucleotide binding; catalytic activity	cytoplasm	metabolic process	Pf00458; Pf00587; Pf00749; Pf01406; Pf03129; Pf03950; Pf09180															3.43902	1.55	1	1	1486	166.676	7.50342
F1M4U5	Uncharacterized protein (Fragment) OS=Rattus norvegicus PE=4 SV=1 - [F1M4U5_RAT]	1.55	1	1	1	1	structural molecule activity																		2.48428	1.55	1	1	965	106.907	5.36377
Q5FVQ0	Zinc transporter ZIP8 OS=Rattus norvegicus GN=Slc39a8 PE=2 SV=1 - [S39A8_RAT]	1.52	1	1	1	1	transporter activity	membrane	transport	Pf02535							2.23896	1.52	1	1									462	50.1387	5.73193
F1LUQ1	Uncharacterized protein (Fragment) OS=Rattus norvegicus PE=4 SV=1 - [F1LUQ1_RAT]	1.5	1	1	1	2	catalytic activity; protein binding; nucleotide binding	membrane	development; metabolic process; response to stimulus; cell differentiation; cell communication; regulation of biological process	Pf00047; Pf00069; Pf07679; Pf07686; Pf07714							1.89772	1.5	1	1					3.66927	1.5	1	1	932	101.833	7.12256
F1MAC2	Uncharacterized protein OS=Rattus norvegicus PE=4 SV=1 - [F1MAC2_RAT]	1.5	1	1	1	1	nucleotide binding; catalytic activity; motor activity; structural molecule activity; transporter activity; protein binding	chromosome; nucleus; organelle lumen; membrane; cytoplasm; cytoskeleton	cell organization and biogenesis; metabolic process; transport; reproduction; regulation of biological process	Pf00038; Pf00261; Pf01576; Pf01991; Pf02321; Pf02403; Pf03938; Pf04100; Pf04156; Pf04740; Pf04888; Pf04977; Pf05103; Pf05130; Pf05335; Pf05483; Pf05557; Pf05622; Pf05667; Pf05911; Pf06013; Pf06160; Pf06810; Pf07106; Pf07888; Pf07926; Pf08317; Pf08598; Pf08614; Pf09726; Pf10186; Pf11559; Pf11932; Pf12128; Pf12329; Pf12795							3.39938	1.5	1	1									799	86.4559	6.56592
Q4V7B0	Uncharacterized protein C9orf117 homolog OS=Rattus norvegicus PE=2 SV=2 - [CI117_RAT]	1.48	1	1	1	1	catalytic activity; transporter activity	membrane	transport; metabolic process	Pf01496							2.30419	1.48	1	1									542	62.7523	9.15869
D3ZH86	Uncharacterized protein OS=Rattus norvegicus PE=4 SV=1 - [D3ZH86_RAT]	1.47	3	1	1	1	catalytic activity	membrane	metabolic process; regulation of biological process	Pf00565; Pf00567			2.86863	1.47	1	1													886	100.035	8.32373
Q9JJ50-2	Isoform 2 of Hepatocyte growth factor-regulated tyrosine kinase substrate OS=Rattus norvegicus GN=Hgs - [HGS_RAT]	1.43	2	1	1	1	metal ion binding		transport	Pf00790; Pf01363; Pf12210			0	1.43	1	1													771	85.6924	6.25244
Q9JLT0	Myosin-10 OS=Rattus norvegicus GN=Myh10 PE=1 SV=1 - [MYH10_RAT]	1.42	3	2	2	3	catalytic activity; motor activity; nucleotide binding; protein binding; transporter activity	cytoskeleton; cytoplasm; membrane; mitochondrion	cell organization and biogenesis; cell division; development; cell differentiation; cellular component movement; response to stimulus; transport; cell proliferation; regulation of biological process	Pf00063; Pf00769; Pf01496; Pf01576; Pf02736; Pf02841; Pf05622; Pf05667; Pf05911; Pf06637; Pf07888; Pf09726; Pf09731; Pf12128			2.69907	0.71	1	1					4.84839	0.71	1	1	0	0.71	1	1	1976	228.824	5.60498
F1M356	Uncharacterized protein (Fragment) OS=Rattus norvegicus GN=Eml4 PE=4 SV=1 - [F1M356_RAT]	1.4	4	1	1	1	protein binding			Pf00400; Pf03451			3.04044	1.4	1	1													860	95.6486	6.22705
D3ZY10	Uncharacterized protein OS=Rattus norvegicus GN=Klhl34 PE=4 SV=1 - [D3ZY10_RAT]	1.4	1	1	1	1	protein binding			Pf00651; Pf01344											1.86307	1.4	1	1					645	71.089	5.78271
Q3KR64	Uncharacterized protein CXorf49 homolog OS=Rattus norvegicus PE=2 SV=2 - [CX049_RAT]	1.37	1	1	1	1	catalytic activity		metabolic process												1.76412	1.37	1	1					510	54.9141	6.23975
D3ZNV8	Uncharacterized protein OS=Rattus norvegicus PE=4 SV=1 - [D3ZNV8_RAT]	1.36	1	1	1	1	nucleotide binding; catalytic activity		metabolic process	Pf07728							0	1.36	1	1									1180	132.53	7.54736
D3ZAK7	Uncharacterized protein OS=Rattus norvegicus PE=4 SV=1 - [D3ZAK7_RAT]	1.36	2	1	1	1	protein binding	membrane		Pf00023; Pf00415; Pf00651; Pf12796											3.67117	1.36	1	1					1251	139.429	8.03076
Q62902	Protein ERGIC-53 OS=Rattus norvegicus GN=Lman1 PE=1 SV=1 - [LMAN1_RAT]	1.35	1	1	1	1	metal ion binding; protein binding	cytoplasm; Golgi; membrane; endoplasmic reticulum	transport; cell organization and biogenesis; regulation of biological process	Pf03388							2.3402	1.35	1	1									517	57.9208	6.34131
Q2PQA9	Kinesin-1 heavy chain OS=Rattus norvegicus GN=Kif5b PE=2 SV=1 - [KINH_RAT]	1.35	2	1	1	1	nucleotide binding; catalytic activity; motor activity; protein binding; transporter activity	chromosome; nucleus; organelle lumen; cytoplasm; cytoskeleton; membrane	cell organization and biogenesis; metabolic process; cellular component movement; reproduction; transport; cell differentiation	Pf00225; Pf01496; Pf01576; Pf02463; Pf03999; Pf04111; Pf04156; Pf05483; Pf05557; Pf05622; Pf06160; Pf07111; Pf07888; Pf09726; Pf10174; Pf11831; Pf12128											3.45182	1.35	1	1					963	109.463	6.44287
P53813	Vitamin K-dependent protein S OS=Rattus norvegicus GN=Pros1 PE=2 SV=1 - [PROS_RAT]	1.33	1	1	1	2	metal ion binding; protein binding	extracellular; cell surface; membrane	coagulation; response to stimulus; regulation of biological process; cell organization and biogenesis; transport	Pf00054; Pf00594; Pf02210; Pf06247; Pf07645; Pf12662; Pf12947							5.01698	1.33	1	2									675	74.5786	5.47803
D3ZSG2	Uncharacterized protein OS=Rattus norvegicus GN=Trank1 PE=4 SV=1 - [D3ZSG2_RAT]	1.33	1	1	1	1	DNA binding; catalytic activity; protein binding; nucleotide binding			Pf00580; Pf12796											0	1.33	1	1					2998	343.308	7.7085
P97603	Neogenin (Fragment) OS=Rattus norvegicus GN=Neo1 PE=2 SV=1 - [NEO1_RAT]	1.31	4	1	1	1	protein binding	membrane		Pf00041; Pf00047; Pf06583; Pf07679; Pf09294			4.06525	1.31	1	1													1377	150.544	6.26514
Q4G056	Tyrosyl-DNA phosphodiesterase 1 OS=Rattus norvegicus GN=Tdp1 PE=2 SV=1 - [TYDP1_RAT]	1.31	1	1	1	2	DNA binding; catalytic activity	nucleus; cytoplasm	metabolic process; response to stimulus	Pf06087			2.91042	1.31	1	1									2.77689	1.31	1	1	609	68.5893	7.84033
F1LTH2	Uncharacterized protein (Fragment) OS=Rattus norvegicus GN=Eea1 PE=4 SV=1 - [F1LTH2_RAT]	1.29	2	1	1	1	metal ion binding	membrane		Pf03961; Pf09726; Pf12128			3.26735	1.29	1	1													851	97.1378	5.40186
Q5BJT7	Coiled-coil domain-containing protein 93 OS=Rattus norvegicus GN=Ccdc93 PE=1 SV=1 - [CCD93_RAT]	1.27	1	1	1	1				Pf09762											1.69833	1.27	1	1					629	72.5906	7.60596
D3ZTB9	Uncharacterized protein OS=Rattus norvegicus GN=RGD1307235 PE=4 SV=1 - [D3ZTB9_RAT]	1.24	3	1	1	1	protein binding	membrane																	2.18129	1.24	1	1	970	107.259	5.13525
Q4V8B4	Chromatin assembly factor 1, subunit B (P60) OS=Rattus norvegicus GN=Chaf1b PE=2 SV=1 - [Q4V8B4_RAT]	1.22	1	1	1	2	protein binding	nucleus; organelle lumen; cytoplasm; cytoskeleton; cytosol	cell organization and biogenesis; metabolic process	Pf00400; Pf08662			1.63233	1.22	1	1					1.92183	1.22	1	1					572	62.6944	6.16357
F1LS79	Uncharacterized protein OS=Rattus norvegicus GN=Cspg4 PE=4 SV=1 - [F1LS79_RAT]	1.2	2	2	2	2	protein binding	membrane	cell communication; metabolic process; regulation of biological process; response to stimulus; cell proliferation; cell differentiation; cellular component movement; development	Pf00054; Pf02210											6.21328	1.2	2	2					2326	251.853	5.47803
D4AE00	Uncharacterized protein OS=Rattus norvegicus PE=4 SV=1 - [D4AE00_RAT]	1.2	1	1	1	1	transporter activity	nucleus; cytoplasm; Golgi; membrane	transport	Pf01602; Pf12717															2.61878	1.2	1	1	1082	119.068	5.63037
F1M8L1	Uncharacterized protein (Fragment) OS=Rattus norvegicus GN=Kif2a PE=3 SV=1 - [F1M8L1_RAT]	1.17	4	1	1	1	nucleotide binding; catalytic activity; motor activity	cytoskeleton	cellular component movement	Pf00225			2.83188	1.17	1	1													684	77.4514	6.58057
D4ADT5	Uncharacterized protein OS=Rattus norvegicus GN=Ddx58 PE=4 SV=1 - [D4ADT5_RAT]	1.17	4	1	1	1	DNA binding; nucleotide binding; catalytic activity; metal ion binding	membrane		Pf00270; Pf04851			2.22052	1.17	1	1													596	67.9379	6.04932
D3Z8J4	Uncharacterized protein OS=Rattus norvegicus PE=4 SV=1 - [D3Z8J4_RAT]	1.17	2	1	1	1				Pf02759							0	1.17	1	1									940	104.891	6.04932
F1LNW3	Uncharacterized protein OS=Rattus norvegicus GN=Acox2 PE=4 SV=1 - [F1LNW3_RAT]	1.17	2	1	1	3	catalytic activity; protein binding	cytoplasm	metabolic process	Pf01756											4.61735	1.17	1	2	2.17524	1.17	1	1	681	76.6979	7.7085
D3ZZB8	Cullin-associated and neddylation-dissociated 2 (Putative), isoform CRA_a OS=Rattus norvegicus GN=Cand2 PE=4 SV=1 - [D3ZZB8_RAT]	1.16	5	1	1	1	protein binding	nucleus; cytoplasm; membrane	transport	Pf01602; Pf08623			3.87956	1.16	1	1													1211	132.814	5.56689
F1LYN4	Uncharacterized protein (Fragment) OS=Rattus norvegicus GN=Mybl1 PE=4 SV=1 - [F1LYN4_RAT]	1.16	4	1	1	1	DNA binding		metabolic process; regulation of biological process	Pf00249; Pf07988; Pf09316															2.02887	1.16	1	1	691	78.4395	6.21436
D3ZMB9	Uncharacterized protein OS=Rattus norvegicus GN=Ap2a1 PE=4 SV=1 - [D3ZMB9_RAT]	1.15	2	1	1	1	transporter activity	membrane; cytoplasm	transport	Pf01602; Pf02296; Pf02883			2.88441	1.15	1	1													955	105.385	7.66455
P02773	Alpha-fetoprotein OS=Rattus norvegicus GN=Afp PE=2 SV=1 - [FETA_RAT]	1.15	1	1	1	2	metal ion binding	extracellular; cytoplasm	development; reproduction; transport; response to stimulus; metabolic process; cell communication; regulation of biological process	Pf00273							5.24683	1.15	1	2									611	68.3414	6.12549
Q8K1Q4	ProSAP-interacting protein 1 OS=Rattus norvegicus GN=Prosapip1 PE=1 SV=2 - [PRIP1_RAT]	1.14	1	1	1	1	protein binding	cytoplasm; cytoskeleton; membrane	cell organization and biogenesis	Pf06818			2.23724	1.14	1	1													703	75.1327	6.65381
F1LR02	Uncharacterized protein OS=Rattus norvegicus PE=4 SV=1 - [F1LR02_RAT]	1.11	2	1	1	4	structural molecule activity	extracellular; membrane		Pf01391; Pf02210; Pf06121; Pf06482			9.34812	1.11	1	2					11.0963	1.11	1	2					1528	157.002	5.77002
D3ZE05	Cartilage intermediate layer protein 2 (Predicted) OS=Rattus norvegicus GN=Cilp2 PE=4 SV=1 - [D3ZE05_RAT]	1.09	1	1	1	1	catalytic activity; protein binding			Pf07679; Pf07686							3.563	1.09	1	1									1188	128.826	7.41553
D3ZQN7	Uncharacterized protein OS=Rattus norvegicus GN=Lamb1 PE=4 SV=1 - [D3ZQN7_RAT]	1.09	1	1	1	1	catalytic activity; motor activity; protein binding; structural molecule activity	extracellular; nucleus; cytoplasm; cytoskeleton; membrane; mitochondrion	metabolic process; transport; regulation of biological process; development; reproduction; cellular component movement; cell differentiation; cell organization and biogenesis	Pf00038; Pf00053; Pf00055; Pf01442; Pf01540; Pf01576; Pf03938; Pf04111; Pf05262; Pf05557; Pf05698; Pf05701; Pf06008; Pf06785; Pf07111; Pf07888; Pf08317; Pf09731; Pf10174; Pf12128							3.34796	1.09	1	1									1834	202.694	5.04639
D3ZQF9	Arachidonate lipoxygenase, epidermal (Predicted) OS=Rattus norvegicus GN=Alox12e PE=3 SV=1 - [D3ZQF9_RAT]	1.06	1	1	1	1	metal ion binding; protein binding; catalytic activity		metabolic process	Pf00305; Pf01477															2.34926	1.06	1	1	662	75.4183	8.104
Q62910-6	Isoform 6 of Synaptojanin-1 OS=Rattus norvegicus GN=Synj1 - [SYNJ1_RAT]	1.04	8	1	1	2	nucleotide binding; catalytic activity		metabolic process	Pf03276; Pf03372; Pf05518; Pf08952											3.79851	1.04	1	1	3.86595	1.04	1	1	1158	126.088	6.18896
D4A2D7	Uncharacterized protein OS=Rattus norvegicus GN=Ipo4 PE=4 SV=1 - [D4A2D7_RAT]	1.02	1	1	1	3	protein binding; transporter activity	membrane	transport				3.01643	1.02	1	1					3.29996	1.02	1	1	3.0629	1.02	1	1	1083	119.018	5.021
F1LMM7	Uncharacterized protein OS=Rattus norvegicus GN=L3mbtl2 PE=4 SV=1 - [F1LMM7_RAT]	1	2	1	1	1	metal ion binding	nucleus	metabolic process; regulation of biological process	Pf02820			2.31123	1	1	1													703	78.9578	6.68311
D4A611	Tankyrase, TRF1-interacting ankyrin-related ADP-ribose polymerase (Predicted) OS=Rattus norvegicus GN=Tnks PE=4 SV=1 - [D4A611_RAT]	0.97	2	1	1	2	protein binding			Pf00023; Pf12796											4.44456	0.97	1	2					721	75.8925	7.34229
D4A8U7	Uncharacterized protein OS=Rattus norvegicus GN=Dctn1 PE=4 SV=1 - [D4A8U7_RAT]	0.97	2	1	1	1	protein binding	cytoplasm; cytoskeleton; membrane	cell organization and biogenesis	Pf01302; Pf05622; Pf05667; Pf06160; Pf12128; Pf12455															2.95405	0.97	1	1	1239	136.926	5.45264
Q07310-14	Isoform 14 of Neurexin-3-alpha OS=Rattus norvegicus GN=Nrxn3 - [NRX3A_RAT]	0.95	29	1	1	2	protein binding			Pf00054; Pf02210			7.19746	0.95	1	2													1375	151.564	5.92236
F1LMA7	Uncharacterized protein OS=Rattus norvegicus GN=Mrc2 PE=4 SV=1 - [F1LMA7_RAT]	0.95	2	1	1	1				Pf00040; Pf00059															2.47819	0.95	1	1	1480	166.93	5.99854
F1M9G6	Uncharacterized protein (Fragment) OS=Rattus norvegicus GN=Taok1 PE=4 SV=1 - [F1M9G6_RAT]	0.94	2	1	1	1	catalytic activity; nucleotide binding	membrane	metabolic process; cell death; response to stimulus; regulation of biological process; cell communication	Pf00069; Pf02463; Pf07714; Pf12128; Pf12474			2.60666	0.94	1	1													957	110.911	8.35303
F1MAH8	Uncharacterized protein OS=Rattus norvegicus GN=Clip1 PE=4 SV=1 - [F1MAH8_RAT]	0.91	2	1	1	1	catalytic activity; motor activity; protein binding; metal ion binding; transporter activity	chromosome; nucleus; organelle lumen; cytoplasm; membrane; cytoskeleton; mitochondrion	cell organization and biogenesis; reproduction; metabolic process; regulation of biological process; transport	Pf00038; Pf01302; Pf01496; Pf01576; Pf02463; Pf05483; Pf05557; Pf05622; Pf05701; Pf07888; Pf09726; Pf09731; Pf10186; Pf12128							1.85424	0.91	1	1									1320	148.187	5.31299
D3ZW88	Uncharacterized protein OS=Rattus norvegicus GN=Frmpd1 PE=4 SV=1 - [D3ZW88_RAT]	0.91	1	1	1	1	protein binding	cytoskeleton		Pf00373; Pf00595											0	0.91	1	1					1538	167.908	5.19873
D3ZN41	Uncharacterized protein OS=Rattus norvegicus GN=Atp10d PE=4 SV=1 - [D3ZN41_RAT]	0.88	1	1	1	2	nucleotide binding; metal ion binding; catalytic activity; transporter activity	cytoplasm; endoplasmic reticulum; membrane	transport; metabolic process	Pf00122; Pf00702; Pf08282											3.29552	0.88	1	1	3.36495	0.88	1	1	1364	153.321	6.53662
D4A9J4	Uncharacterized protein OS=Rattus norvegicus GN=LOC686349 PE=3 SV=1 - [D4A9J4_RAT]	0.88	1	1	1	1	protein binding; catalytic activity; metal ion binding	nucleus	metabolic process; regulation of biological process; development; cell organization and biogenesis	Pf00505; Pf00628; Pf00855; Pf00856											2.22976	0.88	1	1					1366	152.633	8.49951
F1M6F6	Uncharacterized protein (Fragment) OS=Rattus norvegicus GN=Asap2 PE=4 SV=1 - [F1M6F6_RAT]	0.87	3	1	1	8	protein binding; enzyme regulator activity; metal ion binding		metabolic process; regulation of biological process	Pf00018; Pf00023; Pf00169; Pf01412; Pf07653; Pf12796			4.92693	0.87	1	2	12.7973	0.87	1	5	2.55652	0.87	1	1					922	102.731	6.62451
P52873	Pyruvate carboxylase, mitochondrial OS=Rattus norvegicus GN=Pc PE=1 SV=2 - [PYC_RAT]	0.85	1	1	1	1	nucleotide binding; catalytic activity; metal ion binding	cytoplasm; mitochondrion; membrane; organelle lumen	metabolic process	Pf00289; Pf00364; Pf00682; Pf02222; Pf02436; Pf02785; Pf02786; Pf07478; Pf08443															2.49163	0.85	1	1	1178	129.695	6.81494
D3ZJD7	Uncharacterized protein OS=Rattus norvegicus GN=Znfx1 PE=4 SV=1 - [D3ZJD7_RAT]	0.84	2	1	1	1	DNA binding; nucleotide binding; metal ion binding; catalytic activity	nucleus; cytoskeleton	metabolic process; regulation of biological process	Pf01500; Pf04851; Pf11437											2.69869	0.84	1	1					1907	218.515	7.48877
F1LWP0	Uncharacterized protein (Fragment) OS=Rattus norvegicus GN=Mgam PE=4 SV=1 - [F1LWP0_RAT]	0.84	1	1	1	1	catalytic activity	membrane	metabolic process	Pf00088; Pf01055											2.3489	0.84	1	1					1658	188.23	5.47803
P15800	Laminin subunit beta-2 OS=Rattus norvegicus GN=Lamb2 PE=2 SV=1 - [LAMB2_RAT]	0.83	1	1	1	1	catalytic activity; motor activity; protein binding	extracellular; nucleus; cytoplasm; cytoskeleton; membrane	cell differentiation; regulation of biological process; cellular component movement; development	Pf00053; Pf00055; Pf00769; Pf01576; Pf02050; Pf04012; Pf06008; Pf07111; Pf11740; Pf12072; Pf12128; Pf12795			3.79017	0.83	1	1													1801	196.347	6.78564
D3ZXX4	Uncharacterized protein OS=Rattus norvegicus GN=Jakmip3 PE=4 SV=1 - [D3ZXX4_RAT]	0.83	1	1	1	1	protein binding			Pf03961											2.27431	0.83	1	1					844	98.6549	5.74463
Q03410	Synaptonemal complex protein 1 OS=Rattus norvegicus GN=Sycp1 PE=2 SV=2 - [SYCP1_RAT]	0.8	2	1	1	1	DNA binding	chromosome; nucleus; organelle lumen	reproduction; cell organization and biogenesis; metabolic process; regulation of biological process; cell division	Pf02463; Pf05483; Pf10186; Pf12128			2.08594	0.8	1	1													997	116.439	5.75732
F1M716	Uncharacterized protein (Fragment) OS=Rattus norvegicus GN=Herc2 PE=4 SV=1 - [F1M716_RAT]	0.8	3	1	1	1	catalytic activity; metal ion binding	nucleus; cytoplasm; membrane	metabolic process	Pf00173; Pf00415; Pf00569; Pf00632; Pf03256; Pf06701; Pf11515			0	0.8	1	1													3607	394.034	6.39209
E9PTA2	Uncharacterized protein OS=Rattus norvegicus GN=Trpm2 PE=4 SV=1 - [E9PTA2_RAT]	0.8	1	1	1	1	transporter activity; catalytic activity	membrane	transport; response to stimulus	Pf00520			2.5387	0.8	1	1													1507	172.149	7.31299
P02564	Myosin-7 OS=Rattus norvegicus GN=Myh7 PE=2 SV=2 - [MYH7_RAT]	0.78	2	1	1	1	catalytic activity; motor activity; nucleotide binding; protein binding; structural molecule activity	cytoskeleton; nucleus; cytoplasm; membrane	response to stimulus; cell organization and biogenesis; regulation of biological process; metabolic process; development; cellular component movement	Pf00038; Pf00063; Pf01576; Pf02463; Pf02736; Pf05557; Pf05911; Pf06160; Pf07888; Pf09726; Pf12128			3.91307	0.78	1	1													1935	222.945	5.8208
F1LRV9	Uncharacterized protein OS=Rattus norvegicus GN=Myh4 PE=4 SV=1 - [F1LRV9_RAT]	0.77	1	1	1	1	nucleotide binding; catalytic activity; motor activity; protein binding	cytoplasm; membrane; cytoskeleton	cell organization and biogenesis; metabolic process	Pf00038; Pf00063; Pf01576; Pf02736; Pf04111; Pf05557; Pf05622; Pf05701; Pf07888; Pf09726; Pf12128											3.14044	0.77	1	1					1942	223.144	5.74463
D3ZZM8	Uncharacterized protein OS=Rattus norvegicus PE=3 SV=1 - [D3ZZM8_RAT]	0.76	3	1	1	2	nucleotide binding; catalytic activity		metabolic process	Pf00763; Pf01268; Pf02882			2.53182	0.76	1	1									2.63431	0.76	1	1	926	100.174	6.90283
D4AC89	Uncharacterized protein OS=Rattus norvegicus PE=4 SV=1 - [D4AC89_RAT]	0.72	1	1	1	2	DNA binding; protein binding	membrane		Pf00023; Pf00651; Pf12796			2.09466	0.72	1	1					1.96075	0.72	1	1					1109	122.142	6.99072
A4L9P8	Centrosomal protein KIAA1731 homolog OS=Rattus norvegicus PE=2 SV=2 - [K1731_RAT]	0.71	1	1	1	1		cytoplasm; cytoskeleton					3.2382	0.71	1	1													2395	269.816	5.94775
E9PTY6	Uncharacterized protein OS=Rattus norvegicus GN=Fry PE=4 SV=1 - [E9PTY6_RAT]	0.66	1	1	1	1		membrane					0	0.66	1	1													3011	338.173	6.07471
F1LTW5	Uncharacterized protein (Fragment) OS=Rattus norvegicus GN=Tanc2 PE=4 SV=1 - [F1LTW5_RAT]	0.64	3	1	1	7	protein binding	membrane		Pf00023; Pf12796			5.1461	0.64	1	2					7.39627	0.64	1	3	4.28424	0.64	1	2	1255	138.917	7.48877
D3ZBZ6	Dispatched homolog 2 (Drosophila) (Predicted), isoform CRA_d OS=Rattus norvegicus GN=Disp2 PE=4 SV=1 - [D3ZBZ6_RAT]	0.59	1	1	1	1	receptor activity; signal transducer activity	membrane		Pf02460; Pf03176; Pf12349															1.97583	0.59	1	1	1346	147.834	6.82959
D3ZHK1	Uncharacterized protein OS=Rattus norvegicus PE=4 SV=1 - [D3ZHK1_RAT]	0.59	5	1	1	1	protein binding			Pf00307; Pf02463; Pf11971; Pf12128															2.265	0.59	1	1	2027	230.279	5.50342
D4A589	Similar to Telomerase-binding protein EST1A (Ever shorter telomeres 1A) (Telomerase subunit EST1A) (EST1-like protein A) OS=Rattus norvegicus GN=Smg6 PE=4 SV=1 - [D4A589_RAT]	0.48	1	1	1	1	protein binding			Pf10374							2.01622	0.48	1	1									1472	165.648	7.41553
F1MAL3	Uncharacterized protein OS=Rattus norvegicus GN=Sptb PE=4 SV=1 - [F1MAL3_RAT]	0.43	1	1	1	1	protein binding; structural molecule activity	cytoplasm; membrane; cytoskeleton; cell surface	metabolic process; cell organization and biogenesis; development	Pf00169; Pf00307; Pf00435; Pf11971															3.30034	0.43	1	1	2329	267.788	5.43994
D3ZEC2	Uncharacterized protein OS=Rattus norvegicus GN=Xirp2 PE=4 SV=1 - [D3ZEC2_RAT]	0.4	3	1	1	1	protein binding		cell organization and biogenesis	Pf08043											2.54543	0.4	1	1					3272	370.502	6.04932
D3ZJF8	Uncharacterized protein OS=Rattus norvegicus GN=Fcgbp PE=4 SV=1 - [D3ZJF8_RAT]	0.35	1	1	1	10	protein binding	extracellular; membrane		Pf00094; Pf01826; Pf08742; Pf12714			7.38892	0.35	1	3	12.1379	0.35	1	5	3.20058	0.35	1	1	2.73109	0.35	1	1	2583	274.881	5.08447
D3ZPI6	Uncharacterized protein OS=Rattus norvegicus PE=3 SV=1 - [D3ZPI6_RAT]	0.35	2	1	1	1	nucleotide binding; catalytic activity	membrane	metabolic process	Pf00005; Pf12698															2.46377	0.35	1	1	2593	292.333	7.72314
D3ZRA3	Uncharacterized protein OS=Rattus norvegicus GN=Acaca PE=4 SV=1 - [D3ZRA3_RAT]	0.34	4	1	1	1	catalytic activity; nucleotide binding; metal ion binding	membrane	metabolic process	Pf00289; Pf00364; Pf01039; Pf02222; Pf02655; Pf02785; Pf02786; Pf07478; Pf08326											2.41348	0.34	1	1					2337	264.213	6.3667
D3ZC56	Dystonin (Predicted) OS=Rattus norvegicus GN=Dst_predicted PE=4 SV=1 - [D3ZC56_RAT]	0.27	5	1	1	1	metal ion binding; protein binding		regulation of biological process	Pf00435; Pf02187							2.51533	0.27	1	1									3769	427.24	5.77002
