# Supplementary material for: Alterations of protein composition along the rostro-caudal axis after spinal cord injury: proteomic, in vitro and in vivo analyses
Source: Front Cell Neurosci. 2014 Apr 17;8:105. doi: 10.3389/fncel.2014.00105 (PMC4028999; doi:10.3389/fncel.2014.00105)
Supplement: Supplementary file 1 [file Presentation1.ZIP › SupplementaryMaterial_3.XLSX]

## Sheet: Sheet1
Accession	Description	ΣCoverage	Σ# Proteins	Σ# Unique Peptides	Σ# Peptides	Σ# PSMs	Molecular Function	Cellular Component	Biological Process	Pfam IDs	Score A2	Coverage A2	# Peptides A2	# PSM A2	Score B2	Coverage B2	# Peptides B2	# PSM B2	# AAs	MW [kDa]	calc. pI
P02764	Alpha-1-acid glycoprotein OS=Rattus norvegicus GN=Orm1 PE=2 SV=1 - [A1AG_RAT]	47.8	1	1	6	8		extracellular	cell communication; defense response; development; regulation of biological process; response to stimulus; transport	Pf00061					6.85761	47.8	6	8	205	23.5601	5.90967
P11030	Acyl-CoA-binding protein OS=Rattus norvegicus GN=Dbi PE=1 SV=3 - [ACBP_RAT]	79.31	3	8	13	29	protein binding	cytoplasm; extracellular; membrane; nucleus	cell communication; cell differentiation; cell proliferation; cellular homeostasis; development; metabolic process; regulation of biological process; response to stimulus; transport	Pf00887					58.1728	79.31	13	29	87	10.0212	8.82178
O88267	Acyl-coenzyme A thioesterase 1 OS=Rattus norvegicus GN=Acot1 PE=1 SV=1 - [ACOT1_RAT]	38.66	2	1	13	21	catalytic activity	cytoplasm; cytosol	metabolic process	Pf01738; Pf04775; Pf08840					14.7649	38.66	13	21	419	45.9839	6.80029
P13676	Acylamino-acid-releasing enzyme OS=Rattus norvegicus GN=Apeh PE=1 SV=1 - [ACPH_RAT]	22.54	1	1	20	30	catalytic activity	cytoplasm	metabolic process	Pf00326; Pf00561; Pf01738; Pf05448; Pf12695; Pf12697					26.882	22.54	20	30	732	81.3314	5.73193
P35745	Acylphosphatase-2 OS=Rattus norvegicus GN=Acyp2 PE=1 SV=2 - [ACYP2_RAT]	93.81	2	3	12	15	catalytic activity			Pf00708					13.2167	93.81	12	15	97	10.8565	9.26123
Q9JLJ3	4-trimethylaminobutyraldehyde dehydrogenase OS=Rattus norvegicus GN=Aldh9a1 PE=1 SV=1 - [AL9A1_RAT]	31.17	1	2	12	19	catalytic activity; nucleotide binding; protein binding	cytoplasm; cytosol; membrane; mitochondrion	cell communication; development; metabolic process	Pf00171					31.4909	31.17	12	19	494	53.618	6.91748
P07943	Aldose reductase OS=Rattus norvegicus GN=Akr1b1 PE=1 SV=3 - [ALDR_RAT]	41.46	3	7	12	13	catalytic activity	cytoplasm; extracellular	cell communication; cell proliferation; metabolic process; regulation of biological process; response to stimulus	Pf00248					22.8241	41.46	12	13	316	35.7743	6.7124
P36972	Adenine phosphoribosyltransferase OS=Rattus norvegicus GN=Aprt PE=1 SV=1 - [APT_RAT]	37.22	2	1	3	4	catalytic activity; nucleotide binding	cytoplasm	development; metabolic process; reproduction; response to stimulus; transport	Pf00156					4.30553	37.22	3	4	180	19.5334	6.56592
Q9WUC4	Copper transport protein ATOX1 OS=Rattus norvegicus GN=Atox1 PE=1 SV=1 - [ATOX1_RAT]	63.24	1	3	6	12	metal ion binding		cellular homeostasis; response to stimulus; transport	Pf00403					14.4797	63.24	6	12	68	7.28769	7.23975
P31720	Complement C1q subcomponent subunit A OS=Rattus norvegicus GN=C1qa PE=1 SV=2 - [C1QA_RAT]	27.76	1	2	4	6	protein binding	extracellular; membrane	defense response; metabolic process; regulation of biological process; response to stimulus	Pf00229; Pf00386; Pf01391					10.0139	27.76	4	6	245	25.9012	8.96826
B0BNN3	Carbonic anhydrase 1 OS=Rattus norvegicus GN=Ca1 PE=1 SV=1 - [CAH1_RAT]	73.56	1	13	14	42	catalytic activity; metal ion binding	cytoplasm; Golgi	metabolic process	Pf00194					121.483	73.56	14	42	261	28.2822	7.41553
P27139	Carbonic anhydrase 2 OS=Rattus norvegicus GN=Ca2 PE=1 SV=2 - [CAH2_RAT]	54.23	1	9	11	23	catalytic activity; metal ion binding; protein binding	cytoplasm; cytosol; extracellular; membrane	cell differentiation; cellular homeostasis; development; metabolic process; regulation of biological process; response to stimulus; transport	Pf00194					63.2879	54.23	11	23	260	29.0956	7.40088
Q6AYC4	Macrophage-capping protein OS=Rattus norvegicus GN=Capg PE=1 SV=1 - [CAPG_RAT]	24.07	1	3	12	22	protein binding	cytoplasm; extracellular; membrane; nucleus; organelle lumen	cell organization and biogenesis; regulation of biological process	Pf00626					35.5636	24.07	12	22	349	38.7746	6.55127
Q02765	Cathepsin S OS=Rattus norvegicus GN=Ctss PE=2 SV=1 - [CATS_RAT]	36.36	2	2	12	13	catalytic activity	cell surface; cytoplasm; vacuole	development; metabolic process; regulation of biological process	Pf00112; Pf08246					9.259	36.36	12	13	330	36.8095	6.0874
P14844	C-C motif chemokine 2 OS=Rattus norvegicus GN=Ccl2 PE=2 SV=1 - [CCL2_RAT]	18.24	1	1	2	3	protein binding	cytoplasm; extracellular	cell communication; cell death; cell differentiation; cell organization and biogenesis; cell proliferation; cellular component movement; cellular homeostasis; defense response; development; metabolic process; regulation of biological process; reproduction; response to stimulus; transport	Pf00048					2.41091	18.24	2	3	148	16.4494	8.99756
P50229	C-C motif chemokine 3 OS=Rattus norvegicus GN=Ccl3 PE=1 SV=1 - [CCL3_RAT]	16.3	1	1	1	1	catalytic activity; enzyme regulator activity; protein binding	cytoplasm; cytosol; extracellular	cell communication; cell death; cell differentiation; cell organization and biogenesis; cellular component movement; cellular homeostasis; defense response; development; metabolic process; regulation of biological process; reproduction; response to stimulus; transport	Pf00048					5.27115	16.3	1	1	92	10.3281	5.31299
Q63691	Monocyte differentiation antigen CD14 OS=Rattus norvegicus GN=Cd14 PE=2 SV=2 - [CD14_RAT]	19.35	1	4	6	9	protein binding	cell surface; extracellular; membrane	cell organization and biogenesis; defense response; regulation of biological process; response to stimulus; transport						25.927	19.35	6	9	372	40.0288	5.51611
Q5FVI4	Cell cycle exit and neuronal differentiation protein 1 OS=Rattus norvegicus GN=Cend1 PE=1 SV=1 - [CEND_RAT]	30.87	1	5	8	22		membrane							55.521	30.87	8	22	149	15.0339	8.96826
P32038	Complement factor D OS=Rattus norvegicus GN=Cfd PE=1 SV=2 - [CFAD_RAT]	18.25	1	1	2	3	catalytic activity	extracellular	cell communication; defense response; metabolic process; regulation of biological process; response to stimulus	Pf00089; Pf09342					2.81419	18.25	2	3	263	28.4242	7.06396
P26772	10 kDa heat shock protein, mitochondrial OS=Rattus norvegicus GN=Hspe1 PE=1 SV=3 - [CH10_RAT]	67.65	2	2	10	13	nucleotide binding; protein binding	cytoplasm; mitochondrion; organelle lumen	metabolic process; response to stimulus	Pf00166					12.7199	67.65	10	13	102	10.8949	8.92432
Q499N4	4-hydroxybenzoate polyprenyltransferase, mitochondrial OS=Rattus norvegicus GN=Coq2 PE=2 SV=1 - [COQ2_RAT]	11.5	1	1	3	3	catalytic activity	cytoplasm; membrane; mitochondrion	metabolic process	Pf01040					2.97015	11.5	3	3	374	40.3801	9.02686
Q91ZN1	Coronin-1A OS=Rattus norvegicus GN=Coro1a PE=1 SV=3 - [COR1A_RAT]	39.91	1	2	16	25	protein binding	cytoplasm; cytoskeleton; membrane	cell differentiation; cell organization and biogenesis; cell proliferation; cellular component movement; development; regulation of biological process; response to stimulus; transport	Pf00400; Pf08953; Pf08954					28.6003	39.91	16	25	461	51.033	6.48096
P48199	C-reactive protein OS=Rattus norvegicus GN=Crp PE=1 SV=1 - [CRP_RAT]	13.91	1	2	2	3	metal ion binding; protein binding	extracellular	cell differentiation; cell organization and biogenesis; defense response; metabolic process; regulation of biological process; response to stimulus	Pf00354					9.11558	13.91	2	3	230	25.4517	4.99561
P30348	C-X-C motif chemokine 2 OS=Rattus norvegicus GN=Cxcl2 PE=1 SV=1 - [CXCL2_RAT]	49	1	3	3	4	protein binding	extracellular	cell death; cellular component movement; cellular homeostasis; defense response; response to stimulus	Pf00048					9.28174	49	3	4	100	10.7759	8.54346
P01041	Cystatin-B OS=Rattus norvegicus GN=Cstb PE=1 SV=1 - [CYTB_RAT]	57.14	1	3	5	9	enzyme regulator activity; protein binding	cytoplasm; nucleus; organelle lumen	cell death; metabolic process; regulation of biological process; response to stimulus	Pf00031					14.558	57.14	5	9	98	11.1886	6.30322
P61805	Dolichyl-diphosphooligosaccharide--protein glycosyltransferase subunit DAD1 OS=Rattus norvegicus GN=Dad1 PE=2 SV=3 - [DAD1_RAT]	9.73	1	1	1	4	catalytic activity	cytoplasm; endoplasmic reticulum; membrane	cell death; development; metabolic process; regulation of biological process; response to stimulus	Pf02109					9.37311	9.73	1	4	113	12.4886	7.07861
P11348	Dihydropteridine reductase OS=Rattus norvegicus GN=Qdpr PE=1 SV=1 - [DHPR_RAT]	45.23	1	5	9	17	catalytic activity; nucleotide binding; protein binding	cytoplasm; cytosol; mitochondrion	development; metabolic process; response to stimulus						47.3531	45.23	9	17	241	25.5359	7.81104
P80254	D-dopachrome decarboxylase OS=Rattus norvegicus GN=Ddt PE=1 SV=3 - [DOPD_RAT]	83.9	1	7	9	18	catalytic activity	cytoplasm	defense response; metabolic process; response to stimulus	Pf01187					50.1508	83.9	9	18	118	13.1248	6.53662
Q78P75	Dynein light chain 2, cytoplasmic OS=Rattus norvegicus GN=Dynll2 PE=1 SV=1 - [DYL2_RAT]	26.97	2	3	4	11	catalytic activity; motor activity; protein binding	cytoplasm; cytoskeleton	cell differentiation; development; transport	Pf01221					29.8527	26.97	4	11	89	10.3431	7.37158
D3ZTE0	Coagulation factor XII OS=Rattus norvegicus GN=F12 PE=2 SV=1 - [FA12_RAT]	9.24	1	1	4	5	catalytic activity; protein binding	extracellular	coagulation; metabolic process; regulation of biological process; response to stimulus	Pf00008; Pf00039; Pf00040; Pf00051; Pf00089					9.74832	9.24	4	5	595	65.8007	7.45947
P60522	Gamma-aminobutyric acid receptor-associated protein-like 2 OS=Rattus norvegicus GN=Gabarapl2 PE=2 SV=1 - [GBRL2_RAT]	80.34	2	1	9	10		cytoplasm; Golgi; membrane; vacuole	cell communication; cell organization and biogenesis; metabolic process; response to stimulus; transport	Pf02991; Pf04110					4.29398	80.34	9	10	117	13.6581	8.104
Q9ESH6	Glutaredoxin-1 OS=Rattus norvegicus GN=Glrx PE=2 SV=3 - [GLRX1_RAT]	58.88	1	1	6	7	catalytic activity	cytoplasm	cellular homeostasis; metabolic process; regulation of biological process; transport	Pf00462					6.01832	58.88	6	7	107	11.8712	8.6167
O35077	Glycerol-3-phosphate dehydrogenase [NAD+], cytoplasmic OS=Rattus norvegicus GN=Gpd1 PE=1 SV=4 - [GPDA_RAT]	29.51	1	2	8	10	catalytic activity; nucleotide binding; protein binding	cytoplasm; cytosol; mitochondrion	metabolic process	Pf01210; Pf07479					17.0553	29.51	8	10	349	37.4282	6.59521
P04041	Glutathione peroxidase 1 OS=Rattus norvegicus GN=Gpx1 PE=1 SV=4 - [GPX1_RAT]	37.31	1	3	5	5	antioxidant activity; catalytic activity	cytoplasm; cytosol; nucleus	metabolic process; response to stimulus	Pf00255					9.89451	37.31	5	5	201	22.2923	7.86963
P14095	Growth-regulated alpha protein OS=Rattus norvegicus GN=Cxcl1 PE=1 SV=2 - [GROA_RAT]	46.88	1	1	4	5	protein binding	extracellular	cellular component movement; cellular homeostasis; defense response; regulation of biological process; response to stimulus; transport	Pf00048					8.21154	46.88	4	5	96	10.2424	9.18799
P20059	Hemopexin OS=Rattus norvegicus GN=Hpx PE=1 SV=3 - [HEMO_RAT]	61.52	1	22	33	78	metal ion binding	extracellular	cell communication; defense response; metabolic process; regulation of biological process; response to stimulus; transport	Pf00045					183.748	61.52	33	78	460	51.3183	7.6499
P20761	Ig gamma-2B chain C region OS=Rattus norvegicus GN=Igh-1a PE=1 SV=1 - [IGG2B_RAT]	43.84	3	7	11	22	protein binding			Pf07654					40.2019	43.84	11	22	333	36.4742	7.63525
Q5GFD9	Protein IMPACT OS=Rattus norvegicus GN=Impact PE=2 SV=1 - [IMPCT_RAT]	23.03	1	1	6	9	protein binding		metabolic process; regulation of biological process	Pf01205; Pf05773					12.9691	23.03	6	9	317	35.9722	5.16064
P01835	Ig kappa chain C region, B allele OS=Rattus norvegicus PE=1 SV=1 - [KACB_RAT]	88.68	2	9	9	42	protein binding			Pf07654					138.043	88.68	9	42	106	11.5935	5.16064
Q7TNJ7	Calcium/calmodulin-dependent protein kinase type 1G OS=Rattus norvegicus GN=Camk1g PE=2 SV=1 - [KCC1G_RAT]	30.67	2	1	9	9	catalytic activity; nucleotide binding; protein binding	cytoplasm; Golgi; membrane	cell communication; metabolic process; regulation of biological process; response to stimulus	Pf00069; Pf07714					13.3655	30.67	9	9	476	53.1448	8.06006
P07335	Creatine kinase B-type OS=Rattus norvegicus GN=Ckb PE=1 SV=2 - [KCRB_RAT]	49.34	1	12	16	40	catalytic activity; nucleotide binding; protein binding	cytoplasm; membrane; mitochondrion	cellular homeostasis; development; metabolic process	Pf00217; Pf02807					137.092	49.34	16	40	381	42.6983	5.66846
P11980	Pyruvate kinase isozymes M1/M2 OS=Rattus norvegicus GN=Pkm2 PE=1 SV=3 - [KPYM_RAT]	77.59	8	3	45	93	catalytic activity; metal ion binding; nucleotide binding; protein binding	cytoplasm; nucleus	development; metabolic process; response to stimulus	Pf00224; Pf02887					281.674	77.59	45	93	531	57.7809	7.06396
P20767	Ig lambda-2 chain C region OS=Rattus norvegicus PE=4 SV=1 - [LAC2_RAT]	85.58	1	8	9	20	protein binding			Pf07654					55.2573	85.58	9	20	104	11.3106	5.98584
P08699	Galectin-3 OS=Rattus norvegicus GN=Lgals3 PE=1 SV=4 - [LEG3_RAT]	28.24	1	4	7	9	protein binding	cytoplasm; extracellular; membrane; mitochondrion; nucleus; spliceosomal complex	cell differentiation; cell organization and biogenesis; defense response; development; metabolic process; response to stimulus	Pf00337					19.6621	28.24	7	9	262	27.1844	8.57275
Q6P7Q4	Lactoylglutathione lyase OS=Rattus norvegicus GN=Glo1 PE=1 SV=3 - [LGUL_RAT]	49.46	1	3	8	14	catalytic activity; metal ion binding		cell death; metabolic process; regulation of biological process	Pf00903; Pf12681					23.1073	49.46	8	14	184	20.8063	5.31299
Q66HR2	Microtubule-associated protein RP/EB family member 1 OS=Rattus norvegicus GN=Mapre1 PE=1 SV=3 - [MARE1_RAT]	32.84	1	1	7	11	protein binding	cytoplasm; cytoskeleton	cell division; cell organization and biogenesis	Pf00307; Pf03271					14.6518	32.84	7	11	268	29.9852	5.22412
P62775	Myotrophin OS=Rattus norvegicus GN=Mtpn PE=1 SV=2 - [MTPN_RAT]	23.73	1	1	3	6	protein binding	cytoplasm; cytoskeleton; cytosol; nucleus	cell differentiation; cell growth; cell organization and biogenesis; development; metabolic process; regulation of biological process; response to stimulus	Pf00023; Pf12796					22.4188	23.73	3	6	118	12.8526	5.51611
P02600	Myosin light chain 1/3, skeletal muscle isoform OS=Rattus norvegicus GN=Myl1 PE=1 SV=2 - [MYL1_RAT]	57.14	1	1	7	10	metal ion binding	cytoplasm; cytoskeleton							8.12346	57.14	7	10	189	20.6665	5.03369
P60203	Myelin proteolipid protein OS=Rattus norvegicus GN=Plp1 PE=1 SV=2 - [MYPR_RAT]	24.91	2	6	7	15	structural molecule activity	membrane	cell communication; cell differentiation; cellular homeostasis; development; metabolic process; regulation of biological process; response to stimulus	Pf01275					40.2134	24.91	7	15	277	30.0571	8.35303
P13084	Nucleophosmin OS=Rattus norvegicus GN=Npm1 PE=1 SV=1 - [NPM_RAT]	46.23	4	1	13	15	DNA binding; protein binding; RNA binding	cytoplasm; cytoskeleton; nucleus; organelle lumen	cell organization and biogenesis; cell proliferation; metabolic process; regulation of biological process; response to stimulus	Pf03066					25.0184	46.23	13	15	292	32.5398	4.76709
Q62718	Neurotrimin OS=Rattus norvegicus GN=Ntm PE=1 SV=1 - [NTRI_RAT]	22.67	1	3	6	10	protein binding	cell surface; cytoplasm; extracellular; membrane	cell differentiation; cell organization and biogenesis; development; regulation of biological process; response to stimulus	Pf00047; Pf07679; Pf07686					20.4976	22.67	6	10	344	37.9744	7.59131
Q566C7	Diphosphoinositol polyphosphate phosphohydrolase 1 OS=Rattus norvegicus GN=Nudt3 PE=1 SV=1 - [NUDT3_RAT]	64.29	1	2	8	9	catalytic activity; metal ion binding	cytoplasm	metabolic process	Pf00293					7.6887	64.29	8	9	168	19.0836	6.34131
O35264	Platelet-activating factor acetylhydrolase IB subunit beta OS=Rattus norvegicus GN=Pafah1b2 PE=1 SV=1 - [PA1B2_RAT]	16.16	1	1	3	3	catalytic activity; protein binding	cytoplasm; cytosol	cell communication; development; metabolic process; regulation of biological process; reproduction; response to stimulus	Pf00657					6.28408	16.16	3	3	229	25.5652	5.92236
Q64303	Serine/threonine-protein kinase PAK 2 OS=Rattus norvegicus GN=Pak2 PE=1 SV=1 - [PAK2_RAT]	25.57	1	1	13	22	catalytic activity; enzyme regulator activity; nucleotide binding; protein binding	cytoplasm; membrane; nucleus	cell communication; cell death; metabolic process; regulation of biological process; response to stimulus	Pf00069; Pf00786; Pf07714					16.4313	25.57	13	22	524	57.9238	5.77002
Q9QXU9	ProSAAS OS=Rattus norvegicus GN=Pcsk1n PE=1 SV=1 - [PCSK1_RAT]	31.92	1	1	7	8	enzyme regulator activity	cytoplasm; extracellular; Golgi	cell communication; development; metabolic process; regulation of biological process; response to stimulus	Pf07259					11.6196	31.92	7	8	260	27.3978	5.84619
Q63081	Protein disulfide-isomerase A6 OS=Rattus norvegicus GN=Pdia6 PE=1 SV=2 - [PDIA6_RAT]	20.91	1	2	9	14	catalytic activity; metal ion binding	cytoplasm; endoplasmic reticulum; membrane; organelle lumen	cellular homeostasis; coagulation; metabolic process; regulation of biological process; response to stimulus	Pf00085					13.9565	20.91	9	14	440	48.1433	5.13525
P16290	Phosphoglycerate mutase 2 OS=Rattus norvegicus GN=Pgam2 PE=2 SV=2 - [PGAM2_RAT]	41.9	2	4	13	29	catalytic activity	cytoplasm; cytosol; nucleus	metabolic process; reproduction; response to stimulus	Pf00300					68.8046	41.9	13	29	253	28.7368	8.71924
P97535	Phospholipase A1 member A OS=Rattus norvegicus GN=Pla1a PE=1 SV=1 - [PLA1A_RAT]	35.09	1	1	8	9	catalytic activity	extracellular	metabolic process	Pf00151; Pf12697					3.40768	35.09	8	9	456	50.1698	7.97217
Q99MC0	Protein phosphatase 1 regulatory subunit 14A OS=Rattus norvegicus GN=Ppp1r14a PE=2 SV=1 - [PP14A_RAT]	82.31	1	1	9	12	enzyme regulator activity	cytoplasm	metabolic process; regulation of biological process	Pf05361					16.1101	82.31	9	12	147	16.6867	8.01611
P35704	Peroxiredoxin-2 OS=Rattus norvegicus GN=Prdx2 PE=1 SV=3 - [PRDX2_RAT]	27.78	2	6	7	24	antioxidant activity; catalytic activity	cytoplasm; cytosol	cell death; metabolic process; regulation of biological process; response to stimulus	Pf00578; Pf08534; Pf10417					64.6621	27.78	7	24	198	21.7701	5.59229
P04089	Parathyroid hormone OS=Rattus norvegicus GN=Pth PE=2 SV=1 - [PTHY_RAT]	57.39	1	1	6	14	protein binding	extracellular	cell communication; cellular homeostasis; development; metabolic process; regulation of biological process; response to stimulus; transport	Pf01279					8.34519	57.39	6	14	115	12.7137	9.61279
P05712	Ras-related protein Rab-2A OS=Rattus norvegicus GN=Rab2a PE=1 SV=1 - [RAB2A_RAT]	39.15	2	1	7	13	catalytic activity; nucleotide binding	cytoplasm; endoplasmic reticulum; Golgi; membrane; nucleus	cell communication; metabolic process; regulation of biological process; response to stimulus; transport	Pf00025; Pf00071; Pf04670; Pf08477					17.2497	39.15	7	13	212	23.5207	6.53662
P62828	GTP-binding nuclear protein Ran OS=Rattus norvegicus GN=Ran PE=1 SV=3 - [RAN_RAT]	30.09	3	3	4	8	catalytic activity; nucleotide binding	cytoplasm; nucleus	cell communication; cell division; cell organization and biogenesis; metabolic process; regulation of biological process; response to stimulus; transport	Pf00025; Pf00071; Pf01926; Pf08477					8.05108	30.09	4	8	216	24.4076	7.48877
O88350	Putative hydrolase RBBP9 OS=Rattus norvegicus GN=Rbbp9 PE=1 SV=2 - [RBBP9_RAT]	13.98	1	1	2	3	catalytic activity; protein binding	cytoplasm; nucleus	cell proliferation; regulation of biological process						5.07152	13.98	2	3	186	20.9814	6.20166
P02696	Retinol-binding protein 1 OS=Rattus norvegicus GN=Rbp1 PE=1 SV=2 - [RET1_RAT]	16.3	1	1	2	2	transporter activity	cytoplasm	cell differentiation; development; metabolic process; regulation of biological process; response to stimulus; transport	Pf00061					3.68068	16.3	2	2	135	15.8238	5.24951
P04631	Protein S100-B OS=Rattus norvegicus GN=S100b PE=1 SV=2 - [S100B_RAT]	52.17	1	4	5	13	metal ion binding; protein binding	cytoplasm; extracellular; nucleus	cell communication; cell death; cell differentiation; cell organization and biogenesis; cell proliferation; development; regulation of biological process; response to stimulus	Pf01023					38.032	52.17	5	13	92	10.737	4.55127
P97710	Tyrosine-protein phosphatase non-receptor type substrate 1 OS=Rattus norvegicus GN=Sirpa PE=1 SV=1 - [SHPS1_RAT]	23.38	2	1	11	12	protein binding	membrane	cell organization and biogenesis; cellular component movement; regulation of biological process; transport	Pf00047; Pf07654; Pf07679; Pf07686					16.3517	23.38	11	12	509	55.656	7.44482
P07895	Superoxide dismutase [Mn], mitochondrial OS=Rattus norvegicus GN=Sod2 PE=1 SV=2 - [SODM_RAT]	45.05	1	5	7	8	antioxidant activity; catalytic activity; DNA binding; metal ion binding; protein binding	cytoplasm; membrane; mitochondrion; organelle lumen	cell communication; cell death; cell differentiation; cell organization and biogenesis; cell proliferation; cellular homeostasis; development; metabolic process; regulation of biological process; response to stimulus	Pf00081; Pf02777					20.6282	45.05	7	8	222	24.6586	8.80713
P09006	Serine protease inhibitor A3N OS=Rattus norvegicus GN=Serpina3n PE=1 SV=3 - [SPA3N_RAT]	36.6	1	3	15	19	enzyme regulator activity	extracellular	defense response; metabolic process; regulation of biological process; response to stimulus	Pf00079					19.0364	36.6	15	19	418	46.6223	5.46533
P13086	Succinyl-CoA ligase [ADP/GDP-forming] subunit alpha, mitochondrial OS=Rattus norvegicus GN=Suclg1 PE=2 SV=2 - [SUCA_RAT]	28.03	1	1	6	9	catalytic activity; nucleotide binding; protein binding	cytoplasm; membrane; mitochondrion; organelle lumen	metabolic process	Pf00549; Pf02629					9.41996	28.03	6	9	346	36.125	9.48096
P11232	Thioredoxin OS=Rattus norvegicus GN=Txn PE=1 SV=2 - [THIO_RAT]	60.95	1	3	7	10	antioxidant activity; catalytic activity; protein binding	cytoplasm; cytosol; extracellular; mitochondrion; nucleus	cellular homeostasis; metabolic process; regulation of biological process; response to stimulus; transport	Pf00085					28.7915	60.95	7	10	105	11.6657	4.91943
P02767	Transthyretin OS=Rattus norvegicus GN=Ttr PE=1 SV=1 - [TTHY_RAT]	38.78	1	4	5	9	protein binding	extracellular	metabolic process; transport	Pf00576					25.409	38.78	5	9	147	15.7099	6.16357
D3ZD19	Extracellular link domain-containing 1 (Predicted) OS=Rattus norvegicus GN=Lyve1 PE=4 SV=1 - [D3ZD19_RAT]	28.86	1	2	10	12	receptor activity; signal transducer activity	membrane	metabolic process	Pf00193					19.857	28.86	10	12	343	37.2436	7.72314
D3ZJP2	RCG58666, isoform CRA_a OS=Rattus norvegicus GN=RGD1562726 PE=4 SV=1 - [D3ZJP2_RAT]	21.33	1	1	3	4									4.29729	21.33	3	4	211	23.4269	7.91357
D4A2G9	RCG36598 OS=Rattus norvegicus GN=Ranbp1 PE=4 SV=1 - [D4A2G9_RAT]	31.03	1	1	7	8		cytoplasm; cytoskeleton	cell organization and biogenesis; regulation of biological process; transport	Pf00638					9.98615	31.03	7	8	203	23.5817	5.22412
Q6P9U0	Serine (Or cysteine) peptidase inhibitor, clade B, member 6a OS=Rattus norvegicus GN=Serpinb6a PE=2 SV=1 - [Q6P9U0_RAT]	31.93	1	1	9	12	enzyme regulator activity	cytoplasm	metabolic process; regulation of biological process	Pf00079; Pf05833					14.9857	31.93	9	12	379	42.9909	6.1001
Q6P9V6	Proteasome subunit alpha type OS=Rattus norvegicus GN=Psma5 PE=2 SV=1 - [Q6P9V6_RAT]	16.6	2	2	3	6	catalytic activity	cytoplasm; nucleus; proteasome	metabolic process	Pf00227; Pf10584					15.9499	16.6	3	6	241	26.3942	4.79248
Q66HI5	Ferritin OS=Rattus norvegicus GN=Fth1 PE=2 SV=2 - [Q66HI5_RAT]	80.22	2	11	14	32	catalytic activity; metal ion binding		cellular homeostasis; metabolic process; transport	Pf00210					76.5993	80.22	14	32	182	21.0863	6.01123
Q4KLJ0	High mobility group nucleosomal binding domain 2 OS=Rattus norvegicus GN=Hmgn2 PE=2 SV=1 - [Q4KLJ0_RAT]	64.44	1	1	4	6	DNA binding	chromosome; nucleus							11.0374	64.44	4	6	90	9.37304	9.99365
B1WC83	Pcp4l1 protein OS=Rattus norvegicus GN=Pcp4l1 PE=4 SV=1 - [B1WC83_RAT]	32.35	2	1	1	3	protein binding								3.28485	32.35	1	3	68	7.50083	5.51611
B4F7C7	Hebp1 protein OS=Rattus norvegicus GN=Hebp1 PE=2 SV=1 - [B4F7C7_RAT]	27.89	1	1	5	7				Pf04832					15.8769	27.89	5	7	190	21.1104	5.42725
B5DF65	Biliverdin reductase B (Flavin reductase (NADPH)) OS=Rattus norvegicus GN=Blvrb PE=2 SV=1 - [B5DF65_RAT]	26.7	1	2	4	6	catalytic activity; nucleotide binding		metabolic process	Pf01073; Pf01370					7.32923	26.7	4	6	206	22.0803	6.80029
E2RUH2	Ribonuclease inhibitor OS=Rattus norvegicus GN=LOC100360501 PE=2 SV=1 - [E2RUH2_RAT]	35.31	2	5	12	15	enzyme regulator activity; protein binding	cytoplasm; extracellular	development; regulation of biological process						38.5964	35.31	12	15	456	49.8871	4.79248
A2IBE0	Membrane-bound carbonic anhydrase 14 OS=Rattus norvegicus GN=Car14 PE=2 SV=1 - [A2IBE0_RAT]	11.28	1	1	4	5	catalytic activity; metal ion binding	extracellular; membrane	metabolic process	Pf00194					5.28988	11.28	4	5	337	37.502	6.41748
O54854	Kallikrein 6, isoform CRA_a OS=Rattus norvegicus GN=Klk6 PE=2 SV=1 - [O54854_RAT]	49.4	2	2	11	15	catalytic activity		cell differentiation; cell organization and biogenesis; development; metabolic process; regulation of biological process	Pf00089; Pf09342					23.1351	49.4	11	15	251	27.996	8.41162
O88754	Epsilon 3 globin OS=Rattus norvegicus GN=Hbg1 PE=2 SV=1 - [O88754_RAT]	29.25	2	1	4	8	metal ion binding; transporter activity	cytoplasm; cytosol	metabolic process; regulation of biological process; transport	Pf00042					9.31576	29.25	4	8	147	16.5297	8.19189
Q4V8N6	Solute carrier organic anion transporter family, member 4a1 OS=Rattus norvegicus GN=Slco4a1 PE=2 SV=1 - [Q4V8N6_RAT]	11.48	2	1	6	10	transporter activity	membrane	transport	Pf03137; Pf07648; Pf07690					8.32085	11.48	6	10	723	77.6362	8.06006
B2GUZ9	Fam49b protein OS=Rattus norvegicus GN=Fam49b PE=2 SV=1 - [B2GUZ9_RAT]	39.2	1	1	8	12				Pf07159					8.04842	39.2	8	12	324	36.7527	6.06201
Q5U2Z8	RCG50316, isoform CRA_a OS=Rattus norvegicus GN=Elovl1 PE=2 SV=1 - [Q5U2Z8_RAT]	15.05	1	1	3	4	catalytic activity	cytoplasm; endoplasmic reticulum; membrane	metabolic process	Pf01151					7.85656	15.05	3	4	279	32.6168	9.5542
D3ZK97	Uncharacterized protein OS=Rattus norvegicus GN=LOC100360868 PE=3 SV=1 - [D3ZK97_RAT]	75	7	4	11	18	DNA binding	chromosome; nucleus	cell organization and biogenesis; metabolic process	Pf00125					39.8844	75	11	18	136	15.3485	11.2681
D3ZJI2	Uncharacterized protein OS=Rattus norvegicus GN=Olr1461 PE=3 SV=1 - [D3ZJI2_RAT]	21.43	1	1	8	12	receptor activity; signal transducer activity	membrane	cell communication; regulation of biological process; response to stimulus	Pf00001; Pf10320					7.51699	21.43	8	12	308	34.6716	8.5874
E9PT01	Uncharacterized protein OS=Rattus norvegicus GN=Cxcr4 PE=3 SV=1 - [E9PT01_RAT]	25	5	1	5	7	receptor activity; signal transducer activity	membrane	cell communication; regulation of biological process; response to stimulus	Pf00001; Pf12109					4.30776	25	5	7	332	37.4994	8.20654
D3ZQ86	Uncharacterized protein OS=Rattus norvegicus GN=Igdcc3 PE=4 SV=1 - [D3ZQ86_RAT]	18.84	1	1	12	15	protein binding	membrane		Pf00041; Pf00047; Pf07654; Pf07679; Pf07686					21.6393	18.84	12	15	812	86.9361	7.6792
F1LZK0	Uncharacterized protein (Fragment) OS=Rattus norvegicus PE=4 SV=1 - [F1LZK0_RAT]	52.1	3	1	5	6	protein binding			Pf07686					6.35438	52.1	5	6	119	13.5028	9.51025
F1LYQ4	Uncharacterized protein (Fragment) OS=Rattus norvegicus PE=4 SV=1 - [F1LYQ4_RAT]	12.04	1	2	4	4	protein binding								4.71537	12.04	4	4	407	45.4487	5.46533
D3ZME9	Uncharacterized protein OS=Rattus norvegicus GN=RGD1560986 PE=4 SV=1 - [D3ZME9_RAT]	18.1	1	1	3	5	protein binding			Pf00023; Pf12796					8.81047	18.1	3	5	105	11.0577	11.0483
E9PTN8	Uncharacterized protein OS=Rattus norvegicus GN=Aldoc PE=4 SV=1 - [E9PTN8_RAT]	40.91	1	1	9	23	catalytic activity		metabolic process	Pf00274					53.1894	40.91	9	23	154	16.6094	7.43018
F1M7I8	Uncharacterized protein (Fragment) OS=Rattus norvegicus PE=4 SV=1 - [F1M7I8_RAT]	33	2	2	3	3	protein binding			Pf07686					8.20604	33	3	3	100	10.7514	8.00146
F1M8E9	Uncharacterized protein OS=Rattus norvegicus GN=Lyz2 PE=3 SV=1 - [F1M8E9_RAT]	56.76	6	5	10	18	catalytic activity		metabolic process	Pf00062					42.4697	56.76	10	18	148	16.7072	8.93896
F1LQU4	Uncharacterized protein (Fragment) OS=Rattus norvegicus GN=Ube2d3 PE=3 SV=1 - [F1LQU4_RAT]	27.08	6	1	2	3	catalytic activity; nucleotide binding			Pf00179					3.4445	27.08	2	3	144	16.3542	6.90283
D3ZF88	Uncharacterized protein OS=Rattus norvegicus PE=4 SV=1 - [D3ZF88_RAT]	20.25	2	1	5	5		extracellular	defense response; response to stimulus						3.81659	20.25	5	5	474	52.8389	4.48779
D3ZI48	Uncharacterized protein OS=Rattus norvegicus PE=4 SV=1 - [D3ZI48_RAT]	36.46	1	1	9	19									26.8147	36.46	9	19	192	21.5486	8.79248
D3ZEP5	Uncharacterized protein OS=Rattus norvegicus PE=4 SV=1 - [D3ZEP5_RAT]	34.78	1	1	3	5	protein binding			Pf00047; Pf07679; Pf07686					11.7094	34.78	3	5	115	12.7593	7.23975
D4A1G4	Uncharacterized protein OS=Rattus norvegicus GN=Cyb5a PE=3 SV=1 - [D4A1G4_RAT]	56	3	2	6	8	metal ion binding			Pf00173					9.25137	56	6	8	100	11.4747	5.70654
F1LTT5	Uncharacterized protein (Fragment) OS=Rattus norvegicus GN=Ube2l3 PE=3 SV=1 - [F1LTT5_RAT]	85.62	2	5	11	17	catalytic activity; nucleotide binding			Pf00179					25.8438	85.62	11	17	153	17.8072	7.84033
D3ZLP0	Uncharacterized protein OS=Rattus norvegicus GN=Zbtb8b PE=4 SV=1 - [D3ZLP0_RAT]	21.36	1	1	6	10	metal ion binding; protein binding	membrane; nucleus		Pf00651					4.61627	21.36	6	10	515	56.5907	5.64307
D3ZFB6	Uncharacterized protein OS=Rattus norvegicus GN=RGD1564195 PE=4 SV=1 - [D3ZFB6_RAT]	17.44	1	1	4	7		membrane	response to stimulus	Pf04505					8.67685	17.44	4	7	344	35.7986	4.62744
D3ZMH2	Uncharacterized protein OS=Rattus norvegicus GN=LOC100366057 PE=4 SV=1 - [D3ZMH2_RAT]	46.27	5	1	3	7	protein binding			Pf07679; Pf07686					10.1568	46.27	3	7	134	14.6022	5.0083
F1M2W3	Uncharacterized protein (Fragment) OS=Rattus norvegicus PE=4 SV=1 - [F1M2W3_RAT]	33.94	1	1	3	5	protein binding			Pf07679; Pf07686					4.92749	33.94	3	5	109	12.0016	5.93506
D4ADP0	Uncharacterized protein OS=Rattus norvegicus PE=4 SV=1 - [D4ADP0_RAT]	11.19	1	1	1	1	protein binding			Pf07686					4.18378	11.19	1	1	134	14.7763	6.49365
D3ZLA0	Uncharacterized protein OS=Rattus norvegicus GN=Wbp2 PE=4 SV=1 - [D3ZLA0_RAT]	40.55	3	1	12	19				Pf02893; Pf10349					16.851	40.55	12	19	217	23.4204	6.78564
E9PSU8	Uncharacterized protein OS=Rattus norvegicus PE=4 SV=1 - [E9PSU8_RAT]	25.42	1	1	3	7	protein binding			Pf07679; Pf07686					6.08824	25.42	3	7	118	13.2774	6.12549
D3ZQR5	Uncharacterized protein OS=Rattus norvegicus PE=4 SV=1 - [D3ZQR5_RAT]	40.52	5	1	4	5	protein binding			Pf00047; Pf07679; Pf07686					9.3509	40.52	4	5	116	12.7594	7.12256
F1LT98	Uncharacterized protein (Fragment) OS=Rattus norvegicus PE=4 SV=1 - [F1LT98_RAT]	22.99	1	1	11	13	catalytic activity; nucleotide binding			Pf00004					12.0784	22.99	11	13	635	65.2771	6.78564
F1LNU4	Uncharacterized protein OS=Rattus norvegicus GN=Cd44 PE=4 SV=1 - [F1LNU4_RAT]	9.11	12	1	5	7		membrane		Pf00193					16.4413	9.11	5	7	779	85.6797	4.95752
F1LN39	Uncharacterized protein (Fragment) OS=Rattus norvegicus GN=Pde7b PE=4 SV=1 - [F1LN39_RAT]	19.75	2	1	4	6	catalytic activity; metal ion binding	membrane	cell communication; metabolic process; regulation of biological process; response to stimulus	Pf00233					0	19.75	4	6	395	45.6741	7.32764
F1LNY0	Uncharacterized protein OS=Rattus norvegicus GN=Hprt1 PE=4 SV=1 - [F1LNY0_RAT]	38.53	2	2	7	10	catalytic activity	cytoplasm	metabolic process	Pf00156					10.7768	38.53	7	10	218	24.5625	6.07471
F1M5I5	Uncharacterized protein (Fragment) OS=Rattus norvegicus PE=3 SV=1 - [F1M5I5_RAT]	17.68	2	1	3	4	receptor activity; signal transducer activity	membrane	cell communication; regulation of biological process; response to stimulus	Pf00001					2.41675	17.68	3	4	311	34.9462	8.48486
D3ZC54	Uncharacterized protein OS=Rattus norvegicus PE=4 SV=1 - [D3ZC54_RAT]	47.41	1	1	3	5	protein binding			Pf07686					9.00699	47.41	3	5	116	12.7384	8.85107
F1M7C8	Uncharacterized protein (Fragment) OS=Rattus norvegicus PE=4 SV=1 - [F1M7C8_RAT]	12.04	1	1	1	2	protein binding			Pf00047; Pf07679; Pf07686					7.26115	12.04	1	2	108	11.5937	8.63135
F1M9W3	Uncharacterized protein OS=Rattus norvegicus GN=Sepp1 PE=4 SV=1 - [F1M9W3_RAT]	19.27	2	1	5	6				Pf04592; Pf04593					3.93071	19.27	5	6	384	42.4543	7.38623
Q62669	Uncharacterized protein OS=Rattus norvegicus GN=MGC72973 PE=2 SV=1 - [Q62669_RAT]	71.43	1	6	13	37	metal ion binding; transporter activity	cytoplasm; cytosol	transport	Pf00042					73.1443	71.43	13	37	147	16.0123	8.19189
F8WFJ4	6-phosphogluconate dehydrogenase, decarboxylating OS=Rattus norvegicus GN=Kif1b PE=3 SV=1 - [F8WFJ4_RAT]	21.47	4	2	19	25	catalytic activity; DNA binding; nucleotide binding; protein binding	membrane	metabolic process	Pf00169; Pf00393; Pf03446					37.184	21.47	19	25	1062	117.366	4.90674
E9PTV2	Uncharacterized protein OS=Rattus norvegicus GN=Stx12 PE=3 SV=1 - [E9PTV2_RAT]	31.25	1	1	10	13	protein binding	membrane	transport	Pf05739					11.8306	31.25	10	13	272	31.0869	5.59229
F1LT87	Uncharacterized protein (Fragment) OS=Rattus norvegicus GN=RGD1564284 PE=4 SV=1 - [F1LT87_RAT]	55.83	13	1	6	14	protein binding			Pf07686					23.0843	55.83	6	14	120	13.3414	7.23975
F1LV17	Uncharacterized protein (Fragment) OS=Rattus norvegicus PE=4 SV=1 - [F1LV17_RAT]	24.23	1	1	15	25	metal ion binding		metabolic process; regulation of biological process	Pf00096; Pf01352; Pf12417					16.5263	24.23	15	25	842	95.0205	6.58057
F1LZH0	Uncharacterized protein (Fragment) OS=Rattus norvegicus PE=4 SV=1 - [F1LZH0_RAT]	20.2	1	1	2	3	protein binding			Pf00047; Pf07679; Pf07686					4.65486	20.2	2	3	99	11.2034	9.0708
F1LW26	Uncharacterized protein (Fragment) OS=Rattus norvegicus PE=4 SV=1 - [F1LW26_RAT]	17.71	1	1	1	3	protein binding			Pf00047; Pf07686					14.3295	17.71	1	3	96	10.335	4.94482
Q4FZT2	Protein phosphatase methylesterase 1 OS=Rattus norvegicus GN=Ppme1 PE=1 SV=2 - [PPME1_RAT]	39.9	1	1	13	16	catalytic activity; enzyme regulator activity; protein binding	cytoplasm; endoplasmic reticulum; membrane	metabolic process; regulation of biological process; transport	Pf00561; Pf07819; Pf12695; Pf12697					12.7593	39.9	13	16	386	42.2892	5.97314
Q8CFN2-2	Isoform 2 of Cell division control protein 42 homolog OS=Rattus norvegicus GN=Cdc42 - [CDC42_RAT]	30.89	5	1	5	7	nucleotide binding		cell communication; regulation of biological process; response to stimulus	Pf00025; Pf00071; Pf08477					12.6508	30.89	5	7	191	21.2689	6.03662
P22734-2	Isoform 2 of Catechol O-methyltransferase OS=Rattus norvegicus GN=Comt - [COMT_RAT]	47.51	2	1	7	9	catalytic activity; metal ion binding		cell communication; metabolic process	Pf01596; Pf12847					12.045	47.51	7	9	221	24.7314	5.30029
Q62952-2	Isoform 2 of Dihydropyrimidinase-related protein 3 OS=Rattus norvegicus GN=Dpysl3 - [DPYL3_RAT]	36.31	2	4	20	40	catalytic activity	cytoplasm	metabolic process	Pf01979; Pf04909					61.9823	36.31	20	40	683	73.8529	6.45557
P11980-2	Isoform M2 of Pyruvate kinase isozymes M1/M2 OS=Rattus norvegicus GN=Pkm2 - [KPYM_RAT]	77.02	9	2	44	92	catalytic activity; metal ion binding		metabolic process	Pf00224; Pf02887					279.416	77.02	44	92	531	57.744	7.44482
Q63327-2	Isoform 2 of Myelin-associated oligodendrocyte basic protein OS=Rattus norvegicus GN=Mobp - [MOBP_RAT]	40.24	6	2	7	9									13.2324	40.24	7	9	169	18.905	11.0337
