# Supplementary material for: Alterations of protein composition along the rostro-caudal axis after spinal cord injury: proteomic, in vitro and in vivo analyses
Source: Front Cell Neurosci. 2014 Apr 17;8:105. doi: 10.3389/fncel.2014.00105 (PMC4028999; doi:10.3389/fncel.2014.00105)
Supplement: Supplementary file 1 [file Presentation1.ZIP › SupplementaryMaterial_4.XLSX]

## Sheet: Sheet1
Accession	Description	ΣCoverage	Σ# Proteins	Σ# Unique Peptides	Σ# Peptides	Σ# PSMs	Molecular Function	Cellular Component	Biological Process	Pfam IDs	Gene IDs	GO Terms	Score A2	Coverage A2	# Peptides A2	# PSM A2	Score B2	Coverage B2	# Peptides B2	# PSM B2	# AAs	MW [kDa]	calc. pI
P68511	14-3-3 protein eta OS=Rattus norvegicus GN=Ywhah PE=1 SV=2 - [1433F_RAT]	36.99	1	5	8	13	protein binding	cytoplasm	regulation of biological process; transport; metabolic process; cell communication; response to stimulus; cell differentiation; cell organization and biogenesis; development	Pf00244							42.6656	36.99	8	13	246	28.194	4.89404
P85968	6-phosphogluconate dehydrogenase, decarboxylating OS=Rattus norvegicus GN=Pgd PE=1 SV=1 - [6PGD_RAT]	3.52	4	1	1	2	nucleotide binding; catalytic activity	cytoplasm	metabolic process	Pf00393; Pf03446							9.06461	3.52	1	2	483	53.202	7.02002
P85971	6-phosphogluconolactonase OS=Rattus norvegicus GN=Pgls PE=1 SV=1 - [6PGL_RAT]	23.35	1	2	2	4	catalytic activity	cytoplasm	metabolic process	Pf01182							20.4763	23.35	2	4	257	27.2173	5.84619
P02764	Alpha-1-acid glycoprotein OS=Rattus norvegicus GN=Orm1 PE=2 SV=1 - [A1AG_RAT]	9.27	1	1	1	1		extracellular	defense response; response to stimulus; regulation of biological process; transport; development; cell communication	Pf00061							2.75067	9.27	1	1	205	23.5601	5.90967
P17475	Alpha-1-antiproteinase OS=Rattus norvegicus GN=Serpina1 PE=1 SV=2 - [A1AT_RAT]	29.68	1	12	12	24	protein binding; enzyme regulator activity	extracellular	response to stimulus; defense response; metabolic process; regulation of biological process	Pf00079							85.3201	29.68	12	24	411	46.1065	6.07471
Q9EPH1	Alpha-1B-glycoprotein OS=Rattus norvegicus GN=A1bg PE=2 SV=2 - [A1BG_RAT]	25.34	2	9	9	15	protein binding	extracellular									46.2303	25.34	9	15	513	56.4425	7.28369
P13221	Aspartate aminotransferase, cytoplasmic OS=Rattus norvegicus GN=Got1 PE=1 SV=3 - [AATC_RAT]	47.7	1	16	16	34	catalytic activity	cytoplasm; vacuole; cytosol	metabolic process; response to stimulus	Pf00155							138.427	47.7	16	34	413	46.3995	7.21045
P00507	Aspartate aminotransferase, mitochondrial OS=Rattus norvegicus GN=Got2 PE=1 SV=2 - [AATM_RAT]	6.74	1	2	2	4	catalytic activity; protein binding	cytoplasm; mitochondrion; membrane; organelle lumen; cell surface	metabolic process; transport	Pf00155							9.36824	6.74	2	4	430	47.2841	8.99756
P11030	Acyl-CoA-binding protein OS=Rattus norvegicus GN=Dbi PE=1 SV=3 - [ACBP_RAT]	67.82	3	6	6	15	protein binding	extracellular; nucleus; cytoplasm; membrane	metabolic process; transport; development; cell differentiation; cell proliferation; cell communication; response to stimulus; regulation of biological process; cellular homeostasis	Pf00887							39.9034	67.82	6	15	87	10.0212	8.82178
P13676	Acylamino-acid-releasing enzyme OS=Rattus norvegicus GN=Apeh PE=1 SV=1 - [ACPH_RAT]	2.05	1	1	1	1	catalytic activity	cytoplasm	metabolic process	Pf00326; Pf00561; Pf01738; Pf05448; Pf12695; Pf12697							3.57417	2.05	1	1	732	81.3314	5.73193
Q6AYS7	Aminoacylase-1A OS=Rattus norvegicus GN=Acy1a PE=1 SV=1 - [ACY1A_RAT]	9.31	2	2	2	2	catalytic activity; metal ion binding	cytoplasm	metabolic process	Pf01546; Pf07687							8.42038	9.31	2	2	408	45.7751	6.48096
Q9R1T5	Aspartoacylase OS=Rattus norvegicus GN=Aspa PE=1 SV=2 - [ACY2_RAT]	4.17	2	1	1	1	catalytic activity; metal ion binding	nucleus; cytoplasm	metabolic process; cell communication; cell differentiation; cellular homeostasis; development; regulation of biological process	Pf04952							3.30265	4.17	1	1	312	35.2908	6.40479
P35745	Acylphosphatase-2 OS=Rattus norvegicus GN=Acyp2 PE=1 SV=2 - [ACYP2_RAT]	27.84	2	3	3	3	catalytic activity			Pf00708							9.69568	27.84	3	3	97	10.8565	9.26123
Q920P6	Adenosine deaminase OS=Rattus norvegicus GN=Ada PE=1 SV=3 - [ADA_RAT]	3.69	1	1	1	1	catalytic activity; metal ion binding	extracellular; cytoplasm; vacuole; cytosol; membrane; cell surface; organelle lumen	response to stimulus; development; transport; cell differentiation; regulation of biological process; cellular component movement; cell death; metabolic process; cell proliferation; defense response; cell communication; reproduction	Pf00962							2.54163	3.69	1	1	352	39.8741	5.50342
P23565	Alpha-internexin OS=Rattus norvegicus GN=Ina PE=1 SV=2 - [AINX_RAT]	35.45	3	12	17	33	structural molecule activity	cytoskeleton	development; metabolic process; regulation of biological process; cell differentiation; response to stimulus; cell organization and biogenesis	Pf00038; Pf04732; Pf10186							106.636	35.45	17	33	505	56.0816	5.22412
Q9JLJ3	4-trimethylaminobutyraldehyde dehydrogenase OS=Rattus norvegicus GN=Aldh9a1 PE=1 SV=1 - [AL9A1_RAT]	6.28	1	2	2	3	catalytic activity; protein binding; nucleotide binding	cytoplasm; mitochondrion; cytosol; membrane	development; metabolic process; cell communication	Pf00171							9.71723	6.28	2	3	494	53.618	6.91748
P09117	Fructose-bisphosphate aldolase C OS=Rattus norvegicus GN=Aldoc PE=1 SV=3 - [ALDOC_RAT]	39.12	1	5	13	25	catalytic activity; protein binding	cytoplasm; mitochondrion	response to stimulus; metabolic process; cell death; development; cell organization and biogenesis	Pf00274							96.7989	39.12	13	25	363	39.2592	7.12256
P07943	Aldose reductase OS=Rattus norvegicus GN=Akr1b1 PE=1 SV=3 - [ALDR_RAT]	15.51	3	4	4	4	catalytic activity	extracellular; cytoplasm	metabolic process; response to stimulus; cell communication; regulation of biological process; cell proliferation	Pf00248							12.4758	15.51	4	4	316	35.7743	6.7124
Q64240	Protein AMBP OS=Rattus norvegicus GN=Ambp PE=1 SV=1 - [AMBP_RAT]	11.17	1	3	3	6	enzyme regulator activity; protein binding	extracellular; membrane	metabolic process; regulation of biological process	Pf00014; Pf00061							24.2771	11.17	3	6	349	38.826	5.99854
P49911	Acidic leucine-rich nuclear phosphoprotein 32 family member A OS=Rattus norvegicus GN=Anp32a PE=2 SV=1 - [AN32A_RAT]	11.74	2	1	1	1	protein binding	nucleus; cytoplasm; endoplasmic reticulum; organelle lumen	metabolic process; regulation of biological process; transport	Pf12799							5.58918	11.74	1	1	247	28.5473	4.08154
P01015	Angiotensinogen OS=Rattus norvegicus GN=Agt PE=1 SV=1 - [ANGT_RAT]	2.73	1	1	1	1	enzyme regulator activity; receptor activity; signal transducer activity; protein binding	extracellular; cytoplasm	development; reproduction; response to stimulus; cell organization and biogenesis; regulation of biological process; transport; cellular homeostasis; cell death; cell communication; metabolic process; cell differentiation; cell proliferation; cellular component movement; cell growth; defense response	Pf00079							4.34777	2.73	1	1	477	51.9489	5.56689
P14668	Annexin A5 OS=Rattus norvegicus GN=Anxa5 PE=1 SV=3 - [ANXA5_RAT]	7.84	2	2	2	3	metal ion binding; protein binding	cytoplasm; membrane; cell surface; extracellular	coagulation; response to stimulus; cell death; regulation of biological process; cell organization and biogenesis	Pf00191							11.0207	7.84	2	3	319	35.7223	5.04639
P04639	Apolipoprotein A-I OS=Rattus norvegicus GN=Apoa1 PE=1 SV=2 - [APOA1_RAT]	23.94	1	4	4	4	transporter activity; enzyme regulator activity	extracellular; nucleus	metabolic process; transport; response to stimulus; cell differentiation; cell organization and biogenesis; development; regulation of biological process	Pf01442							15.058	23.94	4	4	259	30.0432	5.74463
P02651	Apolipoprotein A-IV OS=Rattus norvegicus GN=Apoa4 PE=2 SV=2 - [APOA4_RAT]	3.07	1	1	1	1		extracellular	transport; cell differentiation; cell organization and biogenesis; development; response to stimulus; metabolic process	Pf01442; Pf07902; Pf12128							2.37118	3.07	1	1	391	44.4287	5.22412
P23593	Apolipoprotein D OS=Rattus norvegicus GN=Apod PE=1 SV=1 - [APOD_RAT]	24.87	1	4	4	6	transporter activity	extracellular; cytoplasm; endoplasmic reticulum; cytosol; ribosome	response to stimulus; metabolic process; transport; development; cell communication; regulation of biological process; cell differentiation; cell organization and biogenesis; defense response; cell proliferation; cellular component movement	Pf00061; Pf03973; Pf08212							22.8037	24.87	4	6	189	21.6208	5.021
P36972	Adenine phosphoribosyltransferase OS=Rattus norvegicus GN=Aprt PE=1 SV=1 - [APT_RAT]	11.11	2	1	1	1	catalytic activity; nucleotide binding	cytoplasm	metabolic process; development; reproduction; transport; response to stimulus	Pf00156							4.30553	11.11	1	1	180	19.5334	6.56592
Q8VI04	L-asparaginase OS=Rattus norvegicus GN=Asrgl1 PE=1 SV=1 - [ASGL1_RAT]	13.81	1	2	2	6	catalytic activity	nucleus; cytoplasm; cytoskeleton	metabolic process	Pf01112							32.8071	13.81	2	6	333	34.3886	7.88428
P06685	Sodium/potassium-transporting ATPase subunit alpha-1 OS=Rattus norvegicus GN=Atp1a1 PE=1 SV=1 - [AT1A1_RAT]	14.57	10	2	10	15	nucleotide binding; catalytic activity; transporter activity; protein binding; metal ion binding	cytoplasm; endosome; endoplasmic reticulum; Golgi; membrane	regulation of biological process; transport; metabolic process	Pf00122; Pf00689; Pf00690; Pf00702; Pf08282; Pf12710							65.5383	14.57	10	15	1023	112.982	5.45264
P06686	Sodium/potassium-transporting ATPase subunit alpha-2 OS=Rattus norvegicus GN=Atp1a2 PE=1 SV=1 - [AT1A2_RAT]	19.12	10	5	14	22	nucleotide binding; catalytic activity; transporter activity; protein binding; metal ion binding	cytoplasm; endosome; membrane	cell communication; transport; regulation of biological process; metabolic process; response to stimulus; cellular homeostasis	Pf00122; Pf00689; Pf00690; Pf00702; Pf08282; Pf12710							90.1134	19.12	14	22	1020	112.145	5.5542
P06687	Sodium/potassium-transporting ATPase subunit alpha-3 OS=Rattus norvegicus GN=Atp1a3 PE=1 SV=2 - [AT1A3_RAT]	32.28	10	13	22	32	nucleotide binding; catalytic activity; transporter activity; protein binding; metal ion binding	cytoplasm; endoplasmic reticulum; Golgi; membrane	metabolic process; transport	Pf00122; Pf00689; Pf00690; Pf00702; Pf08282; Pf12710							122.814	32.28	22	32	1013	111.62	5.41455
P07340	Sodium/potassium-transporting ATPase subunit beta-1 OS=Rattus norvegicus GN=Atp1b1 PE=1 SV=1 - [AT1B1_RAT]	16.45	1	5	5	7	catalytic activity; transporter activity	membrane	response to stimulus; metabolic process; transport	Pf00287							20.7602	16.45	5	7	304	35.179	8.646
Q9WUC4	Copper transport protein ATOX1 OS=Rattus norvegicus GN=Atox1 PE=1 SV=1 - [ATOX1_RAT]	51.47	1	3	3	4	metal ion binding		transport; cellular homeostasis; response to stimulus	Pf00403							8.48306	51.47	3	4	68	7.28769	7.23975
P29419	ATP synthase subunit e, mitochondrial OS=Rattus norvegicus GN=Atp5i PE=1 SV=3 - [ATP5I_RAT]	16.9	1	1	1	1	transporter activity; catalytic activity	cytoplasm; membrane; mitochondrion	metabolic process; transport	Pf05680							3.74974	16.9	1	1	71	8.24948	9.34912
P10719	ATP synthase subunit beta, mitochondrial OS=Rattus norvegicus GN=Atp5b PE=1 SV=2 - [ATPB_RAT]	15.31	1	5	5	6	nucleotide binding; metal ion binding; catalytic activity; transporter activity; receptor activity	cytoplasm; membrane; mitochondrion	metabolic process; transport; cellular component movement; regulation of biological process	Pf00006; Pf00306; Pf02874							23.9875	15.31	5	6	529	56.3185	5.33838
P31721	Complement C1q subcomponent subunit B OS=Rattus norvegicus GN=C1qb PE=1 SV=2 - [C1QB_RAT]	9.88	1	2	2	3	protein binding	extracellular; membrane	response to stimulus; metabolic process; regulation of biological process; development; defense response	Pf00229; Pf00386; Pf01391							10.5079	9.88	2	3	253	26.5728	8.99756
P31722	Complement C1q subcomponent subunit C OS=Rattus norvegicus GN=C1qc PE=1 SV=2 - [C1QC_RAT]	16.33	1	3	3	6	protein binding	extracellular; membrane	response to stimulus; metabolic process; regulation of biological process; cell differentiation; development; defense response	Pf00229; Pf00386; Pf01391							15.4107	16.33	3	6	245	25.6697	8.32373
B0BNN3	Carbonic anhydrase 1 OS=Rattus norvegicus GN=Ca1 PE=1 SV=1 - [CAH1_RAT]	63.98	1	12	12	36	catalytic activity; metal ion binding	cytoplasm; Golgi	metabolic process	Pf00194							121.483	63.98	12	36	261	28.2822	7.41553
P27139	Carbonic anhydrase 2 OS=Rattus norvegicus GN=Ca2 PE=1 SV=2 - [CAH2_RAT]	51.54	1	9	9	15	catalytic activity; protein binding; metal ion binding	extracellular; cytoplasm; cytosol; membrane	development; metabolic process; response to stimulus; transport; cell differentiation; cellular homeostasis; regulation of biological process	Pf00194							50.0336	51.54	9	15	260	29.0956	7.40088
P14141	Carbonic anhydrase 3 OS=Rattus norvegicus GN=Ca3 PE=1 SV=3 - [CAH3_RAT]	54.62	1	10	10	27	catalytic activity; metal ion binding	cytoplasm	metabolic process; response to stimulus	Pf00194							93.8115	54.62	10	27	260	29.4127	7.37158
P47728	Calretinin OS=Rattus norvegicus GN=Calb2 PE=1 SV=1 - [CALB2_RAT]	8.86	1	2	2	2	metal ion binding			Pf00036							8.50499	8.86	2	2	271	31.3845	5.021
P35565	Calnexin OS=Rattus norvegicus GN=Canx PE=1 SV=1 - [CALX_RAT]	3.21	2	1	1	1	metal ion binding; protein binding	cytoplasm; endoplasmic reticulum; membrane; ribosome	metabolic process; cell communication; transport	Pf00262							2.97291	3.21	1	1	591	67.2126	4.62744
Q07009	Calpain-2 catalytic subunit OS=Rattus norvegicus GN=Capn2 PE=1 SV=3 - [CAN2_RAT]	3.57	1	2	2	2	catalytic activity; metal ion binding; protein binding	chromosome; nucleus; cytoplasm; membrane	response to stimulus; development; metabolic process; cell differentiation	Pf00648; Pf01067							4.58708	3.57	2	2	700	79.8688	4.95752
Q08163	Adenylyl cyclase-associated protein 1 OS=Rattus norvegicus GN=Cap1 PE=1 SV=3 - [CAP1_RAT]	24.26	1	5	5	8	protein binding	cytoplasm; membrane; cytoskeleton	cell organization and biogenesis; cellular component movement; transport	Pf01213; Pf07986; Pf08603							36.5689	24.26	5	8	474	51.5565	7.51807
Q6AYC4	Macrophage-capping protein OS=Rattus norvegicus GN=Capg PE=1 SV=1 - [CAPG_RAT]	11.17	1	3	3	6	protein binding	extracellular; nucleus; organelle lumen; cytoplasm; membrane	cell organization and biogenesis; regulation of biological process	Pf00626							16.7912	11.17	3	6	349	38.7746	6.55127
Q5M9G3	Caprin-1 OS=Rattus norvegicus GN=Caprin1 PE=1 SV=2 - [CAPR1_RAT]	1.7	1	1	1	1	RNA binding	cytoplasm; cytosol	metabolic process; regulation of biological process; cell differentiation; cell organization and biogenesis; development	Pf12287							2.85703	1.7	1	1	707	78.0729	5.24951
Q5XI32	F-actin-capping protein subunit beta OS=Rattus norvegicus GN=Capzb PE=1 SV=1 - [CAPZB_RAT]	13.97	3	2	2	3	protein binding	cytoplasm; cytoskeleton	cell organization and biogenesis; regulation of biological process	Pf01115							9.44509	13.97	2	3	272	30.6094	5.99854
Q02765	Cathepsin S OS=Rattus norvegicus GN=Ctss PE=2 SV=1 - [CATS_RAT]	10.91	2	2	2	2	catalytic activity	cytoplasm; vacuole; cell surface	development; metabolic process; regulation of biological process	Pf00112; Pf08246							3.01688	10.91	2	2	330	36.8095	6.0874
Q9R1T3	Cathepsin Z OS=Rattus norvegicus GN=Ctsz PE=1 SV=2 - [CATZ_RAT]	3.27	1	1	1	1	catalytic activity	extracellular	metabolic process	Pf00112							3.07129	3.27	1	1	306	34.1724	7.15186
B2GUZ5	F-actin-capping protein subunit alpha-1 OS=Rattus norvegicus GN=Capza1 PE=1 SV=1 - [CAZA1_RAT]	8.74	3	2	2	3	protein binding	cytoplasm; cytoskeleton	cell organization and biogenesis; regulation of biological process	Pf01267							8.88995	8.74	2	3	286	32.8893	5.69385
P31211	Corticosteroid-binding globulin OS=Rattus norvegicus GN=Serpina6 PE=1 SV=2 - [CBG_RAT]	5.3	1	2	2	2	enzyme regulator activity	extracellular	transport; metabolic process; regulation of biological process	Pf00079							4.5264	5.3	2	2	396	44.6423	4.98291
P47727	Carbonyl reductase [NADPH] 1 OS=Rattus norvegicus GN=Cbr1 PE=1 SV=2 - [CBR1_RAT]	2.89	1	1	1	2	nucleotide binding; catalytic activity	nucleus; cytoplasm; cytosol; membrane	development; reproduction; metabolic process; response to stimulus	Pf00106; Pf08659							4.2345	2.89	1	2	277	30.5589	8.06006
Q5BJT7	Coiled-coil domain-containing protein 93 OS=Rattus norvegicus GN=Ccdc93 PE=1 SV=1 - [CCD93_RAT]	1.27	1	1	1	1				Pf09762							1.69833	1.27	1	1	629	72.5906	7.60596
P50229	C-C motif chemokine 3 OS=Rattus norvegicus GN=Ccl3 PE=1 SV=1 - [CCL3_RAT]	16.3	1	1	1	1	catalytic activity; protein binding; enzyme regulator activity	extracellular; cytoplasm; cytosol	cell communication; regulation of biological process; response to stimulus; cell differentiation; cellular component movement; metabolic process; transport; cellular homeostasis; defense response; cell organization and biogenesis; cell death; development; reproduction	Pf00048							5.27115	16.3	1	1	92	10.3281	5.31299
Q63691	Monocyte differentiation antigen CD14 OS=Rattus norvegicus GN=Cd14 PE=2 SV=2 - [CD14_RAT]	14.52	1	4	4	7	protein binding	extracellular; membrane; cell surface	response to stimulus; defense response; regulation of biological process; cell organization and biogenesis; transport								23.9955	14.52	4	7	372	40.0288	5.51611
P27274	CD59 glycoprotein OS=Rattus norvegicus GN=Cd59 PE=1 SV=2 - [CD59_RAT]	23.02	2	3	3	9	protein binding	extracellular; membrane	defense response; metabolic process; regulation of biological process; response to stimulus; cell death; cell proliferation	Pf00021							21.6416	23.02	3	9	126	13.781	8.48486
O70352	CD82 antigen OS=Rattus norvegicus GN=Cd82 PE=1 SV=1 - [CD82_RAT]	4.51	2	1	1	2		membrane		Pf00335							7.46779	4.51	1	2	266	29.4678	5.38916
P40241	CD9 antigen OS=Rattus norvegicus GN=Cd9 PE=1 SV=2 - [CD9_RAT]	15.49	1	2	2	3	protein binding	cell surface; membrane	cellular component movement; reproduction; cell organization and biogenesis; development; cell proliferation; regulation of biological process; response to stimulus; cell differentiation; cell communication; cellular homeostasis	Pf00335							12.4178	15.49	2	3	226	25.1979	7.26904
Q8CFN2	Cell division control protein 42 homolog OS=Rattus norvegicus GN=Cdc42 PE=1 SV=2 - [CDC42_RAT]	10.99	5	1	2	2	nucleotide binding; catalytic activity; protein binding	cytoplasm; Golgi; membrane; cytoskeleton	metabolic process; regulation of biological process; development; cell differentiation; cell organization and biogenesis; cell communication; response to stimulus; transport; cell death; cell proliferation; cell division; cellular component movement	Pf00025; Pf00071; Pf08477							5.6833	10.99	2	2	191	21.245	6.55127
Q5XIM5	Protein CDV3 homolog OS=Rattus norvegicus GN=Cdv3 PE=2 SV=1 - [CDV3_RAT]	12.71	2	1	1	1		cytoplasm									4.58203	12.71	1	1	236	24.2957	5.85889
Q5FVI4	Cell cycle exit and neuronal differentiation protein 1 OS=Rattus norvegicus GN=Cend1 PE=1 SV=1 - [CEND_RAT]	27.52	1	5	5	13		membrane									45.8794	27.52	5	13	149	15.0339	8.96826
P32038	Complement factor D OS=Rattus norvegicus GN=Cfd PE=1 SV=2 - [CFAD_RAT]	7.98	1	1	1	1	catalytic activity	extracellular	metabolic process; defense response; regulation of biological process; response to stimulus; cell communication	Pf00089; Pf09342							2.81419	7.98	1	1	263	28.4242	7.06396
Q9WUW3	Complement factor I OS=Rattus norvegicus GN=Cfi PE=2 SV=1 - [CFAI_RAT]	6.29	2	3	3	7	catalytic activity; receptor activity; protein binding	extracellular; membrane	metabolic process; regulation of biological process; response to stimulus; defense response	Pf00057; Pf00089; Pf00530; Pf07648							31.4936	6.29	3	7	604	67.2536	7.41553
P26772	10 kDa heat shock protein, mitochondrial OS=Rattus norvegicus GN=Hspe1 PE=1 SV=3 - [CH10_RAT]	13.73	1	1	1	1	nucleotide binding; protein binding	cytoplasm; mitochondrion; organelle lumen	metabolic process; response to stimulus	Pf00166							3.77231	13.73	1	1	102	10.8949	8.92432
P63039	60 kDa heat shock protein, mitochondrial OS=Rattus norvegicus GN=Hspd1 PE=1 SV=1 - [CH60_RAT]	6.46	3	2	2	2	nucleotide binding; protein binding	cytoplasm; mitochondrion; organelle lumen; endoplasmic reticulum; Golgi; cytosol; cell surface; membrane	response to stimulus; metabolic process; cell death; regulation of biological process; defense response	Pf00118							8.25763	6.46	2	2	573	60.9174	6.17627
Q5U2Q3	Ester hydrolase C11orf54 homolog OS=Rattus norvegicus PE=1 SV=1 - [CK054_RAT]	11.11	1	2	2	2	catalytic activity; metal ion binding	nucleus		Pf08925							9.18058	11.11	2	2	315	34.9704	6.62451
Q9Z0W7	Chloride intracellular channel protein 4 OS=Rattus norvegicus GN=Clic4 PE=1 SV=3 - [CLIC4_RAT]	15.81	1	2	2	2	transporter activity; protein binding	nucleus; cytoplasm; mitochondrion; endoplasmic reticulum; cytoskeleton; cytosol; membrane; cell surface; organelle lumen	transport; cell differentiation; development; cellular component movement; regulation of biological process; response to stimulus								7.1225	15.81	2	2	253	28.6147	6.26514
P13233	2',3'-cyclic-nucleotide 3'-phosphodiesterase OS=Rattus norvegicus GN=Cnp PE=1 SV=2 - [CN37_RAT]	41.19	1	18	18	23	RNA binding; catalytic activity; nucleotide binding	extracellular; cytoplasm; membrane; mitochondrion; cytoskeleton	cell organization and biogenesis; metabolic process; cell differentiation; development; response to stimulus; transport	Pf01591; Pf05881; Pf06414; Pf08302; Pf08433							69.1304	41.19	18	23	420	47.2386	8.89502
Q6Q0N1	Cytosolic non-specific dipeptidase OS=Rattus norvegicus GN=Cndp2 PE=1 SV=1 - [CNDP2_RAT]	9.89	2	3	3	4	catalytic activity; metal ion binding	cytoplasm	metabolic process	Pf01546; Pf07687							14.5998	9.89	3	4	475	52.6596	5.65576
P37397	Calponin-3 OS=Rattus norvegicus GN=Cnn3 PE=1 SV=1 - [CNN3_RAT]	3.33	1	1	1	1	protein binding	cytoskeleton	cell organization and biogenesis; metabolic process; regulation of biological process	Pf00307; Pf00402							3.56325	3.33	1	1	330	36.4118	5.71924
Q5M7A7	CB1 cannabinoid receptor-interacting protein 1 OS=Rattus norvegicus GN=Cnrip1 PE=1 SV=1 - [CNRP1_RAT]	9.76	2	1	1	1											2.71765	9.76	1	1	164	18.6466	7.85498
Q63198	Contactin-1 OS=Rattus norvegicus GN=Cntn1 PE=1 SV=2 - [CNTN1_RAT]	7.44	1	5	5	11	protein binding	membrane	cell communication; regulation of biological process; response to stimulus; metabolic process; cell differentiation; cell organization and biogenesis; development	Pf00041; Pf00047; Pf07679; Pf07686							39.8449	7.44	5	11	1021	113.423	6.11279
P22063	Contactin-2 OS=Rattus norvegicus GN=Cntn2 PE=1 SV=1 - [CNTN2_RAT]	2.79	1	2	2	2	protein binding	membrane; cell surface	cell organization and biogenesis; cell differentiation; cellular component movement; development; response to stimulus; regulation of biological process; metabolic process; cell communication; cellular homeostasis; transport	Pf00041; Pf00047; Pf07679							7.29338	2.79	2	2	1040	112.972	7.66455
Q62930	Complement component C9 OS=Rattus norvegicus GN=C9 PE=2 SV=1 - [CO9_RAT]	13	2	5	5	8	protein binding	extracellular; membrane	cell death; regulation of biological process; metabolic process; response to stimulus; defense response; coagulation	Pf00057; Pf01823							34.7941	13	5	8	554	62.2406	5.69385
Q91ZN1	Coronin-1A OS=Rattus norvegicus GN=Coro1a PE=1 SV=3 - [COR1A_RAT]	3.47	1	1	1	2	protein binding	membrane; cytoplasm; cytoskeleton	cell organization and biogenesis; transport; regulation of biological process; cellular component movement; cell differentiation; development; response to stimulus; cell proliferation	Pf00400; Pf08953; Pf08954							6.47199	3.47	1	2	461	51.033	6.48096
B0BNA5	Coactosin-like protein OS=Rattus norvegicus GN=Cotl1 PE=1 SV=1 - [COTL1_RAT]	16.9	1	2	2	3	protein binding	cytoplasm; cytoskeleton	defense response; response to stimulus	Pf00241							13.4647	16.9	2	3	142	15.922	5.40186
P63041	Complexin-1 OS=Rattus norvegicus GN=Cplx1 PE=1 SV=1 - [CPLX1_RAT]	32.09	1	2	2	2	protein binding; transporter activity	cytoplasm; cytosol; membrane	transport; cell communication	Pf05835							8.81919	32.09	2	2	134	15.1125	4.97021
P48199	C-reactive protein OS=Rattus norvegicus GN=Crp PE=1 SV=1 - [CRP_RAT]	13.91	1	2	2	3	protein binding; metal ion binding	extracellular	response to stimulus; defense response; metabolic process; regulation of biological process; cell differentiation; cell organization and biogenesis	Pf00354							9.11558	13.91	2	3	230	25.4517	4.99561
Q6MGD0	Protein CutA OS=Rattus norvegicus GN=Cuta PE=1 SV=2 - [CUTA_RAT]	18.08	1	2	2	3	protein binding	membrane	response to stimulus; cell organization and biogenesis	Pf03091							11.9572	18.08	2	3	177	18.6468	6.75635
Q3KR64	Uncharacterized protein CXorf49 homolog OS=Rattus norvegicus PE=2 SV=2 - [CX049_RAT]	1.37	1	1	1	1	catalytic activity		metabolic process								1.76412	1.37	1	1	510	54.9141	6.23975
P30348	C-X-C motif chemokine 2 OS=Rattus norvegicus GN=Cxcl2 PE=1 SV=1 - [CXCL2_RAT]	49	1	3	3	3	protein binding	extracellular	response to stimulus; defense response; cellular homeostasis; cellular component movement; cell death	Pf00048							7.33013	49	3	3	100	10.7759	8.54346
P01041	Cystatin-B OS=Rattus norvegicus GN=Cstb PE=1 SV=1 - [CYTB_RAT]	36.73	1	3	3	5	protein binding; enzyme regulator activity	nucleus; organelle lumen; cytoplasm	response to stimulus; metabolic process; regulation of biological process; cell death	Pf00031							14.558	36.73	3	5	98	11.1886	6.30322
Q62714	Neutrophil antibiotic peptide NP-4 OS=Rattus norvegicus GN=Np4 PE=1 SV=1 - [DEF4_RAT]	10.75	1	1	1	1		extracellular; cytoplasm	defense response; response to stimulus	Pf00323; Pf00879							2.11888	10.75	1	1	93	10.1031	7.6499
P10860	Glutamate dehydrogenase 1, mitochondrial OS=Rattus norvegicus GN=Glud1 PE=1 SV=2 - [DHE3_RAT]	12.19	1	4	4	8	nucleotide binding; catalytic activity; protein binding	cytoplasm; mitochondrion; membrane; organelle lumen	metabolic process; response to stimulus; cell communication; regulation of biological process; transport	Pf00208; Pf02812							14.0831	12.19	4	8	558	61.3773	8.00146
P11348	Dihydropteridine reductase OS=Rattus norvegicus GN=Qdpr PE=1 SV=1 - [DHPR_RAT]	24.9	1	5	5	12	nucleotide binding; catalytic activity; protein binding	cytoplasm; mitochondrion; cytosol	development; metabolic process; response to stimulus								43.4331	24.9	5	12	241	25.5359	7.81104
P27867	Sorbitol dehydrogenase OS=Rattus norvegicus GN=Sord PE=1 SV=4 - [DHSO_RAT]	4.76	1	1	1	1	nucleotide binding; catalytic activity; metal ion binding; protein binding	cytoplasm; mitochondrion; membrane	response to stimulus; cellular component movement; metabolic process	Pf00107; Pf08240							4.05509	4.76	1	1	357	38.2098	7.44482
Q6P6R2	Dihydrolipoyl dehydrogenase, mitochondrial OS=Rattus norvegicus GN=Dld PE=1 SV=1 - [DLDH_RAT]	6.29	2	2	2	2	catalytic activity; nucleotide binding	cytoplasm; mitochondrion; organelle lumen; vacuole	metabolic process; development; cellular homeostasis; regulation of biological process; cell differentiation; reproduction	Pf00070; Pf00890; Pf01134; Pf01946; Pf02852; Pf03486; Pf07992; Pf12831							9.48295	6.29	2	2	509	54.0041	7.86963
P80254	D-dopachrome decarboxylase OS=Rattus norvegicus GN=Ddt PE=1 SV=3 - [DOPD_RAT]	59.32	1	6	6	13	catalytic activity	cytoplasm	defense response; response to stimulus; metabolic process	Pf01187							45.5702	59.32	6	13	118	13.1248	6.53662
P47942	Dihydropyrimidinase-related protein 2 OS=Rattus norvegicus GN=Dpysl2 PE=1 SV=1 - [DPYL2_RAT]	68.88	5	23	26	60	protein binding; catalytic activity	cytoplasm; mitochondrion; cytosol	response to stimulus; metabolic process; cell organization and biogenesis; development; cell communication; regulation of biological process; transport; cell differentiation; cell growth	Pf01979; Pf07969							200.097	68.88	26	60	572	62.2386	6.37939
Q62952	Dihydropyrimidinase-related protein 3 OS=Rattus norvegicus GN=Dpysl3 PE=1 SV=2 - [DPYL3_RAT]	17.54	2	4	7	11	catalytic activity; protein binding	extracellular; cytoplasm; cytosol; cytoskeleton	metabolic process; cell differentiation; cell organization and biogenesis; development; regulation of biological process; cellular component movement; response to stimulus	Pf01979; Pf04909							43.2539	17.54	7	11	570	61.928	6.49365
Q9JHU0	Dihydropyrimidinase-related protein 5 OS=Rattus norvegicus GN=Dpysl5 PE=1 SV=1 - [DPYL5_RAT]	8.51	1	3	3	3	protein binding; catalytic activity	cytoplasm	metabolic process; cell differentiation; development	Pf01979							9.46924	8.51	3	3	564	61.5012	7.07861
Q63150	Dihydropyrimidinase OS=Rattus norvegicus GN=Dpys PE=1 SV=2 - [DPYS_RAT]	2.12	1	1	1	1	catalytic activity; metal ion binding; protein binding	cytoplasm; cytosol	metabolic process; cell organization and biogenesis	Pf01979; Pf04909; Pf07969							2.94209	2.12	1	1	519	56.7787	7.2251
Q63413	Spliceosome RNA helicase Ddx39b OS=Rattus norvegicus GN=Ddx39b PE=1 SV=3 - [DX39B_RAT]	3.27	1	1	1	1	nucleotide binding; RNA binding; catalytic activity	nucleus; spliceosomal complex; organelle lumen	metabolic process; transport	Pf00270; Pf00271							3.23705	3.27	1	1	428	49.004	5.66846
Q78P75	Dynein light chain 2, cytoplasmic OS=Rattus norvegicus GN=Dynll2 PE=1 SV=1 - [DYL2_RAT]	26.97	2	3	3	8	catalytic activity; motor activity; protein binding	cytoplasm; cytoskeleton	transport; cell differentiation; development	Pf01221							29.8527	26.97	3	8	89	10.3431	7.37158
P14604	Enoyl-CoA hydratase, mitochondrial OS=Rattus norvegicus GN=Echs1 PE=1 SV=1 - [ECHM_RAT]	5.86	1	1	1	1	catalytic activity	cytoplasm; mitochondrion; organelle lumen	metabolic process	Pf00378; Pf01343							3.36122	5.86	1	1	290	31.4962	8.1333
P23965	Enoyl-CoA delta isomerase 1, mitochondrial OS=Rattus norvegicus GN=Eci1 PE=1 SV=1 - [ECI1_RAT]	10.73	2	2	2	2	catalytic activity; protein binding	cytoplasm; mitochondrion; membrane; organelle lumen	metabolic process	Pf00378							5.78857	10.73	2	2	289	32.234	9.53955
Q68FR9	Elongation factor 1-delta OS=Rattus norvegicus GN=Eef1d PE=1 SV=2 - [EF1D_RAT]	4.27	3	1	1	1	RNA binding; signal transducer activity	cytoplasm	metabolic process; cell communication; regulation of biological process; response to stimulus	Pf00736							4.53225	4.27	1	1	281	31.3109	5.05908
Q68FR6	Elongation factor 1-gamma OS=Rattus norvegicus GN=Eef1g PE=1 SV=3 - [EF1G_RAT]	6.41	1	3	3	4	RNA binding; protein binding	cytoplasm	metabolic process	Pf00043; Pf00647; Pf02798							9.32636	6.41	3	4	437	50.0292	6.7417
B0BND0	Ectonucleotide pyrophosphatase/phosphodiesterase family member 6 OS=Rattus norvegicus GN=Enpp6 PE=2 SV=1 - [ENPP6_RAT]	25.23	2	9	9	10	catalytic activity	membrane	metabolic process	Pf01663							42.0294	25.23	9	10	440	50.6685	6.94678
P10959	Liver carboxylesterase 1 OS=Rattus norvegicus GN=Es2 PE=1 SV=3 - [EST2_RAT]	23.68	7	10	10	15	catalytic activity	cytoplasm; endoplasmic reticulum; organelle lumen	metabolic process	Pf00135; Pf00326; Pf00756; Pf07859							51.4156	23.68	10	15	549	60.1365	5.73193
P50503	Hsc70-interacting protein OS=Rattus norvegicus GN=St13 PE=1 SV=1 - [F10A1_RAT]	4.08	1	1	1	1	protein binding; nucleotide binding	cytoplasm; cytosol	metabolic process; cell organization and biogenesis; regulation of biological process	Pf00515							5.46449	4.08	1	1	368	41.2534	5.38916
D3ZTE0	Coagulation factor XII OS=Rattus norvegicus GN=F12 PE=2 SV=1 - [FA12_RAT]	1.68	1	1	1	1	catalytic activity; protein binding	extracellular	metabolic process; coagulation; response to stimulus; regulation of biological process	Pf00008; Pf00039; Pf00040; Pf00051; Pf00089							3.83306	1.68	1	1	595	65.8007	7.45947
P07483	Fatty acid-binding protein, heart OS=Rattus norvegicus GN=Fabp3 PE=1 SV=2 - [FABPH_RAT]	15.04	1	1	1	3	transporter activity; protein binding	cytoplasm; cytosol	metabolic process; transport; response to stimulus	Pf00061							6.93505	15.04	1	3	133	14.7656	6.32861
P14480	Fibrinogen beta chain OS=Rattus norvegicus GN=Fgb PE=1 SV=4 - [FIBB_RAT]	55.74	8	25	25	45	protein binding	extracellular	cell communication; regulation of biological process; response to stimulus; coagulation; cell organization and biogenesis	Pf00147; Pf08702							154.781	55.74	25	45	479	54.2007	7.78174
P50609	Fibromodulin OS=Rattus norvegicus GN=Fmod PE=2 SV=1 - [FMOD_RAT]	3.46	1	1	1	1	protein binding	extracellular	response to stimulus; development	Pf12799							4.57148	3.46	1	1	376	43.1916	6.04932
P85845	Fascin OS=Rattus norvegicus GN=Fscn1 PE=1 SV=2 - [FSCN1_RAT]	10.55	1	3	3	4	protein binding	cytoskeleton; cytoplasm; membrane	development; cellular component movement; cell organization and biogenesis; cell communication; response to stimulus	Pf06268							10.6858	10.55	3	4	493	54.4569	6.7417
P05370	Glucose-6-phosphate 1-dehydrogenase OS=Rattus norvegicus GN=G6pdx PE=1 SV=3 - [G6PD_RAT]	3.11	1	1	1	1	nucleotide binding; catalytic activity	nucleus; cytoplasm; cytosol	metabolic process; response to stimulus; regulation of biological process	Pf00479; Pf02781							3.33078	3.11	1	1	515	59.3378	6.37939
P09606	Glutamine synthetase OS=Rattus norvegicus GN=Glul PE=1 SV=3 - [GLNA_RAT]	10.99	1	3	3	4	nucleotide binding; metal ion binding; catalytic activity; protein binding	cytoplasm; mitochondrion; endoplasmic reticulum	metabolic process; cell communication; regulation of biological process; transport; cell proliferation; cell organization and biogenesis	Pf00120; Pf03951							16.3618	10.99	3	4	373	42.2403	7.07861
Q5I0D1	Glyoxalase domain-containing protein 4 OS=Rattus norvegicus GN=Glod4 PE=1 SV=1 - [GLOD4_RAT]	12.75	2	2	2	2		cytoplasm; mitochondrion		Pf00903; Pf12681							6.94724	12.75	2	2	298	33.2465	5.2749
Q9ESH6	Glutaredoxin-1 OS=Rattus norvegicus GN=Glrx PE=2 SV=3 - [GLRX1_RAT]	8.41	1	1	1	1	catalytic activity	cytoplasm	transport; metabolic process; cellular homeostasis; regulation of biological process	Pf00462							3.01934	8.41	1	1	107	11.8712	8.6167
P59215	Guanine nucleotide-binding protein G(o) subunit alpha OS=Rattus norvegicus GN=Gnao1 PE=1 SV=2 - [GNAO_RAT]	11.02	17	3	3	4	nucleotide binding; catalytic activity; signal transducer activity; protein binding; metal ion binding	membrane	metabolic process; cell communication; regulation of biological process; response to stimulus; development; cell differentiation; cell organization and biogenesis; transport	Pf00025; Pf00503							13.9634	11.02	3	4	354	40.0429	5.52881
O35077	Glycerol-3-phosphate dehydrogenase [NAD+], cytoplasmic OS=Rattus norvegicus GN=Gpd1 PE=1 SV=4 - [GPDA_RAT]	8.31	1	2	2	2	nucleotide binding; catalytic activity; protein binding	cytoplasm; mitochondrion; cytosol	metabolic process	Pf01210; Pf07479							8.30856	8.31	2	2	349	37.4282	6.59521
P04041	Glutathione peroxidase 1 OS=Rattus norvegicus GN=Gpx1 PE=1 SV=4 - [GPX1_RAT]	23.88	1	3	3	3	antioxidant activity; catalytic activity	nucleus; cytoplasm; cytosol	metabolic process; response to stimulus	Pf00255							7.98336	23.88	3	3	201	22.2923	7.86963
P14095	Growth-regulated alpha protein OS=Rattus norvegicus GN=Cxcl1 PE=1 SV=2 - [GROA_RAT]	13.54	1	1	1	2	protein binding	extracellular	response to stimulus; defense response; cellular homeostasis; regulation of biological process; transport; cellular component movement	Pf00048							8.21154	13.54	1	2	96	10.2424	9.18799
P04905	Glutathione S-transferase Mu 1 OS=Rattus norvegicus GN=Gstm1 PE=1 SV=2 - [GSTM1_RAT]	14.68	2	2	4	6	catalytic activity; protein binding	extracellular; cytoplasm	metabolic process; response to stimulus	Pf00043; Pf02798							22.5875	14.68	4	6	218	25.8971	8.19189
P08009	Glutathione S-transferase Yb-3 OS=Rattus norvegicus GN=Gstm3 PE=1 SV=2 - [GSTM4_RAT]	22.48	6	3	5	7	catalytic activity; protein binding	cytoplasm	metabolic process; response to stimulus	Pf00043; Pf02798							21.6529	22.48	5	7	218	25.664	7.32764
P04906	Glutathione S-transferase P OS=Rattus norvegicus GN=Gstp1 PE=1 SV=2 - [GSTP1_RAT]	38.1	2	5	5	7	catalytic activity; protein binding; enzyme regulator activity	nucleus; cytoplasm; mitochondrion; cytosol; membrane	response to stimulus; metabolic process; regulation of biological process; cell differentiation; development; cell communication; cell proliferation; cell death	Pf00043; Pf02798							23.0778	38.1	5	7	210	23.4241	7.35693
P15865	Histone H1.2 OS=Rattus norvegicus GN=Hist1h1c PE=1 SV=3 - [H12_RAT]	15.07	3	3	3	3	DNA binding	chromosome; nucleus	cell organization and biogenesis; metabolic process	Pf00538							6.39238	15.07	3	3	219	21.974	11.1069
P01946	Hemoglobin subunit alpha-1/2 OS=Rattus norvegicus GN=Hba1 PE=1 SV=3 - [HBA_RAT]	83.8	1	9	10	80	protein binding; transporter activity; metal ion binding	cytoplasm; cytosol	transport; cell organization and biogenesis; regulation of biological process	Pf00042							291.366	83.8	10	80	142	15.3188	7.97217
P20059	Hemopexin OS=Rattus norvegicus GN=Hpx PE=1 SV=3 - [HEMO_RAT]	49.13	1	21	21	44	metal ion binding	extracellular	regulation of biological process; response to stimulus; transport; metabolic process; cell communication; defense response	Pf00045							147.369	49.13	21	44	460	51.3183	7.6499
P18437	Non-histone chromosomal protein HMG-17 OS=Rattus norvegicus GN=Hmgn2 PE=1 SV=2 - [HMGN2_RAT]	34.44	1	1	1	3	DNA binding	chromosome; nucleus; cytoplasm									8.82398	34.44	1	3	90	9.35997	9.87646
P06762	Heme oxygenase 1 OS=Rattus norvegicus GN=Hmox1 PE=1 SV=1 - [HMOX1_RAT]	4.5	1	2	2	2	catalytic activity; signal transducer activity; protein binding; metal ion binding	nucleus; organelle lumen; cytoplasm; endoplasmic reticulum; cytosol; membrane	development; response to stimulus; defense response; metabolic process; cell death; regulation of biological process; cell communication; cell proliferation; transport; cell organization and biogenesis	Pf01126							5.75512	4.5	2	2	289	32.9848	6.53662
P23711	Heme oxygenase 2 OS=Rattus norvegicus GN=Hmox2 PE=1 SV=1 - [HMOX2_RAT]	6.03	1	1	1	1	catalytic activity; protein binding; metal ion binding	cytoplasm; endoplasmic reticulum; membrane	response to stimulus; metabolic process	Pf01126							2.68488	6.03	1	1	315	35.7397	5.49072
P17132	Heterogeneous nuclear ribonucleoprotein C (Fragment) OS=Rattus norvegicus GN=Hnrnpc PE=2 SV=1 - [HNRPC_RAT]	8.86	5	1	1	1	nucleotide binding; RNA binding	nucleus; spliceosomal complex	metabolic process	Pf00076							3.54566	8.86	1	1	158	18.0082	9.65674
Q9ESM2	Hyaluronan and proteoglycan link protein 2 OS=Rattus norvegicus GN=Hapln2 PE=2 SV=1 - [HPLN2_RAT]	32.26	1	11	11	25	protein binding	extracellular		Pf00193; Pf07679; Pf07686							97.0994	32.26	11	25	341	38.0224	9.08545
P06866	Haptoglobin OS=Rattus norvegicus GN=Hp PE=1 SV=3 - [HPT_RAT]	55.04	2	17	17	46	catalytic activity; protein binding	extracellular; cytoplasm; endoplasmic reticulum; Golgi	response to stimulus; development; defense response; metabolic process; reproduction	Pf00084; Pf00089							165.785	55.04	17	46	347	38.5385	6.53662
P82995	Heat shock protein HSP 90-alpha OS=Rattus norvegicus GN=Hsp90aa1 PE=1 SV=3 - [HS90A_RAT]	24.15	11	9	18	37	nucleotide binding; RNA binding; protein binding; enzyme regulator activity	cytoplasm; cytosol; cell surface; membrane	cell differentiation; cellular component movement; development; metabolic process; response to stimulus; cell organization and biogenesis; regulation of biological process; cell death; transport	Pf00183; Pf02518							109.777	24.15	18	37	733	84.7618	5.0083
P05708	Hexokinase-1 OS=Rattus norvegicus GN=Hk1 PE=1 SV=4 - [HXK1_RAT]	6.1	1	5	5	9	nucleotide binding; catalytic activity; protein binding	cytoplasm; mitochondrion; membrane; cytosol	metabolic process; regulation of biological process; transport; cell death	Pf00349; Pf03727							28.9661	6.1	5	9	918	102.342	6.7124
P41562	Isocitrate dehydrogenase [NADP] cytoplasmic OS=Rattus norvegicus GN=Idh1 PE=1 SV=1 - [IDHC_RAT]	9.18	2	3	3	4	metal ion binding; catalytic activity; nucleotide binding	cytoplasm	metabolic process; development; reproduction; response to stimulus	Pf00180							13.213	9.18	3	4	414	46.7045	6.99072
Q5RKI1	Eukaryotic initiation factor 4A-II OS=Rattus norvegicus GN=Eif4a2 PE=1 SV=1 - [IF4A2_RAT]	7.62	5	2	2	2	nucleotide binding; RNA binding; catalytic activity		metabolic process	Pf00270; Pf00271							6.04779	7.62	2	2	407	46.3728	5.47803
Q3T1J1	Eukaryotic translation initiation factor 5A-1 OS=Rattus norvegicus GN=Eif5a PE=1 SV=3 - [IF5A1_RAT]	8.44	1	1	1	1	RNA binding; protein binding	nucleus; membrane; cytoplasm; endoplasmic reticulum	transport; metabolic process; cell death; regulation of biological process; cell proliferation; cell organization and biogenesis; cell differentiation	Pf01287							3.80476	8.44	1	1	154	16.8214	5.23682
P20760	Ig gamma-2A chain C region OS=Rattus norvegicus GN=Igg-2a PE=1 SV=1 - [IGG2A_RAT]	59.63	2	13	16	80	protein binding			Pf07654							243.651	59.63	16	80	322	35.1634	7.6792
P20761	Ig gamma-2B chain C region OS=Rattus norvegicus GN=Igh-1a PE=1 SV=1 - [IGG2B_RAT]	34.83	3	6	6	12	protein binding			Pf07654							37.9957	34.83	6	12	333	36.4742	7.63525
P20759	Ig gamma-1 chain C region OS=Rattus norvegicus PE=1 SV=1 - [IGHG1_RAT]	41.1	2	6	9	36	protein binding			Pf07654							111.468	41.1	9	36	326	35.9227	6.88818
P52296	Importin subunit beta-1 OS=Rattus norvegicus GN=Kpnb1 PE=1 SV=1 - [IMB1_RAT]	4.11	2	3	3	3	protein binding; transporter activity	nucleus; cytoplasm	transport	Pf02985; Pf03810							8.35721	4.11	3	3	875	97.062	4.76709
Q3KR86	Mitochondrial inner membrane protein (Fragment) OS=Rattus norvegicus GN=Immt PE=1 SV=1 - [IMMT_RAT]	2.3	5	1	1	1		cytoplasm; mitochondrion; membrane	response to stimulus	Pf09731; Pf10079							3.40304	2.3	1	1	609	67.1352	5.79541
Q5GFD9	Protein IMPACT OS=Rattus norvegicus GN=Impact PE=2 SV=1 - [IMPCT_RAT]	3.47	1	1	1	1	protein binding		metabolic process; regulation of biological process	Pf01205; Pf05773							3.04373	3.47	1	1	317	35.9722	5.16064
Q6AYK3	Inositol-3-phosphate synthase 1 OS=Rattus norvegicus GN=Isyna1 PE=2 SV=2 - [INO1_RAT]	2.33	1	1	1	1	nucleotide binding; catalytic activity	cytoplasm	metabolic process	Pf01658; Pf07994							4.13727	2.33	1	1	557	60.8451	6.03662
Q63416	Inter-alpha-trypsin inhibitor heavy chain H3 OS=Rattus norvegicus GN=Itih3 PE=2 SV=1 - [ITIH3_RAT]	14.88	2	8	8	13	enzyme regulator activity; protein binding	extracellular	metabolic process; regulation of biological process	Pf00092; Pf06668; Pf08487							53.7517	14.88	8	13	887	99.0357	6.25244
Q68FQ2	Junctional adhesion molecule C OS=Rattus norvegicus GN=Jam3 PE=1 SV=1 - [JAM3_RAT]	6.77	1	1	1	2	protein binding	extracellular; membrane	development; response to stimulus; cell differentiation; cellular component movement; defense response; reproduction; cell communication; cellular homeostasis; regulation of biological process; cell organization and biogenesis	Pf00047; Pf07679; Pf07686							6.21794	6.77	1	2	310	34.7606	7.25439
P01835	Ig kappa chain C region, B allele OS=Rattus norvegicus PE=1 SV=1 - [KACB_RAT]	81.13	2	8	8	34	protein binding			Pf07654							122.739	81.13	8	34	106	11.5935	5.16064
P39069	Adenylate kinase isoenzyme 1 OS=Rattus norvegicus GN=Ak1 PE=1 SV=3 - [KAD1_RAT]	32.47	1	4	4	5	nucleotide binding; catalytic activity	cytoplasm	metabolic process; development; regulation of biological process; transport; cell differentiation; response to stimulus	Pf00406							18.5141	32.47	4	5	194	21.5702	7.89893
P07335	Creatine kinase B-type OS=Rattus norvegicus GN=Ckb PE=1 SV=2 - [KCRB_RAT]	41.47	1	12	12	29	nucleotide binding; catalytic activity; protein binding	cytoplasm; mitochondrion; membrane	metabolic process; development; cellular homeostasis	Pf00217; Pf02807							127.176	41.47	12	29	381	42.6983	5.66846
P00564	Creatine kinase M-type OS=Rattus norvegicus GN=Ckm PE=1 SV=2 - [KCRM_RAT]	8.92	1	3	3	4	nucleotide binding; catalytic activity	cytoplasm	metabolic process	Pf00217; Pf02807							13.0456	8.92	3	4	381	43.0178	7.06396
Q2PQA9	Kinesin-1 heavy chain OS=Rattus norvegicus GN=Kif5b PE=2 SV=1 - [KINH_RAT]	1.35	2	1	1	1	nucleotide binding; catalytic activity; motor activity; protein binding; transporter activity	chromosome; nucleus; organelle lumen; cytoplasm; cytoskeleton; membrane	cell organization and biogenesis; metabolic process; cellular component movement; reproduction; transport; cell differentiation	Pf00225; Pf01496; Pf01576; Pf02463; Pf03999; Pf04111; Pf04156; Pf05483; Pf05557; Pf05622; Pf06160; Pf07111; Pf07888; Pf09726; Pf10174; Pf11831; Pf12128							3.45182	1.35	1	1	963	109.463	6.44287
Q6JEL3	Kelch-like protein 10 OS=Rattus norvegicus GN=Klhl10 PE=2 SV=1 - [KLH10_RAT]	5.76	1	1	1	2	protein binding	cytoplasm	cell organization and biogenesis; cell differentiation; reproduction; development	Pf00651; Pf01344; Pf07646; Pf07707							0	5.76	1	2	608	68.9176	5.77002
P08932	T-kininogen 2 OS=Rattus norvegicus PE=1 SV=2 - [KNT2_RAT]	51.16	3	8	25	104	enzyme regulator activity	extracellular	defense response; response to stimulus; metabolic process; regulation of biological process	Pf00031							362.52	51.16	25	104	430	47.6734	6.354
P11980	Pyruvate kinase isozymes M1/M2 OS=Rattus norvegicus GN=Pkm2 PE=1 SV=3 - [KPYM_RAT]	65.73	8	3	33	63	nucleotide binding; metal ion binding; catalytic activity; protein binding	nucleus; cytoplasm	response to stimulus; development; metabolic process	Pf00224; Pf02887							245.584	65.73	33	63	531	57.7809	7.06396
P20767	Ig lambda-2 chain C region OS=Rattus norvegicus PE=4 SV=1 - [LAC2_RAT]	85.58	1	8	8	17	protein binding			Pf07654							52.8509	85.58	8	17	104	11.3106	5.98584
P14562	Lysosome-associated membrane glycoprotein 1 OS=Rattus norvegicus GN=Lamp1 PE=1 SV=1 - [LAMP1_RAT]	5.41	2	1	1	1		cytoplasm; vacuole; membrane; endosome; cell surface	metabolic process; cell death	Pf01299							4.2153	5.41	1	1	407	43.9412	8.07471
P08699	Galectin-3 OS=Rattus norvegicus GN=Lgals3 PE=1 SV=4 - [LEG3_RAT]	14.12	1	4	4	6	protein binding	extracellular; nucleus; spliceosomal complex; cytoplasm; membrane; mitochondrion	development; metabolic process; cell differentiation; cell organization and biogenesis; defense response; response to stimulus	Pf00337							17.8892	14.12	4	6	262	27.1844	8.57275
Q6P7Q4	Lactoylglutathione lyase OS=Rattus norvegicus GN=Glo1 PE=1 SV=3 - [LGUL_RAT]	29.89	1	3	3	6	catalytic activity; metal ion binding		metabolic process; regulation of biological process; cell death	Pf00903; Pf12681							16.3615	29.89	3	6	184	20.8063	5.31299
Q5I0D5	Phospholysine phosphohistidine inorganic pyrophosphate phosphatase OS=Rattus norvegicus GN=Lhpp PE=2 SV=1 - [LHPP_RAT]	15.93	2	2	2	2	metal ion binding; catalytic activity; protein binding	nucleus; cytoplasm; cytosol	metabolic process	Pf00702							4.02966	15.93	2	2	270	29.1717	5.38916
O70535	Leukemia inhibitory factor receptor OS=Rattus norvegicus GN=Lifr PE=2 SV=1 - [LIFR_RAT]	4.76	1	3	3	3	receptor activity; signal transducer activity; protein binding	membrane	cell proliferation; regulation of biological process; cell communication; response to stimulus; development; cell differentiation; cell organization and biogenesis	Pf00041							10.0425	4.76	3	3	1093	122.317	5.80811
P48679	Prelamin-A/C OS=Rattus norvegicus GN=Lmna PE=1 SV=1 - [LMNA_RAT]	11.88	1	3	7	12	structural molecule activity	nucleus; cytoskeleton; organelle lumen	cell organization and biogenesis; reproduction; cellular component movement; regulation of biological process; cell communication; response to stimulus; transport; cell death; cell differentiation; development	Pf00038; Pf00932; Pf12128							37.5722	11.88	7	12	665	74.2788	6.97607
P70615	Lamin-B1 OS=Rattus norvegicus GN=Lmnb1 PE=1 SV=3 - [LMNB1_RAT]	2.21	1	1	1	1	catalytic activity; motor activity; structural molecule activity; protein binding	nucleus; membrane; cytoskeleton; organelle lumen	metabolic process; regulation of biological process	Pf00038; Pf00932; Pf01576; Pf09726; Pf10186; Pf12128							2.80596	2.21	1	1	587	66.5656	5.22412
Q62813	Limbic system-associated membrane protein OS=Rattus norvegicus GN=Lsamp PE=1 SV=1 - [LSAMP_RAT]	26.92	3	6	6	13	protein binding	membrane		Pf00047; Pf07679							41.5818	26.92	6	13	338	37.3012	6.68311
Q64361	Latexin OS=Rattus norvegicus GN=Lxn PE=1 SV=1 - [LXN_RAT]	25.56	1	5	5	12	enzyme regulator activity	cytoplasm	metabolic process; regulation of biological process; response to stimulus	Pf06907							38.2919	25.56	5	12	223	25.5636	6.15088
P34926	Microtubule-associated protein 1A OS=Rattus norvegicus GN=Map1a PE=1 SV=1 - [MAP1A_RAT]	4.47	3	7	8	15	protein binding	cytoplasm; cytoskeleton	cell organization and biogenesis; regulation of biological process								48.1195	4.47	8	15	2774	299.348	4.94482
P15205	Microtubule-associated protein 1B OS=Rattus norvegicus GN=Map1b PE=1 SV=2 - [MAP1B_RAT]	2.64	2	3	4	5	protein binding	cytoplasm; cytosol; cytoskeleton; membrane	cell organization and biogenesis; regulation of biological process; development; cell differentiation; response to stimulus; transport; cell growth; cellular component movement; cell communication								15.9659	2.64	4	5	2459	269.334	4.80518
Q66HR2	Microtubule-associated protein RP/EB family member 1 OS=Rattus norvegicus GN=Mapre1 PE=1 SV=3 - [MARE1_RAT]	6.34	1	1	1	1	protein binding	cytoplasm; cytoskeleton	cell organization and biogenesis; cell division	Pf00307; Pf03271							3.01671	6.34	1	1	268	29.9852	5.22412
Q3B8Q0	Microtubule-associated protein RP/EB family member 2 OS=Rattus norvegicus GN=Mapre2 PE=2 SV=1 - [MARE2_RAT]	11.96	1	2	2	4	protein binding	cytoplasm; cytoskeleton	cell organization and biogenesis; cell division	Pf00307; Pf03271							15.5153	11.96	2	4	326	36.9652	5.37646
P04636	Malate dehydrogenase, mitochondrial OS=Rattus norvegicus GN=Mdh2 PE=1 SV=2 - [MDHM_RAT]	35.5	1	9	9	12	nucleotide binding; catalytic activity; protein binding	nucleus; cytoplasm; mitochondrion; membrane; organelle lumen	metabolic process	Pf00056; Pf01073; Pf01118; Pf02866							45.4483	35.5	9	12	338	35.6608	8.67529
Q63345	Myelin-oligodendrocyte glycoprotein OS=Rattus norvegicus GN=Mog PE=1 SV=1 - [MOG_RAT]	4.9	2	1	1	1	protein binding	membrane	cell communication; regulation of biological process; response to stimulus	Pf00047; Pf07679; Pf07686							4.59613	4.9	1	1	245	27.8638	8.35303
Q01986	Dual specificity mitogen-activated protein kinase kinase 1 OS=Rattus norvegicus GN=Map2k1 PE=1 SV=2 - [MP2K1_RAT]	3.05	1	1	1	1	nucleotide binding; catalytic activity; signal transducer activity; protein binding	nucleus; cytoplasm; mitochondrion; endosome; Golgi; cytoskeleton; cytosol; membrane	cell communication; regulation of biological process; response to stimulus; metabolic process; cell organization and biogenesis; cell proliferation; cell differentiation; development; cellular component movement; transport	Pf00069; Pf07714							4.15643	3.05	1	1	393	43.4374	6.62451
P62775	Myotrophin OS=Rattus norvegicus GN=Mtpn PE=1 SV=2 - [MTPN_RAT]	14.41	1	1	1	4	protein binding	nucleus; cytoplasm; cytosol; cytoskeleton	metabolic process; regulation of biological process; cell growth; cell differentiation; development; cell organization and biogenesis; response to stimulus	Pf00023; Pf12796							19.918	14.41	1	4	118	12.8526	5.51611
Q03626	Murinoglobulin-1 OS=Rattus norvegicus GN=Mug1 PE=2 SV=1 - [MUG1_RAT]	27.37	4	10	31	59	enzyme regulator activity	extracellular	defense response; response to stimulus; metabolic process; regulation of biological process	Pf00207; Pf01835; Pf07677; Pf07678; Pf07703; Pf10569; Pf11974							203.237	27.37	31	59	1487	165.221	6.01123
Q9QZ76	Myoglobin OS=Rattus norvegicus GN=Mb PE=1 SV=3 - [MYG_RAT]	46.1	1	6	6	9	transporter activity; metal ion binding		response to stimulus; transport; development; cell differentiation	Pf00042							32.3983	46.1	6	9	154	17.146	8.104
Q9JLT0	Myosin-10 OS=Rattus norvegicus GN=Myh10 PE=1 SV=1 - [MYH10_RAT]	0.71	3	1	1	1	catalytic activity; motor activity; nucleotide binding; protein binding; transporter activity	cytoskeleton; cytoplasm; membrane; mitochondrion	cell organization and biogenesis; cell division; development; cell differentiation; cellular component movement; response to stimulus; transport; cell proliferation; regulation of biological process	Pf00063; Pf00769; Pf01496; Pf01576; Pf02736; Pf02841; Pf05622; Pf05667; Pf05911; Pf06637; Pf07888; Pf09726; Pf09731; Pf12128							4.84839	0.71	1	1	1976	228.824	5.60498
P02600	Myosin light chain 1/3, skeletal muscle isoform OS=Rattus norvegicus GN=Myl1 PE=1 SV=2 - [MYL1_RAT]	11.11	1	1	1	1	metal ion binding	cytoskeleton; cytoplasm									3.67523	11.11	1	1	189	20.6665	5.03369
P60203	Myelin proteolipid protein OS=Rattus norvegicus GN=Plp1 PE=1 SV=2 - [MYPR_RAT]	24.91	2	6	6	11	structural molecule activity	membrane	cell communication; regulation of biological process; response to stimulus; cellular homeostasis; development; cell differentiation; metabolic process	Pf01275							33.1764	24.91	6	11	277	30.0571	8.35303
P55067	Neurocan core protein OS=Rattus norvegicus GN=Ncan PE=1 SV=1 - [NCAN_RAT]	6.36	2	6	6	6	metal ion binding; protein binding	extracellular; membrane		Pf00008; Pf00059; Pf00084; Pf00193; Pf07686							15.4783	6.36	6	6	1257	135.46	5.51611
O35095	Neurochondrin OS=Rattus norvegicus GN=Ncdn PE=1 SV=2 - [NCDN_RAT]	3.84	1	2	2	2	protein binding	nucleus; cytoplasm; cytosol	cell differentiation; cell organization and biogenesis; development; cell communication; regulation of biological process	Pf05536							6.06175	3.84	2	2	729	78.8727	5.61768
P07936	Neuromodulin OS=Rattus norvegicus GN=Gap43 PE=1 SV=1 - [NEUM_RAT]	65.93	1	9	9	20	protein binding	membrane	development; cell differentiation; cell organization and biogenesis; response to stimulus; regulation of biological process	Pf00612; Pf10580							68.1436	65.93	9	20	226	23.5893	4.70361
P19527	Neurofilament light polypeptide OS=Rattus norvegicus GN=Nefl PE=1 SV=3 - [NFL_RAT]	50.18	1	32	36	90	catalytic activity; motor activity; structural molecule activity; protein binding	cytoskeleton	cell organization and biogenesis; response to stimulus; cell differentiation; development; regulation of biological process; cell death	Pf00038; Pf01576; Pf12128							278.668	50.18	36	90	542	61.298	4.65283
P12839	Neurofilament medium polypeptide OS=Rattus norvegicus GN=Nefm PE=1 SV=4 - [NFM_RAT]	40.9	3	31	36	86	structural molecule activity	cytoskeleton	cell organization and biogenesis; cellular component movement; transport; metabolic process; regulation of biological process; cell differentiation; development	Pf00038; Pf07888; Pf10186; Pf12128							291.753	40.9	36	86	846	95.7336	4.79248
Q7TQ94	Nitrilase homolog 1 OS=Rattus norvegicus GN=Nit1 PE=2 SV=1 - [NIT1_RAT]	5.82	2	1	1	1	catalytic activity	cytoplasm; mitochondrion	metabolic process	Pf00795							4.6792	5.82	1	1	292	32.07	6.3667
Q62718	Neurotrimin OS=Rattus norvegicus GN=Ntm PE=1 SV=1 - [NTRI_RAT]	15.99	1	3	3	5	protein binding	extracellular; membrane; cell surface; cytoplasm	cell differentiation; cell organization and biogenesis; development; regulation of biological process; response to stimulus	Pf00047; Pf07679; Pf07686							13.9913	15.99	3	5	344	37.9744	7.59131
Q9EPJ0	Nuclear ubiquitous casein and cyclin-dependent kinases substrate OS=Rattus norvegicus GN=Nucks1 PE=1 SV=1 - [NUCKS_RAT]	8.23	1	2	2	3	DNA binding	nucleus; cytoplasm	regulation of biological process								8.13581	8.23	2	3	243	27.124	5.08447
Q566C7	Diphosphoinositol polyphosphate phosphohydrolase 1 OS=Rattus norvegicus GN=Nudt3 PE=1 SV=1 - [NUDT3_RAT]	16.67	1	2	2	2	metal ion binding; catalytic activity	cytoplasm	metabolic process	Pf00293							7.6887	16.67	2	2	168	19.0836	6.34131
B2RYG6	Ubiquitin thioesterase OTUB1 OS=Rattus norvegicus GN=Otub1 PE=1 SV=1 - [OTUB1_RAT]	11.44	1	2	2	2	catalytic activity; protein binding	cytoplasm	metabolic process; response to stimulus; regulation of biological process	Pf02338; Pf10275							6.9395	11.44	2	2	271	31.2504	4.94482
O35264	Platelet-activating factor acetylhydrolase IB subunit beta OS=Rattus norvegicus GN=Pafah1b2 PE=1 SV=1 - [PA1B2_RAT]	3.93	1	1	1	1	catalytic activity; protein binding	cytoplasm; cytosol	metabolic process; reproduction; development; cell communication; regulation of biological process; response to stimulus	Pf00657							3.67892	3.93	1	1	229	25.5652	5.92236
P20717	Protein-arginine deiminase type-2 OS=Rattus norvegicus GN=Padi2 PE=1 SV=1 - [PADI2_RAT]	3.16	2	1	1	1	catalytic activity; metal ion binding	cytoplasm	metabolic process	Pf03068; Pf08526; Pf08527							2.08385	3.16	1	1	665	75.3081	5.47803
Q64303	Serine/threonine-protein kinase PAK 2 OS=Rattus norvegicus GN=Pak2 PE=1 SV=1 - [PAK2_RAT]	3.82	1	1	1	1	nucleotide binding; catalytic activity; protein binding; enzyme regulator activity	nucleus; cytoplasm; membrane	metabolic process; cell death; regulation of biological process; cell communication; response to stimulus	Pf00069; Pf00786; Pf07714							3.88518	3.82	1	1	524	57.9238	5.77002
Q9QXU9	ProSAAS OS=Rattus norvegicus GN=Pcsk1n PE=1 SV=1 - [PCSK1_RAT]	5.77	1	1	1	1	enzyme regulator activity	extracellular; cytoplasm; Golgi	regulation of biological process; response to stimulus; cell communication; development; metabolic process	Pf07259							4.67627	5.77	1	1	260	27.3978	5.84619
P04785	Protein disulfide-isomerase OS=Rattus norvegicus GN=P4hb PE=1 SV=2 - [PDIA1_RAT]	6.88	1	3	3	4	catalytic activity; metal ion binding; protein binding	cytoplasm; endoplasmic reticulum; organelle lumen; membrane; cell surface	metabolic process; cellular homeostasis; regulation of biological process	Pf00085; Pf01216							16.1311	6.88	3	4	509	56.9157	4.93213
P11598	Protein disulfide-isomerase A3 OS=Rattus norvegicus GN=Pdia3 PE=1 SV=2 - [PDIA3_RAT]	15.25	1	6	6	9	catalytic activity	cytoplasm; endoplasmic reticulum; organelle lumen	metabolic process; cell death; regulation of biological process; cellular homeostasis	Pf00085							32.5138	15.25	6	9	505	56.5877	6.21436
Q63081	Protein disulfide-isomerase A6 OS=Rattus norvegicus GN=Pdia6 PE=1 SV=2 - [PDIA6_RAT]	3.18	1	1	1	1	catalytic activity; metal ion binding	cytoplasm; endoplasmic reticulum; organelle lumen; membrane	metabolic process; coagulation; response to stimulus; cellular homeostasis; regulation of biological process	Pf00085							3.40946	3.18	1	1	440	48.1433	5.13525
O35331	Pyridoxal kinase OS=Rattus norvegicus GN=Pdxk PE=1 SV=1 - [PDXK_RAT]	21.47	2	4	4	6	nucleotide binding; catalytic activity; metal ion binding	cytoplasm	metabolic process; response to stimulus; regulation of biological process	Pf00294; Pf08543							25.9915	21.47	4	6	312	34.8856	6.80029
Q5U318	Astrocytic phosphoprotein PEA-15 OS=Rattus norvegicus GN=Pea15 PE=1 SV=1 - [PEA15_RAT]	10	1	2	2	3	protein binding	cytoplasm	transport; cell death; regulation of biological process; response to stimulus	Pf01335							7.80678	10	2	3	130	15.0308	5.021
P04094	Proenkephalin-A OS=Rattus norvegicus GN=Penk PE=1 SV=1 - [PENK_RAT]	8.92	1	1	1	2	protein binding	extracellular	defense response; response to stimulus; cell communication; regulation of biological process	Pf01160							9.54035	8.92	1	2	269	30.9119	5.52881
P16290	Phosphoglycerate mutase 2 OS=Rattus norvegicus GN=Pgam2 PE=2 SV=2 - [PGAM2_RAT]	28.06	2	4	8	17	catalytic activity	nucleus; cytoplasm; cytosol	metabolic process; reproduction; response to stimulus	Pf00300							56.7512	28.06	8	17	253	28.7368	8.71924
P55068	Brevican core protein OS=Rattus norvegicus GN=Bcan PE=1 SV=2 - [PGCB_RAT]	10.76	3	7	7	7	protein binding	extracellular; membrane	development; cell communication; regulation of biological process	Pf00008; Pf00059; Pf00084; Pf00193; Pf03546; Pf07686							20.1247	10.76	7	7	883	95.9971	4.93213
P38652	Phosphoglucomutase-1 OS=Rattus norvegicus GN=Pgm1 PE=1 SV=2 - [PGM1_RAT]	20.11	3	6	6	9	metal ion binding; catalytic activity	cytoplasm; cytosol	metabolic process; cellular homeostasis; response to stimulus	Pf00408; Pf02878; Pf02879; Pf02880							32.8247	20.11	6	9	562	61.3646	6.75635
P70580	Membrane-associated progesterone receptor component 1 OS=Rattus norvegicus GN=Pgrmc1 PE=1 SV=3 - [PGRC1_RAT]	10.26	1	1	1	1		cytoplasm; endoplasmic reticulum; membrane	cell differentiation; cell organization and biogenesis; development; response to stimulus	Pf00173							0	10.26	1	1	195	21.5847	4.60205
P16446	Phosphatidylinositol transfer protein alpha isoform OS=Rattus norvegicus GN=Pitpna PE=1 SV=2 - [PIPNA_RAT]	8.49	1	1	1	2	transporter activity	cytoplasm	transport	Pf02121							11.9252	8.49	1	2	271	31.8871	6.3667
Q99MC0	Protein phosphatase 1 regulatory subunit 14A OS=Rattus norvegicus GN=Ppp1r14a PE=2 SV=1 - [PP14A_RAT]	13.61	1	1	1	1	enzyme regulator activity	cytoplasm	metabolic process; regulation of biological process	Pf05361							4.44883	13.61	1	1	147	16.6867	8.01611
P62142	Serine/threonine-protein phosphatase PP1-beta catalytic subunit OS=Rattus norvegicus GN=Ppp1cb PE=1 SV=3 - [PP1B_RAT]	9.17	4	2	2	2	catalytic activity; protein binding; metal ion binding	cytoplasm; nucleus; organelle lumen; cytosol	metabolic process; regulation of biological process; cell division	Pf00149							7.36627	9.17	2	2	327	37.1626	6.18896
P41498	Low molecular weight phosphotyrosine protein phosphatase OS=Rattus norvegicus GN=Acp1 PE=1 SV=3 - [PPAC_RAT]	7.59	2	1	1	1	catalytic activity; protein binding	nucleus; cytoplasm; membrane	metabolic process; cell communication	Pf01451							3.73061	7.59	1	1	158	18.1398	6.52197
P08289	Alkaline phosphatase, tissue-nonspecific isozyme OS=Rattus norvegicus GN=Alpl PE=1 SV=2 - [PPBT_RAT]	2.67	1	1	1	1	catalytic activity; metal ion binding	extracellular; membrane	reproduction; metabolic process; response to stimulus; development	Pf00245							3.10757	2.67	1	1	524	57.6229	6.91748
P53042	Serine/threonine-protein phosphatase 5 OS=Rattus norvegicus GN=Ppp5c PE=2 SV=1 - [PPP5_RAT]	2.61	1	1	1	1	catalytic activity; signal transducer activity; protein binding; metal ion binding	nucleus; cytoplasm; Golgi; cytosol	metabolic process; cell communication; regulation of biological process; response to stimulus; cell organization and biogenesis	Pf00149; Pf00515; Pf07719; Pf08321							4.42409	2.61	1	1	499	56.8802	6.20166
P35704	Peroxiredoxin-2 OS=Rattus norvegicus GN=Prdx2 PE=1 SV=3 - [PRDX2_RAT]	27.78	2	6	6	16	antioxidant activity; catalytic activity	cytoplasm; cytosol	response to stimulus; cell death; regulation of biological process; metabolic process	Pf00578; Pf08534; Pf10417							49.4265	27.78	6	16	198	21.7701	5.59229
O35244	Peroxiredoxin-6 OS=Rattus norvegicus GN=Prdx6 PE=1 SV=3 - [PRDX6_RAT]	29.46	2	6	6	10	catalytic activity; antioxidant activity; protein binding	cytoplasm; vacuole	response to stimulus; metabolic process	Pf00578; Pf08534; Pf10417							30.7401	29.46	6	10	224	24.803	5.93506
P13852	Major prion protein OS=Rattus norvegicus GN=Prnp PE=1 SV=2 - [PRIO_RAT]	4.72	1	1	1	2	metal ion binding; protein binding	nucleus; organelle lumen; cytoplasm; endoplasmic reticulum; Golgi; membrane; cell surface	metabolic process; regulation of biological process; cell death; response to stimulus; cell proliferation; cell communication; cell organization and biogenesis	Pf00377; Pf11587							8.23058	4.72	1	2	254	27.7864	9.23193
Q9EPC6	Profilin-2 OS=Rattus norvegicus GN=Pfn2 PE=1 SV=3 - [PROF2_RAT]	40.71	3	5	5	9	protein binding	cytoplasm; cytoskeleton	cell organization and biogenesis; regulation of biological process	Pf00235							40.2288	40.71	5	9	140	14.9923	6.99072
P18420	Proteasome subunit alpha type-1 OS=Rattus norvegicus GN=Psma1 PE=1 SV=2 - [PSA1_RAT]	5.7	1	1	1	2	catalytic activity	proteasome; nucleus; cytoplasm	defense response; regulation of biological process; response to stimulus; metabolic process	Pf00227; Pf10584							6.95383	5.7	1	2	263	29.4988	6.60986
P21670	Proteasome subunit alpha type-4 OS=Rattus norvegicus GN=Psma4 PE=1 SV=1 - [PSA4_RAT]	12.64	1	1	1	1	catalytic activity	proteasome; nucleus; cytoplasm	metabolic process	Pf00227; Pf10584							3.54992	12.64	1	1	261	29.4792	7.72314
P18421	Proteasome subunit beta type-1 OS=Rattus norvegicus GN=Psmb1 PE=1 SV=3 - [PSB1_RAT]	5.83	2	1	1	1	catalytic activity	proteasome; nucleus; cytoplasm	metabolic process	Pf00227							2.54795	5.83	1	1	240	26.4623	7.35693
P40307	Proteasome subunit beta type-2 OS=Rattus norvegicus GN=Psmb2 PE=1 SV=1 - [PSB2_RAT]	14.43	1	2	2	4	catalytic activity	proteasome; nucleus; cytoplasm	metabolic process; response to stimulus	Pf00227							5.76223	14.43	2	4	201	22.8977	7.44482
P28073	Proteasome subunit beta type-6 OS=Rattus norvegicus GN=Psmb6 PE=1 SV=3 - [PSB6_RAT]	8.82	1	2	2	2	catalytic activity	proteasome; nucleus; cytoplasm	metabolic process	Pf00227							6.52387	8.82	2	2	238	25.2734	4.99561
Q4FZT9	26S proteasome non-ATPase regulatory subunit 2 OS=Rattus norvegicus GN=Psmd2 PE=2 SV=1 - [PSMD2_RAT]	2.09	1	1	1	1	enzyme regulator activity	proteasome	metabolic process; regulation of biological process	Pf01851							3.66443	2.09	1	1	908	100.124	5.19873
P22057	Prostaglandin-H2 D-isomerase OS=Rattus norvegicus GN=Ptgds PE=1 SV=2 - [PTGDS_RAT]	14.29	1	1	1	1	catalytic activity; transporter activity	extracellular; nucleus; cytoplasm; endoplasmic reticulum; Golgi; membrane	metabolic process; transport; defense response; response to stimulus; regulation of biological process	Pf00061; Pf03973							5.30222	14.29	1	1	189	21.2876	5.89697
P97584	Prostaglandin reductase 1 OS=Rattus norvegicus GN=Ptgr1 PE=2 SV=3 - [PTGR1_RAT]	4.26	1	1	1	1	nucleotide binding; metal ion binding; catalytic activity	cytoplasm	metabolic process; response to stimulus	Pf00107							3.5345	4.26	1	1	329	35.6954	8.01611
P86252	Transcriptional activator protein Pur-alpha (Fragments) OS=Rattus norvegicus GN=Pura PE=1 SV=1 - [PURA_RAT]	25.36	2	2	2	3	translation regulator activity; DNA binding; protein binding	nucleus; chromosome; organelle lumen; cytoplasm	metabolic process; regulation of biological process; development; cell proliferation	Pf04845							9.58454	25.36	2	3	138	15.3126	4.80518
P09812	Glycogen phosphorylase, muscle form OS=Rattus norvegicus GN=Pygm PE=2 SV=5 - [PYGM_RAT]	6.18	1	3	4	4	nucleotide binding; catalytic activity; protein binding	cytoplasm; endoplasmic reticulum	response to stimulus; metabolic process; cellular homeostasis	Pf00343							13.0219	6.18	4	4	842	97.2118	7.32764
P32551	Cytochrome b-c1 complex subunit 2, mitochondrial OS=Rattus norvegicus GN=Uqcrc2 PE=1 SV=2 - [QCR2_RAT]	3.54	1	1	1	1	catalytic activity; metal ion binding; protein binding	cytoplasm; mitochondrion; membrane	metabolic process; transport	Pf00675; Pf05193							3.4601	3.54	1	1	452	48.3662	9.14404
P51673	Cellular retinoic acid-binding protein 2 OS=Rattus norvegicus GN=Crabp2 PE=2 SV=2 - [RABP2_RAT]	11.51	1	1	1	2	transporter activity	nucleus; cytoplasm; endoplasmic reticulum; cytosol	metabolic process; transport; development	Pf00061							8.08541	11.51	1	2	139	15.9229	5.22412
P62828	GTP-binding nuclear protein Ran OS=Rattus norvegicus GN=Ran PE=1 SV=3 - [RAN_RAT]	14.35	2	2	2	2	nucleotide binding; catalytic activity	nucleus; cytoplasm	metabolic process; transport; cell organization and biogenesis; cell communication; regulation of biological process; response to stimulus; cell division	Pf00025; Pf00071; Pf01926; Pf08477							5.71808	14.35	2	2	216	24.4076	7.48877
P62836	Ras-related protein Rap-1A OS=Rattus norvegicus GN=Rap1a PE=1 SV=1 - [RAP1A_RAT]	7.07	1	1	1	1	nucleotide binding; catalytic activity; protein binding	cytoplasm; cytosol; membrane	metabolic process; cell communication; regulation of biological process; response to stimulus	Pf00009; Pf00071; Pf08477							2.53905	7.07	1	1	184	20.9737	6.66846
O88350	Putative hydrolase RBBP9 OS=Rattus norvegicus GN=Rbbp9 PE=1 SV=2 - [RBBP9_RAT]	6.99	1	1	1	1	protein binding; catalytic activity	nucleus; cytoplasm	cell proliferation; regulation of biological process								2.59204	6.99	1	1	186	20.9814	6.20166
P02696	Retinol-binding protein 1 OS=Rattus norvegicus GN=Rbp1 PE=1 SV=2 - [RET1_RAT]	8.89	1	1	1	1	transporter activity	cytoplasm	metabolic process; transport; cell differentiation; development; regulation of biological process; response to stimulus	Pf00061							3.68068	8.89	1	1	135	15.8238	5.24951
P62747	Rho-related GTP-binding protein RhoB OS=Rattus norvegicus GN=Rhob PE=1 SV=1 - [RHOB_RAT]	7.65	1	1	1	1	nucleotide binding	nucleus; cytoplasm; endosome; cytosol; membrane	development; transport; cell death; cell communication; regulation of biological process; response to stimulus; cell differentiation; cell division	Pf00025; Pf00071; Pf08477							3.76963	7.65	1	1	196	22.1091	5.23682
P12001	60S ribosomal protein L18 OS=Rattus norvegicus GN=Rpl18 PE=2 SV=2 - [RL18_RAT]	6.91	1	1	1	1	structural molecule activity	cytoplasm; ribosome	metabolic process	Pf00828							3.27119	6.91	1	1	188	21.6452	11.7808
P62703	40S ribosomal protein S4, X isoform OS=Rattus norvegicus GN=Rps4x PE=2 SV=2 - [RS4X_RAT]	3.8	1	1	1	1	RNA binding; structural molecule activity	cytoplasm; ribosome	metabolic process	Pf00900; Pf08071							2.87968	3.8	1	1	263	29.5791	10.1548
Q5FVJ0	Protein RUFY3 OS=Rattus norvegicus GN=Rufy3 PE=1 SV=1 - [RUFY3_RAT]	6.82	4	2	2	3	protein binding	cytoplasm; membrane	cell organization and biogenesis; development; cell differentiation; regulation of biological process	Pf02463; Pf02759; Pf05622; Pf06785; Pf09726							7.54558	6.82	2	3	469	52.8732	5.49072
P04631	Protein S100-B OS=Rattus norvegicus GN=S100b PE=1 SV=2 - [S100B_RAT]	46.74	1	4	4	11	protein binding; metal ion binding	extracellular; nucleus; cytoplasm	response to stimulus; cell proliferation; regulation of biological process; cell organization and biogenesis; cell death; cell communication; cell differentiation; development	Pf01023							36.3206	46.74	4	11	92	10.737	4.55127
P50115	Protein S100-A8 OS=Rattus norvegicus GN=S100a8 PE=1 SV=3 - [S10A8_RAT]	49.44	1	4	4	6	metal ion binding	extracellular; cytoplasm; cytoskeleton; membrane	defense response; response to stimulus	Pf01023							12.951	49.44	4	6	89	10.2321	6.04932
P50116	Protein S100-A9 OS=Rattus norvegicus GN=S100a9 PE=1 SV=3 - [S10A9_RAT]	12.39	1	1	1	2	metal ion binding	extracellular; nucleus; cytoplasm; cytoskeleton; membrane	defense response; response to stimulus; cellular component movement; cell organization and biogenesis; metabolic process; regulation of biological process	Pf01023							4.22459	12.39	1	2	113	13.1364	7.53271
P10760	Adenosylhomocysteinase OS=Rattus norvegicus GN=Ahcy PE=1 SV=3 - [SAHH_RAT]	8.8	1	3	3	3	catalytic activity; nucleotide binding; protein binding	nucleus; cytoplasm; cytosol	response to stimulus; defense response; metabolic process	Pf00208; Pf00670; Pf02826; Pf05221							11.7753	8.8	3	3	432	47.5072	6.53662
Q6AY84	Secernin-1 OS=Rattus norvegicus GN=Scrn1 PE=1 SV=1 - [SCRN1_RAT]	17.87	1	5	5	8	catalytic activity	nucleus; cytoplasm; membrane	metabolic process; transport	Pf03577							24.6902	17.87	5	8	414	46.3666	4.84326
P34901	Syndecan-4 OS=Rattus norvegicus GN=Sdc4 PE=1 SV=1 - [SDC4_RAT]	6.93	1	1	1	1	protein binding; receptor activity; signal transducer activity	extracellular; membrane; cell surface; cytoplasm	development; cell communication; metabolic process; regulation of biological process; cell organization and biogenesis	Pf01034							4.1967	6.93	1	1	202	21.9482	4.38623
Q6TXG9	Swi5-dependent recombination DNA repair protein 1 homolog OS=Rattus norvegicus GN=Sfr1 PE=2 SV=1 - [SFR1_RAT]	10.36	1	1	1	1		nucleus; chromosome; organelle lumen	metabolic process; response to stimulus	Pf10376							4.49468	10.36	1	1	251	28.7112	5.17334
P97710	Tyrosine-protein phosphatase non-receptor type substrate 1 OS=Rattus norvegicus GN=Sirpa PE=1 SV=1 - [SHPS1_RAT]	4.72	2	1	1	1	protein binding	membrane	transport; cell organization and biogenesis; cellular component movement; regulation of biological process	Pf00047; Pf07654; Pf07679; Pf07686							4.28708	4.72	1	1	509	55.656	7.44482
Q6PEC4	S-phase kinase-associated protein 1 OS=Rattus norvegicus GN=Skp1 PE=2 SV=3 - [SKP1_RAT]	14.72	1	1	1	5	catalytic activity	cytoplasm; cytosol; nucleus	metabolic process; cell organization and biogenesis	Pf01466; Pf03931							15.8032	14.72	1	5	163	18.6603	4.53857
B1H267	Sorting nexin-5 OS=Rattus norvegicus GN=Snx5 PE=1 SV=1 - [SNX5_RAT]	3.71	1	1	1	1	protein binding	membrane; cytoplasm; endosome	transport; cell communication	Pf00787; Pf09325							3.53443	3.71	1	1	404	46.7641	6.62451
P07895	Superoxide dismutase [Mn], mitochondrial OS=Rattus norvegicus GN=Sod2 PE=1 SV=2 - [SODM_RAT]	23.42	1	4	4	4	DNA binding; antioxidant activity; catalytic activity; metal ion binding; protein binding	cytoplasm; mitochondrion; membrane; organelle lumen	response to stimulus; cell communication; cell death; cell organization and biogenesis; regulation of biological process; development; metabolic process; cell differentiation; cell proliferation; cellular homeostasis	Pf00081; Pf02777							14.7087	23.42	4	4	222	24.6586	8.80713
P05545	Serine protease inhibitor A3K OS=Rattus norvegicus GN=Serpina3k PE=1 SV=3 - [SPA3K_RAT]	5.53	1	1	2	2	enzyme regulator activity	extracellular	metabolic process; regulation of biological process	Pf00079							7.51016	5.53	2	2	416	46.5321	5.43994
P05544	Serine protease inhibitor A3L OS=Rattus norvegicus GN=Serpina3l PE=1 SV=3 - [SPA3L_RAT]	19.85	4	5	6	7	enzyme regulator activity	extracellular	metabolic process; regulation of biological process	Pf00079							25.2181	19.85	6	7	413	46.2481	5.66846
P09006	Serine protease inhibitor A3N OS=Rattus norvegicus GN=Serpina3n PE=1 SV=3 - [SPA3N_RAT]	6.94	1	2	2	2	enzyme regulator activity	extracellular	defense response; response to stimulus; metabolic process; regulation of biological process	Pf00079							8.27406	6.94	2	2	418	46.6223	5.46533
P24054	SPARC-like protein 1 OS=Rattus norvegicus GN=Sparcl1 PE=2 SV=1 - [SPRL1_RAT]	3.31	1	1	1	1	metal ion binding; protein binding	extracellular	cell communication; regulation of biological process; response to stimulus	Pf00050; Pf07648; Pf09289; Pf10591							0	3.31	1	1	634	70.5901	4.70361
P16086	Spectrin alpha chain, brain OS=Rattus norvegicus GN=Sptan1 PE=1 SV=2 - [SPTA2_RAT]	30.58	3	53	53	82	protein binding; metal ion binding	cytoplasm; cytosol; cytoskeleton; membrane	cell organization and biogenesis; regulation of biological process	Pf00018; Pf00036; Pf00435; Pf07653; Pf08726							293.47	30.58	53	82	2472	284.462	5.32568
P13668	Stathmin OS=Rattus norvegicus GN=Stmn1 PE=1 SV=2 - [STMN1_RAT]	6.04	4	1	1	1		cytoplasm; cytoskeleton; membrane	cell organization and biogenesis; development; cell differentiation; cell communication; regulation of biological process; response to stimulus	Pf00836; Pf09726							2.62825	6.04	1	1	149	17.2779	5.97314
P61265	Syntaxin-1B OS=Rattus norvegicus GN=Stx1b PE=1 SV=1 - [STX1B_RAT]	10.42	1	3	3	5	protein binding	membrane	transport; cell communication; regulation of biological process	Pf00804; Pf05739							20.0734	10.42	3	5	288	33.2238	5.37646
P61765	Syntaxin-binding protein 1 OS=Rattus norvegicus GN=Stxbp1 PE=1 SV=1 - [STXB1_RAT]	1.35	2	1	1	1	protein binding	cytoplasm; cytosol; membrane	transport; cell communication; cell organization and biogenesis; regulation of biological process; metabolic process	Pf00995							2.40477	1.35	1	1	594	67.5259	6.96143
P13086	Succinyl-CoA ligase [ADP/GDP-forming] subunit alpha, mitochondrial OS=Rattus norvegicus GN=Suclg1 PE=2 SV=2 - [SUCA_RAT]	4.62	1	1	1	1	nucleotide binding; catalytic activity; protein binding	cytoplasm; mitochondrion; membrane; organelle lumen	metabolic process	Pf00549; Pf02629							4.70272	4.62	1	1	346	36.125	9.48096
Q4KM49	Tyrosyl-tRNA synthetase, cytoplasmic OS=Rattus norvegicus GN=Yars PE=2 SV=3 - [SYYC_RAT]	2.27	1	1	1	1	RNA binding; nucleotide binding; catalytic activity	nucleus; cytoplasm	metabolic process	Pf00579; Pf01588							3.23125	2.27	1	1	528	59.078	7.00537
Q5XFX0	Transgelin-2 OS=Rattus norvegicus GN=Tagln2 PE=1 SV=1 - [TAGL2_RAT]	36.18	1	5	5	7	protein binding	membrane; nucleus	development	Pf00307; Pf00402							28.4542	36.18	5	7	199	22.3791	8.25049
P37805	Transgelin-3 OS=Rattus norvegicus GN=Tagln3 PE=1 SV=2 - [TAGL3_RAT]	30.65	2	4	4	8	protein binding	nucleus	metabolic process; regulation of biological process; development	Pf00307; Pf00402							27.6347	30.65	4	8	199	22.4862	7.32764
Q9EQS0	Transaldolase OS=Rattus norvegicus GN=Taldo1 PE=1 SV=2 - [TALDO_RAT]	21.66	1	6	6	8	catalytic activity	cytoplasm; cytosol	metabolic process	Pf00923							25.5022	21.66	6	8	337	37.4365	7.03467
Q5XIM9	T-complex protein 1 subunit beta OS=Rattus norvegicus GN=Cct2 PE=1 SV=3 - [TCPB_RAT]	6.92	1	2	2	2	nucleotide binding; protein binding	nucleus; cytoplasm; cytosol; cytoskeleton	metabolic process; cell organization and biogenesis	Pf00118							8.30374	6.92	2	2	535	57.4221	6.45557
Q7TPB1	T-complex protein 1 subunit delta OS=Rattus norvegicus GN=Cct4 PE=1 SV=3 - [TCPD_RAT]	2.23	1	1	1	1	nucleotide binding; protein binding	nucleus; cytoplasm; cytoskeleton; cytosol	metabolic process	Pf00118							3.64868	2.23	1	1	539	58.0628	8.01611
Q68FQ0	T-complex protein 1 subunit epsilon OS=Rattus norvegicus GN=Cct5 PE=1 SV=1 - [TCPE_RAT]	5.55	1	1	1	1	nucleotide binding; protein binding	nucleus; organelle lumen; cytoplasm; cytoskeleton; cytosol	metabolic process; response to stimulus	Pf00118							3.85677	5.55	1	1	541	59.4988	5.71924
P63029	Translationally-controlled tumor protein OS=Rattus norvegicus GN=Tpt1 PE=1 SV=1 - [TCTP_RAT]	15.7	1	2	2	4		cytoplasm	reproduction; cell proliferation	Pf00838							17.7745	15.7	2	4	172	19.4496	4.85596
P46462	Transitional endoplasmic reticulum ATPase OS=Rattus norvegicus GN=Vcp PE=1 SV=3 - [TERA_RAT]	23.45	4	14	14	19	nucleotide binding; catalytic activity; RNA binding; protein binding	proteasome; nucleus; cytoplasm; endoplasmic reticulum; cytosol; chromosome	metabolic process; response to stimulus; transport; cell death; regulation of biological process; reproduction; cell organization and biogenesis	Pf00004; Pf00910; Pf01057; Pf01078; Pf02359; Pf02933; Pf05496; Pf05673; Pf06068; Pf07724; Pf07728; Pf09336; Pf09848							68.6163	23.45	14	19	806	89.2927	5.26221
P11232	Thioredoxin OS=Rattus norvegicus GN=Txn PE=1 SV=2 - [THIO_RAT]	36.19	1	3	3	5	antioxidant activity; catalytic activity; protein binding	extracellular; nucleus; cytoplasm; mitochondrion; cytosol	metabolic process; regulation of biological process; transport; response to stimulus; cellular homeostasis	Pf00085							19.6678	36.19	3	5	105	11.6657	4.91943
P18292	Prothrombin OS=Rattus norvegicus GN=F2 PE=1 SV=1 - [THRB_RAT]	2.27	1	1	1	2	catalytic activity; protein binding; metal ion binding; receptor activity; signal transducer activity	extracellular	metabolic process; regulation of biological process; response to stimulus; defense response; cell communication; coagulation; cell proliferation; cell organization and biogenesis; cell growth; cell differentiation; development; cellular homeostasis; transport	Pf00051; Pf00089; Pf00594; Pf09342; Pf09396							6.7031	2.27	1	2	617	70.3667	6.7124
P50137	Transketolase OS=Rattus norvegicus GN=Tkt PE=1 SV=1 - [TKT_RAT]	24.88	1	11	11	14	metal ion binding; catalytic activity	nucleus; cytoplasm; endoplasmic reticulum; membrane	metabolic process; regulation of biological process	Pf00456; Pf00676; Pf02779; Pf02780; Pf09364							42.1156	24.88	11	14	623	67.6006	7.48877
Q5PPN5	Tubulin polymerization-promoting protein family member 3 OS=Rattus norvegicus GN=Tppp3 PE=2 SV=1 - [TPPP3_RAT]	26.7	1	3	3	4	metal ion binding; protein binding	cytoplasm; cytoskeleton	cell organization and biogenesis	Pf05517							14.177	26.7	3	4	176	18.9677	9.11475
P12346	Serotransferrin OS=Rattus norvegicus GN=Tf PE=1 SV=3 - [TRFE_RAT]	63.18	3	68	68	196	metal ion binding; transporter activity	extracellular	response to stimulus; transport; cellular homeostasis; cell death; regulation of biological process; defense response; cell communication; development	Pf00405; Pf12974							679.055	63.18	68	196	698	76.3456	7.28369
O89049	Thioredoxin reductase 1, cytoplasmic OS=Rattus norvegicus GN=Txnrd1 PE=1 SV=4 - [TRXR1_RAT]	7.63	2	2	2	3	catalytic activity	cytoplasm	cellular homeostasis; regulation of biological process; metabolic process	Pf00070; Pf02852; Pf07992							11.6827	7.63	2	3	498	54.3525	6.32861
P02767	Transthyretin OS=Rattus norvegicus GN=Ttr PE=1 SV=1 - [TTHY_RAT]	34.69	1	4	4	5	protein binding	extracellular	transport; metabolic process	Pf00576							19.6023	34.69	4	5	147	15.7099	6.16357
P63312	Thymosin beta-10 OS=Rattus norvegicus GN=Tmsb10 PE=2 SV=2 - [TYB10_RAT]	45.45	1	2	2	3	protein binding	cytoplasm; cytoskeleton	cell organization and biogenesis; cell differentiation; reproduction; regulation of biological process	Pf01290							3.12591	45.45	2	3	44	5.02255	5.36377
Q5U300	Ubiquitin-like modifier-activating enzyme 1 OS=Rattus norvegicus GN=Uba1 PE=1 SV=1 - [UBA1_RAT]	4.91	1	3	3	3	nucleotide binding; catalytic activity		metabolic process	Pf00899; Pf02134; Pf09358; Pf10585							12.1742	4.91	3	3	1058	117.713	5.56689
Q9EQX9	Ubiquitin-conjugating enzyme E2 N OS=Rattus norvegicus GN=Ube2n PE=1 SV=1 - [UBE2N_RAT]	39.47	2	5	5	5	nucleotide binding; catalytic activity		metabolic process; response to stimulus	Pf00179							16.3766	39.47	5	5	152	17.113	6.56592
Q6BBI8	Ubiquitin-fold modifier-conjugating enzyme 1 OS=Rattus norvegicus GN=Ufc1 PE=2 SV=1 - [UFC1_RAT]	7.78	1	1	1	1	catalytic activity		metabolic process	Pf08694							0	7.78	1	1	167	19.48	7.40088
P62815	V-type proton ATPase subunit B, brain isoform OS=Rattus norvegicus GN=Atp6v1b2 PE=1 SV=1 - [VATB2_RAT]	11.94	2	4	4	6	nucleotide binding; catalytic activity; transporter activity	cytoplasm; vacuole; Golgi; cytosol; membrane	transport; cellular homeostasis; metabolic process	Pf00006; Pf00306; Pf02874							18.3569	11.94	4	6	511	56.5149	5.80811
P62762	Visinin-like protein 1 OS=Rattus norvegicus GN=Vsnl1 PE=1 SV=2 - [VISL1_RAT]	6.28	1	1	1	1	metal ion binding		development; cell communication; regulation of biological process; response to stimulus	Pf00036							4.18687	6.28	1	1	191	22.128	5.14795
P04276	Vitamin D-binding protein OS=Rattus norvegicus GN=Gc PE=1 SV=3 - [VTDB_RAT]	49.79	2	16	16	32	protein binding; transporter activity	extracellular; cytoplasm; cytosol	transport; reproduction; development; response to stimulus; metabolic process	Pf00273; Pf09164							107.799	49.79	16	32	476	53.509	5.85889
Q5XI34	Protein phosphatase 2 (Formerly 2A), regulatory subunit A (PR 65), alpha isoform, isoform CRA_a OS=Rattus norvegicus GN=Ppp2r1a PE=2 SV=1 - [Q5XI34_RAT]	7.3	1	2	2	2	catalytic activity; protein binding	chromosome; cytoplasm; cytosol	cell death; regulation of biological process; metabolic process								7.09951	7.3	2	2	589	65.2809	5.10986
Q5I0M1	Apolipoprotein H OS=Rattus norvegicus GN=Apoh PE=2 SV=1 - [Q5I0M1_RAT]	35.94	2	10	10	18	protein binding; enzyme regulator activity	extracellular; cell surface	cell proliferation; regulation of biological process; metabolic process; coagulation; response to stimulus; cellular component movement; development; cell death	Pf00084; Pf09014							56.6688	35.94	10	18	345	38.4317	8.20654
D3ZD19	Extracellular link domain-containing 1 (Predicted) OS=Rattus norvegicus GN=Lyve1 PE=4 SV=1 - [D3ZD19_RAT]	2.62	1	1	1	1	receptor activity; signal transducer activity	membrane	metabolic process	Pf00193							2.3949	2.62	1	1	343	37.2436	7.72314
D3ZJP2	RCG58666, isoform CRA_a OS=Rattus norvegicus GN=RGD1562726 PE=4 SV=1 - [D3ZJP2_RAT]	3.79	1	1	1	1											1.81078	3.79	1	1	211	23.4269	7.91357
D4AC23	RCG55994, isoform CRA_c OS=Rattus norvegicus GN=Cct7 PE=3 SV=1 - [D4AC23_RAT]	4.6	1	1	1	1	nucleotide binding; protein binding	cytoplasm; mitochondrion; cytosol; cytoskeleton	metabolic process	Pf00118							5.59837	4.6	1	1	544	59.6202	8.00146
D3ZNQ6	Ubiquitin-conjugating enzyme E2M (UBC12 homolog, yeast) (Predicted), isoform CRA_a OS=Rattus norvegicus GN=Ube2m PE=3 SV=1 - [D3ZNQ6_RAT]	12.57	1	2	2	2	nucleotide binding; catalytic activity		metabolic process; cell death; regulation of biological process	Pf00179							5.85377	12.57	2	2	183	20.8866	7.69385
D3ZNR2	Golgi SNAP receptor complex member 2, isoform CRA_c OS=Rattus norvegicus GN=Gosr2 PE=4 SV=1 - [D3ZNR2_RAT]	17.58	2	1	1	1		membrane	transport								4.4762	17.58	1	1	165	19.4501	9.26123
D4AE96	Importin 7 (Predicted), isoform CRA_c OS=Rattus norvegicus GN=Ipo7 PE=4 SV=1 - [D4AE96_RAT]	1.64	1	1	1	1	transporter activity; protein binding	cytoplasm; Golgi	transport	Pf03810; Pf08506							4.10886	1.64	1	1	1038	119.412	4.81787
D3ZIP8	RCG31867 OS=Rattus norvegicus GN=RGD1310444 PE=4 SV=1 - [D3ZIP8_RAT]	6.4	1	1	1	1	catalytic activity; metal ion binding			Pf01223							4.93263	6.4	1	1	500	54.6834	6.45557
D3ZNW5	Neurofascin, isoform CRA_e OS=Rattus norvegicus GN=Nfasc PE=4 SV=1 - [D3ZNW5_RAT]	9.45	5	7	7	9	protein binding			Pf00041; Pf00047; Pf07679							29.8966	9.45	7	9	1174	132.135	6.69775
D3ZC55	Heat shock 70kDa protein 12A (Predicted), isoform CRA_a OS=Rattus norvegicus GN=Hspa12a PE=4 SV=1 - [D3ZC55_RAT]	1.93	1	1	1	1	catalytic activity		response to stimulus; metabolic process	Pf00012							2.56534	1.93	1	1	675	74.7835	6.60986
D4A9Q5	Carboxypeptidase M (Predicted) OS=Rattus norvegicus GN=Cpm PE=4 SV=1 - [D4A9Q5_RAT]	3.61	1	1	1	1	catalytic activity; metal ion binding	nucleus; cytoplasm; membrane	metabolic process	Pf00246; Pf04952							4.66814	3.61	1	1	443	50.2884	7.97217
D4A611	Tankyrase, TRF1-interacting ankyrin-related ADP-ribose polymerase (Predicted) OS=Rattus norvegicus GN=Tnks PE=4 SV=1 - [D4A611_RAT]	0.97	2	1	1	2	protein binding			Pf00023; Pf12796							4.44456	0.97	1	2	721	75.8925	7.34229
D4A2G9	RCG36598 OS=Rattus norvegicus GN=Ranbp1 PE=4 SV=1 - [D4A2G9_RAT]	5.42	1	1	1	1		cytoplasm; cytoskeleton	cell organization and biogenesis; regulation of biological process; transport	Pf00638							3.16993	5.42	1	1	203	23.5817	5.22412
D3ZNY8	Receptor tyrosine kinase-like orphan receptor 2 (Predicted) OS=Rattus norvegicus GN=Ror2 PE=4 SV=1 - [D3ZNY8_RAT]	1.59	1	1	1	1	catalytic activity; receptor activity; signal transducer activity; protein binding; nucleotide binding	membrane	development; metabolic process; cell communication; regulation of biological process; response to stimulus; cell proliferation; cell differentiation; cellular component movement; reproduction	Pf00047; Pf00051; Pf00069; Pf01392; Pf07679; Pf07686; Pf07714							3.04197	1.59	1	1	943	104.95	6.46826
D3ZKA0	Serine (Or cysteine) peptidase inhibitor, clade B (Ovalbumin), member 13 (Predicted) OS=Rattus norvegicus GN=Serpinb13 PE=3 SV=1 - [D3ZKA0_RAT]	3.08	1	1	1	1	enzyme regulator activity	extracellular	metabolic process; regulation of biological process	Pf00079							2.8807	3.08	1	1	389	44.2215	5.92236
B0BN81	Ribosomal protein S5, isoform CRA_b OS=Rattus norvegicus GN=Rps5 PE=2 SV=1 - [B0BN81_RAT]	7.35	1	1	1	1	RNA binding; structural molecule activity	cytoplasm; ribosome; cytosol	metabolic process; regulation of biological process	Pf00177							5.32215	7.35	1	1	204	22.8921	9.71533
Q63910	Alpha globin OS=Rattus norvegicus GN=LOC287167 PE=3 SV=2 - [Q63910_RAT]	23.24	1	2	3	4	transporter activity; metal ion binding	cytoplasm; cytosol	transport	Pf00042							13.7706	23.24	3	4	142	15.515	8.22119
Q4V8H5	Aspartyl aminopeptidase OS=Rattus norvegicus GN=Dnpep PE=2 SV=1 - [Q4V8H5_RAT]	3.37	1	1	1	3	catalytic activity; metal ion binding		metabolic process	Pf02127							11.804	3.37	1	3	475	52.5219	7.25439
Q6P9U0	Serine (Or cysteine) peptidase inhibitor, clade B, member 6a OS=Rattus norvegicus GN=Serpinb6a PE=2 SV=1 - [Q6P9U0_RAT]	2.37	1	1	1	2	enzyme regulator activity	cytoplasm	metabolic process; regulation of biological process	Pf00079; Pf05833							5.92078	2.37	1	2	379	42.9909	6.1001
Q6P9V6	Proteasome subunit alpha type OS=Rattus norvegicus GN=Psma5 PE=2 SV=1 - [Q6P9V6_RAT]	12.86	2	2	2	4	catalytic activity	proteasome; nucleus; cytoplasm	metabolic process	Pf00227; Pf10584							15.9499	12.86	2	4	241	26.3942	4.79248
Q68FT8	RCG33981, isoform CRA_a OS=Rattus norvegicus GN=Serpinf2 PE=2 SV=1 - [Q68FT8_RAT]	2.65	1	1	1	1	protein binding; enzyme regulator activity	extracellular	response to stimulus; metabolic process; regulation of biological process; cell organization and biogenesis; cell communication; development; cell proliferation; coagulation	Pf00079							4.11537	2.65	1	1	491	54.858	6.13818
Q66HI5	Ferritin OS=Rattus norvegicus GN=Fth1 PE=2 SV=2 - [Q66HI5_RAT]	80.22	2	11	11	23	metal ion binding; catalytic activity		transport; cellular homeostasis; metabolic process	Pf00210							63.6125	80.22	11	23	182	21.0863	6.01123
B0BMX3	S100 calcium binding protein A16 (Predicted), isoform CRA_a OS=Rattus norvegicus GN=S100a16 PE=2 SV=1 - [B0BMX3_RAT]	8.94	1	1	1	1	metal ion binding; protein binding	nucleus; organelle lumen; cytoplasm; cytosol; membrane	response to stimulus	Pf01023							3.10842	8.94	1	1	123	14.2148	5.51611
B2RYU7	Cbx5 protein OS=Rattus norvegicus GN=Cbx5 PE=2 SV=1 - [B2RYU7_RAT]	6.28	1	1	1	1	protein binding	nucleus; organelle lumen; chromosome; cytoplasm	metabolic process; regulation of biological process	Pf00385; Pf01393							0	6.28	1	1	191	22.172	5.85889
B5DEN5	Eukaryotic translation elongation factor 1 beta 2 OS=Rattus norvegicus GN=Eef1b2 PE=2 SV=1 - [B5DEN5_RAT]	5.78	1	1	1	1	RNA binding	cytoplasm	metabolic process	Pf00736							2.38837	5.78	1	1	225	24.6603	4.71631
B4F772	Heat shock 70kDa protein 4-like (Predicted), isoform CRA_b OS=Rattus norvegicus GN=Hspa4l PE=2 SV=1 - [B4F772_RAT]	5.49	4	2	3	3	nucleotide binding		response to stimulus	Pf00012							6.92591	5.49	3	3	838	94.1614	5.69385
Q6S3A1	Plectin 4 OS=Rattus norvegicus GN=Plec PE=2 SV=1 - [Q6S3A1_RAT]	8.25	13	24	24	35	protein binding	cytoskeleton		Pf00307; Pf00681; Pf07812; Pf11971							128.141	8.25	24	35	4451	506.371	5.68115
B2RZ27	SH3 domain binding glutamic acid-rich protein-like 3 OS=Rattus norvegicus GN=Sh3bgrl3 PE=4 SV=1 - [B2RZ27_RAT]	62.37	1	3	3	5	catalytic activity	cytoplasm	cellular homeostasis; regulation of biological process	Pf00462; Pf04908							18.5958	62.37	3	5	93	10.4703	5.13525
Q9QX80	CArG-binding factor A OS=Rattus norvegicus GN=Hnrnpab PE=2 SV=1 - [Q9QX80_RAT]	15.09	5	3	3	3	nucleotide binding			Pf00076; Pf08143							10.8781	15.09	3	3	285	30.8343	7.91357
Q4KLJ0	High mobility group nucleosomal binding domain 2 OS=Rattus norvegicus GN=Hmgn2 PE=2 SV=1 - [Q4KLJ0_RAT]	34.44	1	1	1	1	DNA binding	chromosome; nucleus									4.44031	34.44	1	1	90	9.37304	9.99365
B1WC83	Pcp4l1 protein OS=Rattus norvegicus GN=Pcp4l1 PE=4 SV=1 - [B1WC83_RAT]	32.35	2	1	1	1	protein binding										3.28485	32.35	1	1	68	7.50083	5.51611
B4F7C7	Hebp1 protein OS=Rattus norvegicus GN=Hebp1 PE=2 SV=1 - [B4F7C7_RAT]	7.89	1	1	1	3				Pf04832							10.9437	7.89	1	3	190	21.1104	5.42725
B5DF65	Biliverdin reductase B (Flavin reductase (NADPH)) OS=Rattus norvegicus GN=Blvrb PE=2 SV=1 - [B5DF65_RAT]	9.22	1	2	2	3	nucleotide binding; catalytic activity		metabolic process	Pf01073; Pf01370							7.32923	9.22	2	3	206	22.0803	6.80029
E2RUH2	Ribonuclease inhibitor OS=Rattus norvegicus GN=LOC100360501 PE=2 SV=1 - [E2RUH2_RAT]	19.08	2	5	5	6	protein binding; enzyme regulator activity	cytoplasm; extracellular	development; regulation of biological process								22.2098	19.08	5	6	456	49.8871	4.79248
Q9JKB7	Guanine deaminase OS=Rattus norvegicus GN=Gda PE=2 SV=1 - [Q9JKB7_RAT]	34.36	2	11	11	15	metal ion binding; catalytic activity			Pf01979; Pf07969							46.2743	34.36	11	15	454	50.8687	5.71924
Q5EBC0	Inter alpha-trypsin inhibitor, heavy chain 4 OS=Rattus norvegicus GN=Itih4 PE=2 SV=1 - [Q5EBC0_RAT]	37.83	2	30	30	50	enzyme regulator activity; protein binding	cytoplasm; membrane	metabolic process	Pf00092; Pf06668; Pf08487							188.112	37.83	30	50	933	103.691	6.20166
A2IBE0	Membrane-bound carbonic anhydrase 14 OS=Rattus norvegicus GN=Car14 PE=2 SV=1 - [A2IBE0_RAT]	3.56	1	1	1	1	catalytic activity; metal ion binding	extracellular; membrane	metabolic process	Pf00194							3.25219	3.56	1	1	337	37.502	6.41748
B2RYM3	Inter-alpha trypsin inhibitor, heavy chain 1 (Predicted), isoform CRA_a OS=Rattus norvegicus GN=Itih1 PE=2 SV=1 - [B2RYM3_RAT]	7.19	2	5	5	6	enzyme regulator activity; protein binding		metabolic process	Pf00092; Pf06668; Pf08487							19.298	7.19	5	6	904	100.526	6.85889
D3ZXK9	Nucleoside phosphorylase (Mapped), isoform CRA_b OS=Rattus norvegicus GN=Np_mapped PE=4 SV=1 - [D3ZXK9_RAT]	40.74	2	5	5	7	catalytic activity		metabolic process	Pf01048							26.0429	40.74	5	7	216	24.3209	7.1665
D4A5C6	RCG21092 OS=Rattus norvegicus GN=rCG_21092 PE=4 SV=1 - [D4A5C6_RAT]	7.56	3	1	1	1	protein binding			Pf07686							2.98084	7.56	1	1	119	13.5397	8.93896
D3ZQP6	Sema domain, immunoglobulin domain (Ig), and GPI membrane anchor, (Semaphorin) 7A (Predicted) OS=Rattus norvegicus GN=Sema7a PE=4 SV=1 - [D3ZQP6_RAT]	7.21	1	3	3	8	receptor activity; protein binding	cell surface; membrane	development; cell differentiation; cell growth; cell organization and biogenesis; regulation of biological process; defense response; response to stimulus	Pf01403; Pf01437							20.1806	7.21	3	8	666	75.0962	7.41553
D3ZVQ0	Ubiquitin carboxyl-terminal hydrolase OS=Rattus norvegicus GN=Usp5 PE=3 SV=1 - [D3ZVQ0_RAT]	1.28	1	1	1	1	catalytic activity; protein binding; metal ion binding		metabolic process; regulation of biological process	Pf00443; Pf00627; Pf02148							3.46947	1.28	1	1	858	95.7183	5.0083
D4AEP0	Adenylosuccinate synthetase OS=Rattus norvegicus GN=Adss PE=3 SV=1 - [D4AEP0_RAT]	3.07	1	1	1	1	nucleotide binding; metal ion binding; catalytic activity	cytoplasm; membrane	metabolic process; response to stimulus	Pf00709							4.22156	3.07	1	1	456	50.0537	6.37939
D3ZHC4	Heme binding protein 2 (Predicted), isoform CRA_b OS=Rattus norvegicus GN=Hebp2 PE=4 SV=1 - [D3ZHC4_RAT]	19.7	1	3	3	3		cytoplasm		Pf04832							10.7365	19.7	3	3	203	22.9361	4.57666
D3ZVB7	Osteoglycin (Predicted) OS=Rattus norvegicus GN=Ogn PE=4 SV=1 - [D3ZVB7_RAT]	5.37	1	1	1	2	protein binding	extracellular	cell proliferation; regulation of biological process	Pf12799							10.4422	5.37	1	2	298	34.0477	6.18896
D4A133	RCG52629 OS=Rattus norvegicus GN=Atp6v1a PE=3 SV=1 - [D4A133_RAT]	5.83	1	2	2	2	nucleotide binding; catalytic activity; transporter activity	cytoplasm; mitochondrion; cytosol; membrane	transport; metabolic process	Pf00006; Pf00306; Pf02874							9.01942	5.83	2	2	617	68.2216	5.57959
D3ZQL7	Similar to 25 kDa brain-specific protein (P25-alpha) (Predicted), isoform CRA_a OS=Rattus norvegicus GN=Tppp PE=4 SV=1 - [D3ZQL7_RAT]	7.34	1	1	1	1	metal ion binding; protein binding	nucleus; cytoplasm; cytoskeleton; membrane	cell organization and biogenesis; regulation of biological process	Pf05517							3.9001	7.34	1	1	218	23.5321	9.40771
D3ZD09	Uncharacterized protein OS=Rattus norvegicus GN=LOC681754 PE=4 SV=1 - [D3ZD09_RAT]	40.7	1	3	3	5	catalytic activity; transporter activity	cytoplasm; mitochondrion		Pf02297							16.0393	40.7	3	5	86	10.0649	8.71924
D4A6X4	Acylphosphatase OS=Rattus norvegicus GN=Acyp1 PE=3 SV=1 - [D4A6X4_RAT]	27.27	1	2	2	2	catalytic activity			Pf00708							7.8753	27.27	2	2	99	11.3048	9.30518
D4A5X8	S-adenosylhomocysteine hydrolase-like 1 (Predicted) OS=Rattus norvegicus GN=Ahcyl1 PE=3 SV=1 - [D4A5X8_RAT]	5.47	4	2	2	3	catalytic activity		metabolic process; transport	Pf00670; Pf01262; Pf01488; Pf02254; Pf02826; Pf05221							9.56702	5.47	2	3	475	52.8616	7.97217
O54854	Kallikrein 6, isoform CRA_a OS=Rattus norvegicus GN=Klk6 PE=2 SV=1 - [O54854_RAT]	14.74	2	2	2	4	catalytic activity		metabolic process; cell differentiation; cell organization and biogenesis; development; regulation of biological process	Pf00089; Pf09342							15.3782	14.74	2	4	251	27.996	8.41162
B2RYJ7	ARP1 actin-related protein 1 homolog B (Yeast) OS=Rattus norvegicus GN=Actr1b PE=2 SV=1 - [B2RYJ7_RAT]	9.31	2	2	2	2	nucleotide binding	cytoplasm; cytoskeleton		Pf00022							4.78995	9.31	2	2	376	42.2547	6.40479
Q5RJN0	NADH dehydrogenase (Ubiquinone) Fe-S protein 7 OS=Rattus norvegicus GN=Ndufs7 PE=2 SV=1 - [Q5RJN0_RAT]	9.17	1	1	1	1	protein binding; metal ion binding; catalytic activity	membrane	metabolic process	Pf01058							3.66517	9.17	1	1	218	23.9294	9.99365
B1WC34	Protein kinase C substrate 80K-H OS=Rattus norvegicus GN=Prkcsh PE=2 SV=1 - [B1WC34_RAT]	2.29	1	1	1	1	RNA binding; protein binding; metal ion binding; catalytic activity	membrane	metabolic process; cell organization and biogenesis	Pf07915; Pf12999							2.69183	2.29	1	1	525	59.1811	4.4751
Q4V8B4	Chromatin assembly factor 1, subunit B (P60) OS=Rattus norvegicus GN=Chaf1b PE=2 SV=1 - [Q4V8B4_RAT]	1.22	1	1	1	1	protein binding	nucleus; organelle lumen; cytoplasm; cytoskeleton; cytosol	cell organization and biogenesis; metabolic process	Pf00400; Pf08662							1.92183	1.22	1	1	572	62.6944	6.16357
Q99JD5	Branched-chain-amino-acid aminotransferase OS=Rattus norvegicus GN=Bcat1 PE=2 SV=1 - [Q99JD5_RAT]	13.53	2	3	3	3	catalytic activity		metabolic process	Pf01063							11.3982	13.53	3	3	399	44.7414	5.63037
Q3MHS9	Chaperonin containing Tcp1, subunit 6A (Zeta 1) OS=Rattus norvegicus GN=Cct6a PE=2 SV=1 - [Q3MHS9_RAT]	8.66	2	2	2	2	nucleotide binding; protein binding	cytoplasm	metabolic process	Pf00118							9.00469	8.66	2	2	531	57.9807	7.07861
Q6P6G4	Phosphoglycerate mutase OS=Rattus norvegicus GN=Bpgm PE=2 SV=1 - [Q6P6G4_RAT]	29.84	3	4	4	6	catalytic activity		metabolic process	Pf00300							15.0558	29.84	4	6	258	30.0577	7.31299
Q5U2S7	Proteasome (Prosome, macropain) 26S subunit, non-ATPase, 3 OS=Rattus norvegicus GN=Psmd3 PE=2 SV=1 - [Q5U2S7_RAT]	4.72	1	1	1	1	protein binding; enzyme regulator activity	proteasome	metabolic process; regulation of biological process	Pf01399; Pf08375							2.72002	4.72	1	1	530	60.6503	8.44092
Q7TQ25	Oligodendrocyte myelin glycoprotein OS=Rattus norvegicus GN=Omg PE=2 SV=1 - [Q7TQ25_RAT]	12.73	1	5	5	9	protein binding		cell differentiation; cell organization and biogenesis; development; response to stimulus; cell growth; regulation of biological process	Pf01462; Pf12799							32.7806	12.73	5	9	440	49.2339	7.73779
Q4V8N6	Solute carrier organic anion transporter family, member 4a1 OS=Rattus norvegicus GN=Slco4a1 PE=2 SV=1 - [Q4V8N6_RAT]	2.21	2	1	1	1	transporter activity	membrane	transport	Pf03137; Pf07648; Pf07690							2.0341	2.21	1	1	723	77.6362	8.06006
B2GUZ9	Fam49b protein OS=Rattus norvegicus GN=Fam49b PE=2 SV=1 - [B2GUZ9_RAT]	4.32	1	1	1	1				Pf07159							3.10825	4.32	1	1	324	36.7527	6.06201
Q5M890	Apolipoprotein N OS=Rattus norvegicus GN=Apon PE=2 SV=1 - [Q5M890_RAT]	7.84	1	1	1	1											4.02243	7.84	1	1	255	28.2146	5.30029
B0BNM1	Apoa1bp protein OS=Rattus norvegicus GN=Apoa1bp PE=2 SV=1 - [B0BNM1_RAT]	4.26	1	1	1	1	nucleotide binding; catalytic activity; protein binding; metal ion binding	extracellular; cytoplasm; mitochondrion	cell organization and biogenesis	Pf03853							3.27923	4.26	1	1	282	30.8707	6.88818
B0K010	Thioredoxin domain containing 17 OS=Rattus norvegicus GN=Txndc17 PE=2 SV=1 - [B0K010_RAT]	31.71	1	2	2	2	antioxidant activity; catalytic activity	cytoplasm; cytosol	cell communication; regulation of biological process; response to stimulus	Pf06110							6.04742	31.71	2	2	123	14.0829	4.93213
Q9WVJ6	Tissue-type transglutaminase OS=Rattus norvegicus GN=Tgm2 PE=2 SV=1 - [Q9WVJ6_RAT]	2.19	1	1	1	1	catalytic activity; protein binding; nucleotide binding; metal ion binding	cytoplasm; mitochondrion; membrane	cell death; regulation of biological process; cell communication; response to stimulus; metabolic process; transport; cell proliferation; defense response; cell organization and biogenesis; cellular homeostasis; development	Pf00868; Pf00927; Pf01841							3.14804	2.19	1	1	686	76.8861	5.09717
Q5U3Y8	Basic transcription factor 3 OS=Rattus norvegicus GN=Btf3 PE=2 SV=1 - [Q5U3Y8_RAT]	11.73	1	1	1	1				Pf01849							2.56822	11.73	1	1	162	17.6882	7.50342
D4A4U0	Uncharacterized protein OS=Rattus norvegicus GN=Lmna PE=3 SV=1 - [D4A4U0_RAT]	9.22	2	1	5	10	structural molecule activity	cytoskeleton		Pf00038; Pf00932; Pf02463; Pf12128							31.2543	9.22	5	10	640	71.9587	8.73389
D4A551	Uncharacterized protein OS=Rattus norvegicus GN=Agrn PE=4 SV=1 - [D4A551_RAT]	1.89	14	2	2	2	protein binding			Pf00050; Pf00053; Pf00054; Pf01390; Pf02210; Pf07648							7.76074	1.89	2	2	1638	173.842	5.97314
D3ZK97	Uncharacterized protein OS=Rattus norvegicus GN=LOC100360868 PE=3 SV=1 - [D3ZK97_RAT]	36.76	7	3	3	5	DNA binding	chromosome; nucleus	cell organization and biogenesis; metabolic process	Pf00125							19.1433	36.76	3	5	136	15.3485	11.2681
F1M978	Uncharacterized protein OS=Rattus norvegicus GN=Impa1 PE=4 SV=1 - [F1M978_RAT]	5.78	2	2	2	3			metabolic process	Pf00459							13.162	5.78	2	3	277	30.4754	5.2876
F1M0D4	Uncharacterized protein (Fragment) OS=Rattus norvegicus GN=Mcam PE=4 SV=1 - [F1M0D4_RAT]	2.04	4	1	1	1	protein binding	membrane		Pf00047; Pf07679; Pf07686; Pf08205							2.68764	2.04	1	1	587	64.5948	5.90967
D3ZV98	Uncharacterized protein OS=Rattus norvegicus PE=4 SV=1 - [D3ZV98_RAT]	5.91	2	1	1	3	structural molecule activity	cytoplasm; ribosome	metabolic process	Pf01015							9.00537	5.91	1	3	254	28.8058	9.15869
D3ZJD7	Uncharacterized protein OS=Rattus norvegicus GN=Znfx1 PE=4 SV=1 - [D3ZJD7_RAT]	0.84	2	1	1	1	DNA binding; nucleotide binding; metal ion binding; catalytic activity	nucleus; cytoskeleton	metabolic process; regulation of biological process	Pf01500; Pf04851; Pf11437							2.69869	0.84	1	1	1907	218.515	7.48877
Q5PQU1	Kininogen 1 OS=Rattus norvegicus GN=Kng1 PE=2 SV=1 - [Q5PQU1_RAT]	53.72	1	10	27	98	enzyme regulator activity		metabolic process; regulation of biological process	Pf00031							369.741	53.72	27	98	430	47.7336	6.7417
Q6P7R4	Scg2 protein OS=Rattus norvegicus GN=Scg2 PE=2 SV=1 - [Q6P7R4_RAT]	1.73	2	1	1	1		cytoplasm		Pf01271							2.73881	1.73	1	1	579	66.6221	4.7417
Q7TQ11	Aa1018 OS=Rattus norvegicus GN=Vtn PE=2 SV=1 - [Q7TQ11_RAT]	3.67	1	1	1	1	receptor activity	extracellular	response to stimulus; regulation of biological process; cell organization and biogenesis	Pf00045; Pf01033							5.99723	3.67	1	1	490	55.9247	5.75732
D3ZN41	Uncharacterized protein OS=Rattus norvegicus GN=Atp10d PE=4 SV=1 - [D3ZN41_RAT]	0.88	1	1	1	1	nucleotide binding; metal ion binding; catalytic activity; transporter activity	cytoplasm; endoplasmic reticulum; membrane	transport; metabolic process	Pf00122; Pf00702; Pf08282							3.29552	0.88	1	1	1364	153.321	6.53662
D3ZW88	Uncharacterized protein OS=Rattus norvegicus GN=Frmpd1 PE=4 SV=1 - [D3ZW88_RAT]	0.91	1	1	1	1	protein binding	cytoskeleton		Pf00373; Pf00595							0	0.91	1	1	1538	167.908	5.19873
D4A492	Uncharacterized protein OS=Rattus norvegicus GN=Nedd8 PE=4 SV=1 - [D4A492_RAT]	34.57	2	2	2	3	protein binding			Pf00240; Pf11976							6.15442	34.57	2	3	81	8.9828	5.47803
D3ZXX4	Uncharacterized protein OS=Rattus norvegicus GN=Jakmip3 PE=4 SV=1 - [D3ZXX4_RAT]	0.83	1	1	1	1	protein binding			Pf03961							2.27431	0.83	1	1	844	98.6549	5.74463
F1LY12	Uncharacterized protein (Fragment) OS=Rattus norvegicus PE=4 SV=1 - [F1LY12_RAT]	7.88	8	1	1	1	DNA binding		metabolic process; regulation of biological process	Pf00313							4.44442	7.88	1	1	292	33.0173	10.0083
F1M5C9	Uncharacterized protein (Fragment) OS=Rattus norvegicus GN=Ube2d2 PE=3 SV=1 - [F1M5C9_RAT]	20.34	6	1	1	1	nucleotide binding; catalytic activity			Pf00179							3.4445	20.34	1	1	118	13.5939	8.29443
F1M0L7	Uncharacterized protein (Fragment) OS=Rattus norvegicus GN=Anxa3 PE=3 SV=1 - [F1M0L7_RAT]	9.01	4	2	2	3	enzyme regulator activity; metal ion binding	membrane		Pf00191							6.6987	9.01	2	3	322	36.1955	6.15088
D3ZG25	Uncharacterized protein OS=Rattus norvegicus GN=Ola1 PE=4 SV=1 - [D3ZG25_RAT]	5.56	2	1	1	1	nucleotide binding; transporter activity	membrane	transport	Pf01926; Pf02421							4.94765	5.56	1	1	270	30.2177	7.48877
F1LYQ4	Uncharacterized protein (Fragment) OS=Rattus norvegicus PE=4 SV=1 - [F1LYQ4_RAT]	4.18	1	2	2	2	protein binding										4.71537	4.18	2	2	407	45.4487	5.46533
F1LUE9	Uncharacterized protein (Fragment) OS=Rattus norvegicus PE=4 SV=1 - [F1LUE9_RAT]	9.05	4	1	1	1				Pf08079							3.58897	9.05	1	1	210	24.2341	10.3452
F1M5N1	Uncharacterized protein (Fragment) OS=Rattus norvegicus PE=4 SV=1 - [F1M5N1_RAT]	18.36	9	2	2	3	nucleotide binding			Pf00076							11.1898	18.36	2	3	207	23.2053	6.80029
F1LR02	Uncharacterized protein OS=Rattus norvegicus PE=4 SV=1 - [F1LR02_RAT]	1.11	2	1	1	2	structural molecule activity	extracellular; membrane		Pf01391; Pf02210; Pf06121; Pf06482							11.0963	1.11	1	2	1528	157.002	5.77002
D3ZYT1	Ubiquitin carboxyl-terminal hydrolase OS=Rattus norvegicus GN=Usp14 PE=3 SV=1 - [D3ZYT1_RAT]	2.84	2	1	1	1	catalytic activity; protein binding	membrane	metabolic process	Pf00443							4.26504	2.84	1	1	458	52.2602	5.5542
D4A1S2	Uncharacterized protein OS=Rattus norvegicus GN=Prdm1 PE=4 SV=1 - [D4A1S2_RAT]	1.7	2	1	1	1	protein binding; metal ion binding			Pf00096; Pf00856							3.78867	1.7	1	1	824	91.8789	8.49951
E9PTN8	Uncharacterized protein OS=Rattus norvegicus GN=Aldoc PE=4 SV=1 - [E9PTN8_RAT]	24.68	1	1	7	12	catalytic activity		metabolic process	Pf00274							40.5477	24.68	7	12	154	16.6094	7.43018
F1M853	Uncharacterized protein (Fragment) OS=Rattus norvegicus GN=Rrbp1 PE=4 SV=1 - [F1M853_RAT]	0.98	2	1	1	1		nucleus; organelle lumen; cytoplasm; endoplasmic reticulum; membrane	metabolic process; regulation of biological process; transport	Pf00038; Pf03962; Pf04156; Pf07888; Pf08317; Pf09606; Pf12128							3.84424	0.98	1	1	1324	143.155	8.96826
F1M7I8	Uncharacterized protein (Fragment) OS=Rattus norvegicus PE=4 SV=1 - [F1M7I8_RAT]	28	2	2	2	2	protein binding			Pf07686							8.20604	28	2	2	100	10.7514	8.00146
F1LP82	Uncharacterized protein OS=Rattus norvegicus GN=Rab2a PE=3 SV=1 - [F1LP82_RAT]	6.6	2	1	1	1	nucleotide binding; catalytic activity	nucleus; cytoplasm; Golgi	metabolic process; cell communication; regulation of biological process; response to stimulus; transport	Pf00025; Pf00071; Pf04670; Pf08477							3.37338	6.6	1	1	212	23.5027	6.53662
F1M983	Uncharacterized protein OS=Rattus norvegicus GN=Cfh PE=4 SV=1 - [F1M983_RAT]	15.15	2	13	13	22	metal ion binding	extracellular; membrane	regulation of biological process; response to stimulus; defense response; metabolic process	Pf00084							78.2931	15.15	13	22	1234	139.916	6.87354
F1LV08	Uncharacterized protein (Fragment) OS=Rattus norvegicus PE=4 SV=1 - [F1LV08_RAT]	23.3	4	2	2	4	protein binding			Pf07679; Pf07686							13.9124	23.3	2	4	103	11.3795	4.94482
D4A2V0	Uncharacterized protein OS=Rattus norvegicus GN=Negr1 PE=4 SV=1 - [D4A2V0_RAT]	6.91	2	1	1	1	protein binding			Pf00047; Pf07679							3.16281	6.91	1	1	188	20.5915	8.1626
F1M779	Uncharacterized protein OS=Rattus norvegicus GN=Cltc PE=4 SV=1 - [F1M779_RAT]	7.4	3	8	8	11	structural molecule activity; protein binding	cytoplasm; membrane; Golgi	transport	Pf00637; Pf01394; Pf04053; Pf09268							41.2094	7.4	8	11	1675	191.438	5.69385
D4AE41	Uncharacterized protein OS=Rattus norvegicus GN=Rbmxl1 PE=4 SV=1 - [D4AE41_RAT]	3.35	3	1	1	1	nucleotide binding; RNA binding	nucleus	metabolic process	Pf00076; Pf08081							2.75787	3.35	1	1	388	42.2243	9.83252
Q5XI38	Lymphocyte cytosolic protein 1 OS=Rattus norvegicus GN=Lcp1 PE=2 SV=1 - [Q5XI38_RAT]	18.5	1	7	7	13	protein binding; metal ion binding	membrane; cytoplasm; cytosol; cytoskeleton	response to stimulus; development; regulation of biological process; transport; cell organization and biogenesis	Pf00036; Pf00307							47.3469	18.5	7	13	627	70.0777	5.2876
D3ZEI4	Uncharacterized protein OS=Rattus norvegicus PE=4 SV=1 - [D3ZEI4_RAT]	3.86	1	1	1	1		membrane		Pf07679; Pf07686							3.98968	3.86	1	1	414	45.9712	9.62744
D4ABS5	Uncharacterized protein OS=Rattus norvegicus GN=Pithd1 PE=4 SV=1 - [D4ABS5_RAT]	4.09	1	1	1	1				Pf06201							2.42685	4.09	1	1	220	25.1914	6.27783
F1M8E9	Uncharacterized protein OS=Rattus norvegicus GN=Lyz2 PE=3 SV=1 - [F1M8E9_RAT]	41.22	6	5	5	10	catalytic activity		metabolic process	Pf00062							36.1326	41.22	5	10	148	16.7072	8.93896
F1LWW4	Uncharacterized protein (Fragment) OS=Rattus norvegicus PE=3 SV=1 - [F1LWW4_RAT]	3.96	3	1	1	1	catalytic activity		metabolic process	Pf00108; Pf02803; Pf08541							3.26507	3.96	1	1	328	34.5548	8.5874
D3ZTF9	Serine/threonine-protein phosphatase OS=Rattus norvegicus GN=Ppp3ca PE=3 SV=1 - [D3ZTF9_RAT]	9.78	6	2	2	2	catalytic activity	membrane		Pf00149							7.10563	9.78	2	2	511	57.5747	6.30322
F1LQ81	Uncharacterized protein (Fragment) OS=Rattus norvegicus GN=Nsf PE=3 SV=1 - [F1LQ81_RAT]	6.99	2	5	5	6	nucleotide binding; catalytic activity; RNA binding; protein binding	cytoplasm; membrane	metabolic process; regulation of biological process; response to stimulus; transport	Pf00004; Pf00910; Pf01078; Pf02359; Pf02933; Pf05272; Pf05496; Pf06068; Pf07724; Pf07728							17.2352	6.99	5	6	744	82.591	6.94678
F1LSH0	Uncharacterized protein OS=Rattus norvegicus PE=4 SV=1 - [F1LSH0_RAT]	2.19	2	1	1	1		membrane		Pf11935; Pf12295							0	2.19	1	1	1278	141.545	6.20166
F1LR40	Uncharacterized protein (Fragment) OS=Rattus norvegicus GN=Pepd PE=3 SV=1 - [F1LR40_RAT]	7.72	2	3	3	5	catalytic activity; metal ion binding			Pf00557; Pf05195							17.1199	7.72	3	5	492	54.486	5.93506
F1LPB9	Uncharacterized protein OS=Rattus norvegicus GN=Rph3a PE=4 SV=1 - [F1LPB9_RAT]	5.26	2	2	2	4	transporter activity; protein binding; metal ion binding	cytoplasm; membrane	transport	Pf00168; Pf02318							16.7629	5.26	2	4	684	75.7557	8.17725
O88753	Epsilon 2 globin OS=Rattus norvegicus GN=Hbe2 PE=2 SV=1 - [O88753_RAT]	6.8	2	1	1	1	transporter activity; metal ion binding	cytoplasm; cytosol	transport	Pf00042							3.34765	6.8	1	1	147	16.3776	7.1958
D3ZTZ7	Uncharacterized protein OS=Rattus norvegicus GN=Mid2 PE=4 SV=1 - [D3ZTZ7_RAT]	2.51	1	1	1	1	protein binding; metal ion binding	cytoplasm; cytoskeleton; membrane		Pf00041; Pf00097; Pf00622; Pf00643							0	2.51	1	1	717	81.3583	7.47412
D3ZUK7	Uncharacterized protein OS=Rattus norvegicus PE=4 SV=1 - [D3ZUK7_RAT]	5.8	2	2	2	2	catalytic activity; protein binding		metabolic process	Pf00160							5.80757	5.8	2	2	362	40.4436	8.42627
D3ZY10	Uncharacterized protein OS=Rattus norvegicus GN=Klhl34 PE=4 SV=1 - [D3ZY10_RAT]	1.4	1	1	1	1	protein binding			Pf00651; Pf01344							1.86307	1.4	1	1	645	71.089	5.78271
D3ZEC2	Uncharacterized protein OS=Rattus norvegicus GN=Xirp2 PE=4 SV=1 - [D3ZEC2_RAT]	0.4	3	1	1	1	protein binding		cell organization and biogenesis	Pf08043							2.54543	0.4	1	1	3272	370.502	6.04932
D3ZYS0	Uncharacterized protein OS=Rattus norvegicus GN=Dgki PE=4 SV=1 - [D3ZYS0_RAT]	1.76	1	1	1	1	catalytic activity; protein binding	membrane	cell communication; regulation of biological process; response to stimulus	Pf00023; Pf00130; Pf00609; Pf00781; Pf12796							0	1.76	1	1	1021	113.597	7.81104
F1LM30	Uncharacterized protein (Fragment) OS=Rattus norvegicus PE=4 SV=1 - [F1LM30_RAT]	14.47	4	5	5	16	protein binding			Pf07654							56.9879	14.47	5	16	470	51.6758	6.52197
F1LN83	Uncharacterized protein OS=Rattus norvegicus GN=Fetub PE=4 SV=1 - [F1LN83_RAT]	35.19	3	10	10	16	enzyme regulator activity	extracellular		Pf00031							54.0712	35.19	10	16	378	41.5359	7.09326
F1LTW5	Uncharacterized protein (Fragment) OS=Rattus norvegicus GN=Tanc2 PE=4 SV=1 - [F1LTW5_RAT]	0.64	3	1	1	3	protein binding	membrane		Pf00023; Pf12796							7.39627	0.64	1	3	1255	138.917	7.48877
F1LNX0	Uncharacterized protein OS=Rattus norvegicus GN=Ddah1 PE=4 SV=1 - [F1LNX0_RAT]	13	2	1	1	1	catalytic activity	cytoplasm; mitochondrion	metabolic process	Pf02274							3.16883	13	1	1	200	21.6921	6.12549
F1M1J7	Uncharacterized protein (Fragment) OS=Rattus norvegicus PE=4 SV=1 - [F1M1J7_RAT]	16.81	4	1	1	1	protein binding			Pf07686							4.531	16.81	1	1	113	12.9913	6.29053
F1M595	Uncharacterized protein (Fragment) OS=Rattus norvegicus GN=Camk2b PE=4 SV=1 - [F1M595_RAT]	8.08	7	1	2	2	catalytic activity; protein binding; nucleotide binding	membrane	metabolic process	Pf00069; Pf07714; Pf08332; Pf12680							4.95554	8.08	2	2	458	51.6594	7.56201
D3ZEP5	Uncharacterized protein OS=Rattus norvegicus PE=4 SV=1 - [D3ZEP5_RAT]	20.87	1	1	2	2	protein binding			Pf00047; Pf07679; Pf07686							5.16393	20.87	2	2	115	12.7593	7.23975
F1LPP0	Uncharacterized protein (Fragment) OS=Rattus norvegicus GN=Amph PE=4 SV=1 - [F1LPP0_RAT]	2.37	2	1	1	1	protein binding	cytoplasm	response to stimulus; cell communication; transport	Pf00018; Pf03114							3.26625	2.37	1	1	633	68.969	4.56396
F1LXP8	Uncharacterized protein (Fragment) OS=Rattus norvegicus GN=Arhgap18 PE=4 SV=1 - [F1LXP8_RAT]	2.87	1	1	1	1		membrane	cell communication; regulation of biological process; response to stimulus	Pf00620							2.77943	2.87	1	1	628	71.1668	6.45557
F1LPB1	Uncharacterized protein (Fragment) OS=Rattus norvegicus GN=Hars PE=4 SV=1 - [F1LPB1_RAT]	6.13	1	1	1	1	nucleotide binding; catalytic activity	cytoplasm	metabolic process	Pf00587; Pf03129							4.82262	6.13	1	1	408	45.9219	5.30029
D4A7K2	Uncharacterized protein OS=Rattus norvegicus GN=Ube2v2 PE=4 SV=1 - [D4A7K2_RAT]	19.42	7	2	2	2											6.99658	19.42	2	2	103	11.757	5.51611
D3ZIS8	Uncharacterized protein OS=Rattus norvegicus PE=4 SV=1 - [D3ZIS8_RAT]	2.29	2	1	1	1	nucleotide binding			Pf00076							2.27657	2.29	1	1	568	63.64	6.55127
D4A1G4	Uncharacterized protein OS=Rattus norvegicus GN=Cyb5a PE=3 SV=1 - [D4A1G4_RAT]	21	3	1	1	1	metal ion binding			Pf00173							2.97172	21	1	1	100	11.4747	5.70654
F1LRZ7	Uncharacterized protein OS=Rattus norvegicus GN=Nefh PE=3 SV=1 - [F1LRZ7_RAT]	34.21	3	26	29	52		cytoplasm; mitochondrion; cytoskeleton	cell organization and biogenesis; metabolic process; regulation of biological process	Pf00038; Pf07142; Pf10186							177.947	34.21	29	52	1064	114.343	5.80811
F1LMK1	Uncharacterized protein (Fragment) OS=Rattus norvegicus GN=Bpnt1 PE=4 SV=1 - [F1LMK1_RAT]	2.97	2	1	1	1	catalytic activity	membrane	metabolic process	Pf00459							2.59801	2.97	1	1	269	28.9509	5.87158
F1LTN3	Uncharacterized protein (Fragment) OS=Rattus norvegicus PE=4 SV=1 - [F1LTN3_RAT]	20.63	1	1	2	3	protein binding			Pf00047; Pf07679; Pf07686							11.8999	20.63	2	3	126	13.9968	7.23975
D3ZNV9	Uncharacterized protein OS=Rattus norvegicus GN=Cd93 PE=4 SV=1 - [D3ZNV9_RAT]	1.81	2	1	1	1	protein binding; metal ion binding	membrane; cell surface; cytoplasm		Pf00059; Pf07645; Pf12662							3.98729	1.81	1	1	607	64.9845	5.07178
D3ZHY7	Microtubule-associated protein OS=Rattus norvegicus GN=Map4 PE=4 SV=1 - [D3ZHY7_RAT]	1.88	7	1	1	2	protein binding	cytoskeleton		Pf00418							5.45248	1.88	1	2	904	95.0004	8.646
D4AE10	Uncharacterized protein OS=Rattus norvegicus GN=RGD1563613 PE=4 SV=1 - [D4AE10_RAT]	7.26	4	1	1	1	structural molecule activity	cytoplasm; cytosol; ribosome		Pf03297							3.49629	7.26	1	1	124	13.6837	9.92041
F1LTT5	Uncharacterized protein (Fragment) OS=Rattus norvegicus GN=Ube2l3 PE=3 SV=1 - [F1LTT5_RAT]	58.17	2	5	5	5	nucleotide binding; catalytic activity			Pf00179							17.4958	58.17	5	5	153	17.8072	7.84033
D3ZFB6	Uncharacterized protein OS=Rattus norvegicus GN=RGD1564195 PE=4 SV=1 - [D3ZFB6_RAT]	4.07	1	1	1	2		membrane	response to stimulus	Pf04505							4.73726	4.07	1	2	344	35.7986	4.62744
F8WFH8	Uncharacterized protein OS=Rattus norvegicus GN=Wars PE=3 SV=1 - [F8WFH8_RAT]	3.37	2	1	1	1	nucleotide binding; catalytic activity	cytoplasm	metabolic process	Pf00458; Pf00579							3.74628	3.37	1	1	475	53.3927	6.60986
D3ZV16	Uncharacterized protein OS=Rattus norvegicus GN=Krt86 PE=3 SV=1 - [D3ZV16_RAT]	2.1	4	1	1	2	structural molecule activity	cytoskeleton; membrane		Pf00038; Pf09726							6.7886	2.1	1	2	428	48.0076	5.63037
D3ZC23	Uncharacterized protein OS=Rattus norvegicus GN=Tom1l2 PE=4 SV=1 - [D3ZC23_RAT]	4.55	3	1	1	1			transport	Pf00790; Pf01417; Pf03127							4.35385	4.55	1	1	286	31.6731	5.19873
F1LY23	Uncharacterized protein (Fragment) OS=Rattus norvegicus GN=Ank2 PE=4 SV=1 - [F1LY23_RAT]	2.5	3	1	1	1	protein binding	membrane	cell communication; regulation of biological process; response to stimulus	Pf00531; Pf00791							5.08904	2.5	1	1	1039	116.303	4.95752
F1M2W3	Uncharacterized protein (Fragment) OS=Rattus norvegicus PE=4 SV=1 - [F1M2W3_RAT]	13.76	1	1	1	2	protein binding			Pf07679; Pf07686							4.92749	13.76	1	2	109	12.0016	5.93506
F1LP05	ATP synthase subunit alpha OS=Rattus norvegicus GN=Atp5a1 PE=3 SV=1 - [F1LP05_RAT]	12.12	2	5	5	6	nucleotide binding; catalytic activity; transporter activity; protein binding	cytoplasm; mitochondrion; membrane; nucleus	cell proliferation; regulation of biological process; metabolic process; transport; development	Pf00006; Pf00306; Pf02663; Pf02874; Pf05943							17.7767	12.12	5	6	553	59.7757	9.26123
D4AB14	Uncharacterized protein OS=Rattus norvegicus PE=4 SV=1 - [D4AB14_RAT]	11.21	1	1	1	2	protein binding			Pf07686							8.04062	11.21	1	2	116	12.7365	8.26514
D3ZZX3	Uncharacterized protein OS=Rattus norvegicus GN=Cp PE=4 SV=1 - [D3ZZX3_RAT]	37.85	2	30	30	51	catalytic activity; metal ion binding; protein binding	extracellular; membrane	metabolic process	Pf00394; Pf07731; Pf07732							186.257	37.85	30	51	1086	123.825	5.71924
D3ZTB5	Uncharacterized protein OS=Rattus norvegicus GN=S100a13 PE=4 SV=1 - [D3ZTB5_RAT]	28.71	1	2	2	5	metal ion binding; protein binding	extracellular; nucleus; cytoplasm; cytosol	cell proliferation; regulation of biological process; cell organization and biogenesis; cell communication; response to stimulus; transport	Pf01023							10.9756	28.71	2	5	101	11.5462	8.36768
D4ADP0	Uncharacterized protein OS=Rattus norvegicus PE=4 SV=1 - [D4ADP0_RAT]	11.19	1	1	1	1	protein binding			Pf07686							4.18378	11.19	1	1	134	14.7763	6.49365
D3ZLA0	Uncharacterized protein OS=Rattus norvegicus GN=Wbp2 PE=4 SV=1 - [D3ZLA0_RAT]	4.61	3	1	1	1				Pf02893; Pf10349							3.1769	4.61	1	1	217	23.4204	6.78564
F1LQI1	Uncharacterized protein OS=Rattus norvegicus GN=Hagh PE=3 SV=1 - [F1LQI1_RAT]	10.77	1	2	2	4	catalytic activity; metal ion binding	cytoplasm; mitochondrion	metabolic process	Pf00753							12.3118	10.77	2	4	260	28.9268	7.12256
D3ZVH2	Uncharacterized protein OS=Rattus norvegicus GN=RGD1560831 PE=3 SV=1 - [D3ZVH2_RAT]	5.35	2	1	1	2	RNA binding; structural molecule activity	cytoplasm; ribosome	metabolic process	Pf00189; Pf07650							5.72919	5.35	1	2	243	26.6133	9.23193
F8WGA3	Uncharacterized protein OS=Rattus norvegicus GN=Serpinb1b PE=3 SV=1 - [F8WGA3_RAT]	6.63	1	2	2	2	enzyme regulator activity	membrane		Pf00079							6.87955	6.63	2	2	377	42.4486	6.29053
D3ZRA3	Uncharacterized protein OS=Rattus norvegicus GN=Acaca PE=4 SV=1 - [D3ZRA3_RAT]	0.34	4	1	1	1	catalytic activity; nucleotide binding; metal ion binding	membrane	metabolic process	Pf00289; Pf00364; Pf01039; Pf02222; Pf02655; Pf02785; Pf02786; Pf07478; Pf08326							2.41348	0.34	1	1	2337	264.213	6.3667
D3ZNZ4	Uncharacterized protein OS=Rattus norvegicus GN=Eml2 PE=4 SV=1 - [D3ZNZ4_RAT]	2.21	5	1	1	1	catalytic activity; protein binding	membrane	metabolic process	Pf03451							4.04902	2.21	1	1	634	69.1394	6.23975
D3ZC10	Uncharacterized protein OS=Rattus norvegicus GN=Epb41l3 PE=4 SV=1 - [D3ZC10_RAT]	3.86	6	1	1	1	protein binding; structural molecule activity	cytoskeleton		Pf05902							3.01066	3.86	1	1	337	36.4419	4.80518
F1LQ96	Uncharacterized protein OS=Rattus norvegicus GN=Sncg PE=4 SV=1 - [F1LQ96_RAT]	35.25	3	6	6	17				Pf01387							58.291	35.25	6	17	122	12.9115	4.79248
D4A5R7	Uncharacterized protein OS=Rattus norvegicus GN=Hint1 PE=4 SV=1 - [D4A5R7_RAT]	34.75	3	3	3	4	catalytic activity	membrane	metabolic process	Pf01230; Pf11969							13.7775	34.75	3	4	118	13.1536	5.19873
D3ZS68	Uncharacterized protein OS=Rattus norvegicus GN=Pcbp1 PE=4 SV=1 - [D3ZS68_RAT]	18.26	4	4	5	7	DNA binding; RNA binding			Pf00013							22.2233	18.26	5	7	356	37.4739	7.09326
F1M675	Uncharacterized protein (Fragment) OS=Rattus norvegicus GN=Fbxw8 PE=4 SV=1 - [F1M675_RAT]	6.77	2	1	1	1	protein binding										3.53537	6.77	1	1	325	36.6547	6.59521
F1M0K2	Uncharacterized protein (Fragment) OS=Rattus norvegicus GN=Aco2 PE=4 SV=1 - [F1M0K2_RAT]	13.48	2	6	6	7	catalytic activity	membrane	metabolic process	Pf00330; Pf00694							25.3241	13.48	6	7	779	85.1419	7.69385
D4ACH3	Uncharacterized protein OS=Rattus norvegicus PE=4 SV=1 - [D4ACH3_RAT]	8.51	7	1	2	3	RNA binding			Pf00013							10.3577	8.51	2	3	282	30.6047	7.92822
F1M680	Uncharacterized protein (Fragment) OS=Rattus norvegicus GN=Ddb1 PE=4 SV=1 - [F1M680_RAT]	2.67	2	1	1	1	protein binding	nucleus; membrane		Pf03178							2.52285	2.67	1	1	600	66.8917	5.70654
F1LN92	Uncharacterized protein OS=Rattus norvegicus GN=Afg3l2 PE=3 SV=1 - [F1LN92_RAT]	2	1	1	1	1	nucleotide binding; catalytic activity; metal ion binding	cytoplasm; mitochondrion; membrane	metabolic process; response to stimulus; cell organization and biogenesis; cell differentiation; development; regulation of biological process; cell communication; cellular homeostasis	Pf00004; Pf01078; Pf01434; Pf05496; Pf06068; Pf06480; Pf07724; Pf07728							2.52746	2	1	1	802	89.2955	8.60205
Q5U1Y2	Ras-related C3 botulinum toxin substrate 2 (Rho family, small GTP binding protein Rac2) OS=Rattus norvegicus GN=Rac2 PE=2 SV=1 - [Q5U1Y2_RAT]	10.94	6	1	2	2	nucleotide binding; catalytic activity	nucleus; cytoplasm; membrane	metabolic process; response to stimulus; cell communication; regulation of biological process; cell proliferation; cell organization and biogenesis	Pf00025; Pf00071; Pf08477							5.8821	10.94	2	2	192	21.4271	7.60596
D3ZMC0	Uncharacterized protein OS=Rattus norvegicus PE=4 SV=1 - [D3ZMC0_RAT]	15.29	5	1	1	2	protein binding			Pf07679; Pf07686							7.93281	15.29	1	2	85	9.13341	5.87158
D3ZTV5	Uncharacterized protein OS=Rattus norvegicus GN=Tnr PE=4 SV=1 - [D3ZTV5_RAT]	14.83	2	1	11	13	protein binding		cell communication; regulation of biological process; response to stimulus	Pf00041; Pf00147; Pf07974							49.402	14.83	11	13	1268	139.618	4.91943
D3ZSG2	Uncharacterized protein OS=Rattus norvegicus GN=Trank1 PE=4 SV=1 - [D3ZSG2_RAT]	1.33	1	1	1	1	DNA binding; catalytic activity; protein binding; nucleotide binding			Pf00580; Pf12796							0	1.33	1	1	2998	343.308	7.7085
F1LRV9	Uncharacterized protein OS=Rattus norvegicus GN=Myh4 PE=4 SV=1 - [F1LRV9_RAT]	0.77	1	1	1	1	nucleotide binding; catalytic activity; motor activity; protein binding	cytoplasm; membrane; cytoskeleton	cell organization and biogenesis; metabolic process	Pf00038; Pf00063; Pf01576; Pf02736; Pf04111; Pf05557; Pf05622; Pf05701; Pf07888; Pf09726; Pf12128							3.14044	0.77	1	1	1942	223.144	5.74463
F1LTM9	Uncharacterized protein (Fragment) OS=Rattus norvegicus PE=4 SV=1 - [F1LTM9_RAT]	14.41	13	1	1	5	protein binding			Pf07686							20.8117	14.41	1	5	111	12.282	8.85107
F1M2I5	Uncharacterized protein (Fragment) OS=Rattus norvegicus GN=Opcml PE=4 SV=1 - [F1M2I5_RAT]	7.22	3	1	1	1	protein binding			Pf00047; Pf07679							3.76093	7.22	1	1	291	32.1922	6.40479
F8WFX4	Uncharacterized protein OS=Rattus norvegicus GN=Hrg PE=4 SV=1 - [F8WFX4_RAT]	13.2	3	6	6	9	enzyme regulator activity			Pf00031							31.4289	13.2	6	9	515	57.9902	7.82568
F1LNY0	Uncharacterized protein OS=Rattus norvegicus GN=Hprt1 PE=4 SV=1 - [F1LNY0_RAT]	10.09	2	2	2	2	catalytic activity	cytoplasm	metabolic process	Pf00156							4.85756	10.09	2	2	218	24.5625	6.07471
F1LPH9	Uncharacterized protein (Fragment) OS=Rattus norvegicus GN=Ncam2 PE=4 SV=1 - [F1LPH9_RAT]	1.97	2	1	1	1	protein binding	membrane		Pf00041; Pf00047; Pf07679							2.60162	1.97	1	1	709	79.12	6.53662
F1M5I5	Uncharacterized protein (Fragment) OS=Rattus norvegicus PE=3 SV=1 - [F1M5I5_RAT]	5.47	2	1	1	1	signal transducer activity; receptor activity	membrane	cell communication; regulation of biological process; response to stimulus	Pf00001							2.41675	5.47	1	1	311	34.9462	8.48486
F1M9V2	Uncharacterized protein (Fragment) OS=Rattus norvegicus GN=Vamp1 PE=4 SV=1 - [F1M9V2_RAT]	27.83	1	1	1	1		membrane	transport	Pf00957							3.45065	27.83	1	1	115	12.4194	6.66846
F1M9V7	Uncharacterized protein OS=Rattus norvegicus GN=Npepps PE=4 SV=1 - [F1M9V7_RAT]	11.09	1	6	6	8	catalytic activity; metal ion binding		metabolic process; response to stimulus	Pf01433							27.0875	11.09	6	8	920	103.279	5.77002
B2GV03	Phosphorylase OS=Rattus norvegicus GN=Pygb PE=2 SV=1 - [B2GV03_RAT]	17.02	3	11	12	15	catalytic activity		metabolic process	Pf00343							46.5296	17.02	12	15	846	96.7134	6.90283
F1LM37	Uncharacterized protein OS=Rattus norvegicus GN=Sf1 PE=4 SV=1 - [F1LM37_RAT]	2.37	2	1	1	1	RNA binding; metal ion binding			Pf00013							3.01561	2.37	1	1	548	59.7077	9.49561
D4A9J4	Uncharacterized protein OS=Rattus norvegicus GN=LOC686349 PE=3 SV=1 - [D4A9J4_RAT]	0.88	1	1	1	1	protein binding; catalytic activity; metal ion binding	nucleus	metabolic process; regulation of biological process; development; cell organization and biogenesis	Pf00505; Pf00628; Pf00855; Pf00856							2.22976	0.88	1	1	1366	152.633	8.49951
D4AEL7	Uncharacterized protein OS=Rattus norvegicus PE=4 SV=1 - [D4AEL7_RAT]	1.73	2	1	1	2		nucleus									0	1.73	1	2	577	66.4212	5.13525
D3ZAU6	Uncharacterized protein OS=Rattus norvegicus GN=RGD1561919 PE=3 SV=1 - [D3ZAU6_RAT]	7.24	4	1	1	1	RNA binding; structural molecule activity	cytoplasm; ribosome	metabolic process	Pf00416							3.43525	7.24	1	1	152	17.6978	10.8726
D3ZT31	40S ribosomal protein S8 OS=Rattus norvegicus PE=3 SV=1 - [D3ZT31_RAT]	6.28	4	1	1	1	structural molecule activity	cytoplasm; ribosome; cytosol	metabolic process	Pf01201							4.09651	6.28	1	1	207	23.7931	10.3452
D3ZYC9	Uncharacterized protein OS=Rattus norvegicus PE=3 SV=1 - [D3ZYC9_RAT]	1.75	1	1	1	1	nucleotide binding; catalytic activity; motor activity	cytoskeleton	cellular component movement; transport	Pf00225							2.2184	1.75	1	1	1031	115.886	5.2749
F1LYV8	Uncharacterized protein (Fragment) OS=Rattus norvegicus PE=4 SV=1 - [F1LYV8_RAT]	15.6	1	1	1	1	protein binding			Pf00047; Pf07679; Pf07686							4.90494	15.6	1	1	109	11.8608	7.03467
F1LQ63	Uncharacterized protein OS=Rattus norvegicus GN=Tnr PE=4 SV=1 - [F1LQ63_RAT]	13.71	3	1	11	13	protein binding	extracellular; cell surface; membrane	cell communication; regulation of biological process; response to stimulus; cell differentiation; cell organization and biogenesis; development; cellular component movement; cell growth	Pf00041; Pf00147; Pf07974							47.84	13.71	11	13	1357	149.426	4.91943
F1LQQ1	Malic enzyme OS=Rattus norvegicus GN=Me1 PE=3 SV=1 - [F1LQQ1_RAT]	6.99	2	2	2	2	nucleotide binding; catalytic activity; metal ion binding	cytoplasm; mitochondrion	metabolic process; cell organization and biogenesis	Pf00390; Pf03949							10.2877	6.99	2	2	572	63.918	6.80029
F1M6Z5	Uncharacterized protein OS=Rattus norvegicus GN=Capns1 PE=4 SV=1 - [F1M6Z5_RAT]	4.12	2	1	1	2	catalytic activity; metal ion binding										6.16902	4.12	1	2	243	25.4304	5.42725
D4A4D5	Uncharacterized protein OS=Rattus norvegicus GN=LOC498555 PE=4 SV=1 - [D4A4D5_RAT]	53.91	5	5	5	7	structural molecule activity	cytoplasm; ribosome	metabolic process	Pf00428							24.7797	53.91	5	7	115	11.6989	4.53857
F1M7Y3	Uncharacterized protein (Fragment) OS=Rattus norvegicus GN=Rap1gds1 PE=4 SV=1 - [F1M7Y3_RAT]	4.81	2	1	1	1	protein binding	membrane		Pf00514							5.35444	4.81	1	1	520	56.6149	5.70654
D4ABR6	Uncharacterized protein OS=Rattus norvegicus GN=Anxa6 PE=3 SV=1 - [D4ABR6_RAT]	4.95	3	3	3	3	metal ion binding			Pf00191; Pf02181							8.25989	4.95	3	3	667	75.1121	5.61768
D3ZC54	Uncharacterized protein OS=Rattus norvegicus PE=4 SV=1 - [D3ZC54_RAT]	13.79	1	1	1	1	protein binding			Pf07686							4.6804	13.79	1	1	116	12.7384	8.85107
F1M7C8	Uncharacterized protein (Fragment) OS=Rattus norvegicus PE=4 SV=1 - [F1M7C8_RAT]	12.04	1	1	1	2	protein binding			Pf00047; Pf07679; Pf07686							7.26115	12.04	1	2	108	11.5937	8.63135
F1M9W3	Uncharacterized protein OS=Rattus norvegicus GN=Sepp1 PE=4 SV=1 - [F1M9W3_RAT]	5.73	2	1	1	1				Pf04592; Pf04593							3.93071	5.73	1	1	384	42.4543	7.38623
F1MAG6	Uncharacterized protein OS=Rattus norvegicus GN=RGD1310507 PE=4 SV=1 - [F1MAG6_RAT]	14.45	3	7	7	10	enzyme regulator activity; metal ion binding	extracellular	transport; cellular homeostasis; metabolic process; regulation of biological process	Pf00405							38.6196	14.45	7	10	699	76.5573	6.96143
Q62669	Uncharacterized protein OS=Rattus norvegicus GN=MGC72973 PE=2 SV=1 - [Q62669_RAT]	56.46	1	5	7	21	transporter activity; metal ion binding	cytoplasm; cytosol	transport	Pf00042							53.7965	56.46	7	21	147	16.0123	8.19189
D3Z8X1	Uncharacterized protein OS=Rattus norvegicus PE=4 SV=1 - [D3Z8X1_RAT]	19.42	1	3	3	3			cell communication; regulation of biological process; response to stimulus	Pf03607							10.0326	19.42	3	3	242	27.3385	9.90576
D3ZYH8	Uncharacterized protein OS=Rattus norvegicus GN=Mpo PE=4 SV=1 - [D3ZYH8_RAT]	3.21	2	1	1	1	antioxidant activity; catalytic activity	membrane	response to stimulus; metabolic process	Pf03098							5.24312	3.21	1	1	592	66.8425	9.42236
D4A5F9	Uncharacterized protein OS=Rattus norvegicus GN=Nsfl1c PE=4 SV=1 - [D4A5F9_RAT]	5.6	3	1	1	1	protein binding			Pf00789; Pf08059							6.03341	5.6	1	1	339	37.3838	5.10986
D3Z9N6	Uncharacterized protein OS=Rattus norvegicus GN=Vcan PE=4 SV=1 - [D3Z9N6_RAT]	7.03	7	1	10	23	metal ion binding; protein binding		reproduction	Pf00008; Pf00059; Pf00084; Pf00193; Pf05109; Pf07645; Pf12947							90.7037	7.03	10	23	1621	179.485	4.95752
E9PTV2	Uncharacterized protein OS=Rattus norvegicus GN=Stx12 PE=3 SV=1 - [E9PTV2_RAT]	5.51	1	1	1	1	protein binding	membrane	transport	Pf05739							4.98103	5.51	1	1	272	31.0869	5.59229
F1LRX5	Uncharacterized protein (Fragment) OS=Rattus norvegicus GN=Sptbn1 PE=4 SV=1 - [F1LRX5_RAT]	17.58	3	27	27	41	protein binding; structural molecule activity	extracellular; cytoplasm; cytoskeleton; membrane	regulation of biological process; cellular component movement; development	Pf00169; Pf00307; Pf00435; Pf06008; Pf11971; Pf12128							138.571	17.58	27	41	2310	267.741	5.79541
F1LPG0	Uncharacterized protein (Fragment) OS=Rattus norvegicus GN=Pafah1b1 PE=4 SV=1 - [F1LPG0_RAT]	5.34	2	1	1	2	protein binding	cytoplasm; cytoskeleton; chromosome; nucleus	cell organization and biogenesis; cell differentiation; reproduction; cellular component movement; development; transport; cell communication; cell proliferation; response to stimulus; metabolic process; regulation of biological process; cell division	Pf00400							8.67283	5.34	1	2	281	31.7335	7.32764
D3ZAK7	Uncharacterized protein OS=Rattus norvegicus PE=4 SV=1 - [D3ZAK7_RAT]	1.36	2	1	1	1	protein binding	membrane		Pf00023; Pf00415; Pf00651; Pf12796							3.67117	1.36	1	1	1251	139.429	8.03076
F1M4D9	Uncharacterized protein (Fragment) OS=Rattus norvegicus GN=Sirt2 PE=4 SV=1 - [F1M4D9_RAT]	7.26	2	1	1	1	metal ion binding; catalytic activity; nucleotide binding		metabolic process	Pf02146							2.65828	7.26	1	1	317	35.2608	7.60596
F1LS79	Uncharacterized protein OS=Rattus norvegicus GN=Cspg4 PE=4 SV=1 - [F1LS79_RAT]	1.2	2	2	2	2	protein binding	membrane	cell communication; metabolic process; regulation of biological process; response to stimulus; cell proliferation; cell differentiation; cellular component movement; development	Pf00054; Pf02210							6.21328	1.2	2	2	2326	251.853	5.47803
F1LUP1	Uncharacterized protein (Fragment) OS=Rattus norvegicus PE=4 SV=1 - [F1LUP1_RAT]	11.11	5	1	1	1	protein binding			Pf00047; Pf07686							3.37777	11.11	1	1	108	11.7357	8.00146
F1M047	Uncharacterized protein (Fragment) OS=Rattus norvegicus GN=Mapk3 PE=4 SV=1 - [F1M047_RAT]	1.91	4	1	1	1	nucleotide binding; catalytic activity; signal transducer activity		cell communication; regulation of biological process; response to stimulus; metabolic process	Pf00069; Pf01636; Pf07714							2.06756	1.91	1	1	366	42.0018	7.32764
F1LNU9	Uncharacterized protein (Fragment) OS=Rattus norvegicus GN=Gfpt2 PE=4 SV=1 - [F1LNU9_RAT]	2.79	2	1	1	1	catalytic activity	cytoplasm	metabolic process	Pf00310; Pf01380							2.70842	2.79	1	1	680	76.6847	7.26904
F1LZH0	Uncharacterized protein (Fragment) OS=Rattus norvegicus PE=4 SV=1 - [F1LZH0_RAT]	9.09	1	1	1	1	protein binding			Pf00047; Pf07679; Pf07686							2.76166	9.09	1	1	99	11.2034	9.0708
F1LPH4	Uncharacterized protein OS=Rattus norvegicus GN=Atp2b3 PE=3 SV=1 - [F1LPH4_RAT]	3.07	16	1	1	2	nucleotide binding; catalytic activity; transporter activity; metal ion binding	membrane	metabolic process; transport	Pf00122; Pf00689; Pf00690; Pf00702; Pf12424; Pf12710							0	3.07	1	2	1109	121.861	6.17627
F8WFG8	Uncharacterized protein OS=Rattus norvegicus PE=4 SV=1 - [F8WFG8_RAT]	3.91	2	1	1	1	nucleotide binding; RNA binding; catalytic activity		metabolic process	Pf00009; Pf03144							0	3.91	1	1	435	47.1055	7.40088
D4ACR0	Uncharacterized protein OS=Rattus norvegicus PE=4 SV=1 - [D4ACR0_RAT]	3.3	1	1	1	1	nucleotide binding; RNA binding	nucleus		Pf00076							2.96451	3.3	1	1	333	36.8705	6.84424
D4A0F5	Uncharacterized protein OS=Rattus norvegicus GN=Sept7 PE=3 SV=1 - [D4A0F5_RAT]	6	16	2	2	2	nucleotide binding	cytoplasm; cytoskeleton		Pf00735; Pf05368							7.3792	6	2	2	417	48.597	8.63135
D3ZHJ1	Phosphoserine aminotransferase OS=Rattus norvegicus GN=Psat1 PE=3 SV=1 - [D3ZHJ1_RAT]	3.83	2	1	1	1	catalytic activity	cytoplasm	metabolic process	Pf00266							4.21201	3.83	1	1	366	40.1854	7.28369
F1M9J4	Uncharacterized protein (Fragment) OS=Rattus norvegicus PE=4 SV=1 - [F1M9J4_RAT]	9.74	14	1	1	1	protein binding			Pf00505							3.33709	9.74	1	1	154	17.5808	9.11475
F1LNW3	Uncharacterized protein OS=Rattus norvegicus GN=Acox2 PE=4 SV=1 - [F1LNW3_RAT]	1.17	2	1	1	2	catalytic activity; protein binding	cytoplasm	metabolic process	Pf01756							4.61735	1.17	1	2	681	76.6979	7.7085
F1M1J6	Uncharacterized protein (Fragment) OS=Rattus norvegicus GN=RGD1562165 PE=3 SV=1 - [F1M1J6_RAT]	13	2	1	1	1				Pf02991							2.05388	13	1	1	100	11.67	8.11865
D4A5L9	Uncharacterized protein OS=Rattus norvegicus GN=LOC690675 PE=3 SV=1 - [D4A5L9_RAT]	24.76	2	5	5	8	metal ion binding	cytoplasm; mitochondrion; membrane	transport; metabolic process	Pf00034							29.3699	24.76	5	8	105	11.628	9.5835
D4A2D7	Uncharacterized protein OS=Rattus norvegicus GN=Ipo4 PE=4 SV=1 - [D4A2D7_RAT]	1.02	1	1	1	1	protein binding; transporter activity	membrane	transport								3.29996	1.02	1	1	1083	119.018	5.021
D3ZL65	Uncharacterized protein OS=Rattus norvegicus GN=Psmc3 PE=3 SV=1 - [D3ZL65_RAT]	3.75	4	1	1	1	nucleotide binding; catalytic activity	cytoplasm	metabolic process; response to stimulus	Pf00004; Pf01078; Pf05496; Pf07724; Pf07728							3.71986	3.75	1	1	400	44.6409	5.021
F1LUE2	Uncharacterized protein (Fragment) OS=Rattus norvegicus GN=Camk2g PE=4 SV=1 - [F1LUE2_RAT]	9.49	8	1	2	2	catalytic activity; protein binding; nucleotide binding		metabolic process	Pf00069; Pf07714; Pf08332							6.04562	9.49	2	2	474	53.5594	7.57666
F1LW26	Uncharacterized protein (Fragment) OS=Rattus norvegicus PE=4 SV=1 - [F1LW26_RAT]	17.71	1	1	1	3	protein binding			Pf00047; Pf07686							14.3295	17.71	1	3	96	10.335	4.94482
D4AC89	Uncharacterized protein OS=Rattus norvegicus PE=4 SV=1 - [D4AC89_RAT]	0.72	1	1	1	1	DNA binding; protein binding	membrane		Pf00023; Pf00651; Pf12796							1.96075	0.72	1	1	1109	122.142	6.99072
B2RYP0	Ras homolog gene family, member C OS=Rattus norvegicus GN=Rhoc PE=2 SV=1 - [B2RYP0_RAT]	7.77	2	1	1	2	nucleotide binding; signal transducer activity	nucleus; cytoplasm; cytosol; membrane	cell communication; regulation of biological process; response to stimulus; cell division; cell organization and biogenesis	Pf00025; Pf00071; Pf08477							0	7.77	1	2	193	22.0223	6.58057
D3ZNT4	Uncharacterized protein OS=Rattus norvegicus GN=Hspb1 PE=3 SV=1 - [D3ZNT4_RAT]	14.95	2	2	2	2				Pf00011							2.6972	14.95	2	2	194	21.741	6.55127
D3ZCE6	Uncharacterized protein OS=Rattus norvegicus GN=LOC679974 PE=4 SV=1 - [D3ZCE6_RAT]	25.13	2	4	4	5				Pf04538							11.639	25.13	4	5	199	22.3229	5.51611
F1LPP3	Uncharacterized protein OS=Rattus norvegicus PE=4 SV=1 - [F1LPP3_RAT]	2.72	2	1	1	1	protein binding	cytoplasm; Golgi	cell organization and biogenesis; regulation of biological process; transport	Pf00018; Pf00611; Pf07653							2.33985	2.72	1	1	441	50.3336	5.26221
F1LPR6	Uncharacterized protein (Fragment) OS=Rattus norvegicus PE=4 SV=1 - [F1LPR6_RAT]	13.62	1	3	3	5	protein binding			Pf07654							18.0911	13.62	3	5	345	37.5046	5.07178
F1LUV9	Uncharacterized protein (Fragment) OS=Rattus norvegicus GN=Ncam1 PE=4 SV=1 - [F1LUV9_RAT]	27.71	5	21	21	41	protein binding	cell surface; membrane	cell organization and biogenesis; regulation of biological process; transport; cell communication; response to stimulus; cell differentiation; development	Pf00041; Pf00047; Pf07679; Pf07686							149.696	27.71	21	41	1108	118.504	4.80518
F1LMW7	Uncharacterized protein OS=Rattus norvegicus GN=Marcks PE=4 SV=1 - [F1LMW7_RAT]	37.54	2	5	5	10	protein binding	cytoplasm; cytoskeleton; membrane; nucleus									42.7754	37.54	5	10	309	29.7669	4.33545
F1LU84	Uncharacterized protein (Fragment) OS=Rattus norvegicus PE=4 SV=1 - [F1LU84_RAT]	3.38	2	1	1	1	nucleotide binding; metal ion binding	nucleus									3.63551	3.38	1	1	385	43.3386	5.2749
F1LWP0	Uncharacterized protein (Fragment) OS=Rattus norvegicus GN=Mgam PE=4 SV=1 - [F1LWP0_RAT]	0.84	1	1	1	1	catalytic activity	membrane	metabolic process	Pf00088; Pf01055							2.3489	0.84	1	1	1658	188.23	5.47803
F1M2K3	Uncharacterized protein (Fragment) OS=Rattus norvegicus PE=4 SV=1 - [F1M2K3_RAT]	12.77	4	1	1	1	protein binding			Pf00240; Pf11976							2.90568	12.77	1	1	94	10.7484	6.55127
D3ZNM6	Uncharacterized protein OS=Rattus norvegicus GN=Haus3 PE=4 SV=1 - [D3ZNM6_RAT]	1.88	2	1	1	1											2.34451	1.88	1	1	533	61.3264	5.56689
F8WFR8	Uncharacterized protein OS=Rattus norvegicus GN=LOC100359876 PE=4 SV=1 - [F8WFR8_RAT]	2.82	2	1	1	2	catalytic activity; nucleotide binding	membrane	metabolic process	Pf00731; Pf01259							4.99054	2.82	1	2	425	47.0922	7.86963
F1M5H9	Uncharacterized protein (Fragment) OS=Rattus norvegicus PE=4 SV=1 - [F1M5H9_RAT]	18.75	1	1	1	1	protein binding			Pf00047; Pf07686							5.05819	18.75	1	1	96	10.4009	6.48096
F1M7V6	Uncharacterized protein (Fragment) OS=Rattus norvegicus GN=Cadm4 PE=4 SV=1 - [F1M7V6_RAT]	27.25	2	7	7	16	protein binding	membrane		Pf00047; Pf02124; Pf07679; Pf07686; Pf08205							61.8959	27.25	7	16	367	40.3926	5.84619
F1LND7	Uncharacterized protein OS=Rattus norvegicus GN=Fdps PE=3 SV=1 - [F1LND7_RAT]	5.23	2	1	1	1	catalytic activity		metabolic process	Pf00348							3.1678	5.23	1	1	287	32.9318	5.21143
D4ADZ9	Uncharacterized protein OS=Rattus norvegicus GN=Pus7 PE=4 SV=1 - [D4ADZ9_RAT]	2.12	2	1	1	1	RNA binding; catalytic activity		metabolic process	Pf01142; Pf12813							3.69308	2.12	1	1	660	74.6098	6.1001
F1LQ23	Uncharacterized protein (Fragment) OS=Rattus norvegicus GN=Ugp2 PE=4 SV=1 - [F1LQ23_RAT]	3.59	2	1	1	1	catalytic activity		metabolic process	Pf01704							3.89168	3.59	1	1	502	56.1864	7.88428
F1LRV4	Uncharacterized protein OS=Rattus norvegicus GN=Hspa4 PE=3 SV=1 - [F1LRV4_RAT]	5	5	2	3	3	nucleotide binding	nucleus	cell organization and biogenesis; transport	Pf00012; Pf06723							11.9496	5	3	3	840	93.9671	5.21143
D3ZWT8	Uncharacterized protein OS=Rattus norvegicus GN=Atp5h PE=4 SV=1 - [D3ZWT8_RAT]	12.98	2	1	1	1	transporter activity	cytoplasm; membrane; mitochondrion	metabolic process; transport	Pf05873							2.65863	12.98	1	1	131	15.0717	8.06006
D3ZJM9	Uncharacterized protein OS=Rattus norvegicus GN=Gsto1 PE=3 SV=1 - [D3ZJM9_RAT]	6.25	3	1	1	1	catalytic activity; protein binding	cytoplasm; membrane	metabolic process	Pf00043; Pf02798							4.30327	6.25	1	1	240	27.5029	6.30322
Q5XIL7	Activating transcription factor 7 interacting protein 2 OS=Rattus norvegicus GN=Atf7ip2 PE=2 SV=1 - [Q5XIL7_RAT]	2.54	1	1	1	1											0	2.54	1	1	393	44.0466	9.78857
B0K014	D-tyrosyl-tRNA(Tyr) deacylase OS=Rattus norvegicus GN=Dtd1 PE=2 SV=1 - [B0K014_RAT]	7.66	1	1	1	2	catalytic activity	nucleus; organelle lumen; cytoplasm	metabolic process	Pf02580							7.16565	7.66	1	2	209	23.3799	7.86963
Q4FZT2	Protein phosphatase methylesterase 1 OS=Rattus norvegicus GN=Ppme1 PE=1 SV=2 - [PPME1_RAT]	1.81	1	1	1	1	catalytic activity; enzyme regulator activity; protein binding	cytoplasm; endoplasmic reticulum; membrane	regulation of biological process; transport; metabolic process	Pf00561; Pf07819; Pf12695; Pf12697							1.68502	1.81	1	1	386	42.2892	5.97314
P35213-2	Isoform Short of 14-3-3 protein beta/alpha OS=Rattus norvegicus GN=Ywhab - [1433B_RAT]	28.69	2	2	5	9	protein binding			Pf00244							22.8362	28.69	5	9	244	27.8047	4.88135
Q5QD51-3	Isoform 3 of A-kinase anchor protein 12 OS=Rattus norvegicus GN=Akap12 - [AKA12_RAT]	2.4	4	2	2	3			transport; cell communication; regulation of biological process; response to stimulus	Pf03832							4.89	2.4	2	3	1582	170.088	4.41162
Q68FS4-2	Isoform 2 of Cytosol aminopeptidase OS=Rattus norvegicus GN=Lap3 - [AMPL_RAT]	20.29	3	7	7	8	catalytic activity; metal ion binding	cytoplasm	metabolic process	Pf00883; Pf02789							25.6058	20.29	7	8	488	52.7258	6.63916
P52303-2	Isoform B of AP-1 complex subunit beta-1 OS=Rattus norvegicus GN=Ap1b1 - [AP1B1_RAT]	2.65	4	2	2	4	transporter activity	cytoplasm; membrane	transport	Pf01602; Pf02883; Pf09066; Pf12717							9.12256	2.65	2	4	942	103.807	5.19873
P23562-2	Isoform Kidney of Band 3 anion transport protein OS=Rattus norvegicus GN=Slc4a1 - [B3AT_RAT]	3.66	4	2	2	2	transporter activity	membrane	transport	Pf00955; Pf07565							6.27934	3.66	2	2	848	94.0928	6.63916
Q64559-1	Isoform 1 of Cytosolic acyl coenzyme A thioester hydrolase OS=Rattus norvegicus GN=Acot7 - [BACH_RAT]	6.51	4	2	2	2	catalytic activity	cytoskeleton	metabolic process	Pf03061							4.72472	6.51	2	2	338	37.5372	7.51807
Q3ZB98-2	Isoform 2 of Breast carcinoma-amplified sequence 1 homolog OS=Rattus norvegicus GN=Bcas1 - [BCAS1_RAT]	3.61	11	1	1	2				Pf05934							6.61942	3.61	1	2	499	52.1662	6.27783
O08839-3	Isoform AMPH2-3 of Myc box-dependent-interacting protein 1 OS=Rattus norvegicus GN=Bin1 - [BIN1_RAT]	5.69	10	1	1	1	protein binding	cytoplasm	cell organization and biogenesis; regulation of biological process; transport	Pf03114							3.17688	5.69	1	1	334	37.354	6.96143
P26051-2	Isoform 1 of CD44 antigen OS=Rattus norvegicus GN=Cd44 - [CD44_RAT]	3.3	12	1	1	2		membrane		Pf00193							7.30304	3.3	1	2	364	39.7695	5.19873
P22734-2	Isoform 2 of Catechol O-methyltransferase OS=Rattus norvegicus GN=Comt - [COMT_RAT]	5.43	2	1	1	1	metal ion binding; catalytic activity		metabolic process; cell communication	Pf01596; Pf12847							3.5264	5.43	1	1	221	24.7314	5.30029
Q63768-2	Isoform Crk-I of Adapter molecule crk OS=Rattus norvegicus GN=Crk - [CRK_RAT]	15.2	3	2	2	2	protein binding			Pf00017; Pf00018; Pf07653							7.50344	15.2	2	2	204	22.8495	5.31299
P21575-3	Isoform 3 of Dynamin-1 OS=Rattus norvegicus GN=Dnm1 - [DYN1_RAT]	5.28	38	3	3	3	catalytic activity; protein binding; nucleotide binding			Pf00169; Pf00350; Pf01031; Pf02212							12.2157	5.28	3	3	814	92.3172	6.52197
P31596-2	Isoform Glt-1A of Excitatory amino acid transporter 2 OS=Rattus norvegicus GN=Slc1a2 - [EAA2_RAT]	4.91	4	2	2	5	transporter activity	membrane	transport	Pf00375							16.1114	4.91	2	5	570	61.8066	6.90283
Q66HD0-2	Isoform 2 of Endoplasmin OS=Rattus norvegicus GN=Hsp90b1 - [ENPL_RAT]	10.11	3	2	3	5	nucleotide binding; protein binding		metabolic process; response to stimulus	Pf00183; Pf02518							18.2141	10.11	3	5	643	74.1616	5.10986
P06399-2	Isoform 2 of Fibrinogen alpha chain OS=Rattus norvegicus GN=Fga - [FIBA_RAT]	24.55	4	15	15	26	protein binding	extracellular	cell communication; regulation of biological process; response to stimulus; coagulation; cell organization and biogenesis	Pf08702; Pf12160							67.1874	24.55	15	26	550	60.4527	7.6499
P02680-2	Isoform Gamma-A of Fibrinogen gamma chain OS=Rattus norvegicus GN=Fgg - [FIBG_RAT]	44.62	2	13	13	27	protein binding	extracellular	cell communication; regulation of biological process; response to stimulus; coagulation; cell organization and biogenesis	Pf00147; Pf05911; Pf08702							84.1751	44.62	13	27	437	49.62	6.25244
P84817-3	Isoform 3 of Mitochondrial fission 1 protein OS=Rattus norvegicus GN=Fis1 - [FIS1_RAT]	8.28	3	1	1	1	protein binding										2.53366	8.28	1	1	145	16.2405	9.24658
P14408-2	Isoform Cytoplasmic of Fumarate hydratase, mitochondrial OS=Rattus norvegicus GN=Fh - [FUMH_RAT]	4.28	2	1	1	1	catalytic activity	cytoplasm	metabolic process	Pf00206; Pf10415							2.57544	4.28	1	1	467	50.1377	8.19189
P62994-2	Isoform 2 of Growth factor receptor-bound protein 2 OS=Rattus norvegicus GN=Grb2 - [GRB2_RAT]	10.34	3	2	2	2	protein binding			Pf00017; Pf00018; Pf07653; Pf08239							6.1327	10.34	2	2	203	23.5407	6.80029
Q02874-2	Isoform 1 of Core histone macro-H2A.1 OS=Rattus norvegicus GN=H2afy - [H2AY_RAT]	5.43	4	1	1	1	DNA binding	chromosome; nucleus	cell organization and biogenesis; metabolic process	Pf00125; Pf01661							2.59139	5.43	1	1	368	39.0161	9.81787
P03994-2	Isoform Short of Hyaluronan and proteoglycan link protein 1 OS=Rattus norvegicus GN=Hapln1 - [HPLN1_RAT]	24.65	3	5	5	9				Pf00193							27.0239	24.65	5	9	284	32.5873	9.02686
P27321-6	Isoform 6 of Calpastatin OS=Rattus norvegicus GN=Cast - [ICAL_RAT]	2.82	9	1	1	2	enzyme regulator activity			Pf00748							9.16905	2.82	1	2	639	69.1277	5.0083
Q7TNJ7-4	Isoform 2 of Calcium/calmodulin-dependent protein kinase type 1G OS=Rattus norvegicus GN=Camk1g - [KCC1G_RAT]	4.51	2	1	1	1	catalytic activity; nucleotide binding		metabolic process	Pf00069; Pf07714							3.47016	4.51	1	1	377	42.8749	7.23975
P11980-2	Isoform M2 of Pyruvate kinase isozymes M1/M2 OS=Rattus norvegicus GN=Pkm2 - [KPYM_RAT]	66.1	9	2	32	62	metal ion binding; catalytic activity		metabolic process	Pf00224; Pf02887							243.458	66.1	32	62	531	57.744	7.44482
Q63560-2	Isoform 2 of Microtubule-associated protein 6 OS=Rattus norvegicus GN=Map6 - [MAP6_RAT]	24.24	3	4	4	11	protein binding		cell organization and biogenesis; regulation of biological process	Pf05217							44.2182	24.24	4	11	660	70.5794	9.67139
P02688-2	Isoform 2 of Myelin basic protein S OS=Rattus norvegicus GN=Mbp - [MBP_RAT]	45.56	9	8	8	62	structural molecule activity			Pf01669							211.344	45.56	8	62	169	18.4764	11.1509
Q62625-2	Isoform 2 of Microtubule-associated proteins 1A/1B light chain 3B OS=Rattus norvegicus GN=Map1lc3b - [MLP3B_RAT]	10.4	2	1	1	1		cytoplasm	cell communication; cell organization and biogenesis; metabolic process; response to stimulus	Pf02991; Pf04110							3.45459	10.4	1	1	125	14.5897	8.42627
Q63327-3	Isoform 3 of Myelin-associated oligodendrocyte basic protein OS=Rattus norvegicus GN=Mobp - [MOBP_RAT]	44.93	6	2	2	4											9.16589	44.93	2	4	69	8.14796	8.93896
Q8VBU2-2	Isoform 2 of Protein NDRG2 OS=Rattus norvegicus GN=Ndrg2 - [NDRG2_RAT]	5.88	2	1	1	1		cytoplasm; cytosol		Pf00561; Pf03096; Pf12697							3.40679	5.88	1	1	357	39.2453	5.49072
P13084-2	Isoform B23.2 of Nucleophosmin OS=Rattus norvegicus GN=Npm1 - [NPM_RAT]	8.17	4	1	1	1				Pf03066							4.45744	8.17	1	1	257	28.3677	4.69092
P97686-3	Isoform 3 of Neuronal cell adhesion molecule OS=Rattus norvegicus GN=Nrcam - [NRCAM_RAT]	4.31	9	3	3	3	protein binding			Pf00041; Pf00047; Pf07679; Pf07686; Pf08205							11.5857	4.31	3	3	1183	130.749	6.16357
P48004-2	Isoform RC6-IS of Proteasome subunit alpha type-7 OS=Rattus norvegicus GN=Psma7 - [PSA7_RAT]	6.05	3	1	1	2	catalytic activity	proteasome	metabolic process	Pf00227; Pf10584							7.01107	6.05	1	2	248	27.7666	8.67529
Q62656-2	Isoform 2 of Receptor-type tyrosine-protein phosphatase zeta OS=Rattus norvegicus GN=Ptprz1 - [PTPRZ_RAT]	2.05	4	2	2	2	catalytic activity; protein binding		metabolic process	Pf00041; Pf00102; Pf00194							4.82861	2.05	2	2	1463	164.493	5.12256
A7VJC2-3	Isoform B0a of Heterogeneous nuclear ribonucleoproteins A2/B1 OS=Rattus norvegicus GN=Hnrnpa2b1 - [ROA2_RAT]	7.97	7	1	1	1	nucleotide binding			Pf00076							2.55146	7.97	1	1	301	32.5155	8.71924
Q63945-2	Isoform 2 of Protein SET OS=Rattus norvegicus GN=Set - [SET_RAT]	16.25	5	2	2	3		nucleus	cell organization and biogenesis; metabolic process	Pf00956							10.7366	16.25	2	3	277	32.0857	4.22119
Q62910-6	Isoform 6 of Synaptojanin-1 OS=Rattus norvegicus GN=Synj1 - [SYNJ1_RAT]	1.04	8	1	1	1	nucleotide binding; catalytic activity		metabolic process	Pf03276; Pf03372; Pf05518; Pf08952							3.79851	1.04	1	1	1158	126.088	6.18896
P19332-5	Isoform Tau-E of Microtubule-associated protein tau OS=Rattus norvegicus GN=Mapt - [TAU_RAT]	7.18	15	2	2	3	protein binding			Pf00418							10.0134	7.18	2	3	432	45.0947	8.26514
F8WG75	Synaptosomal-associated protein (Fragment) OS=Rattus norvegicus GN=Snap25 PE=3 SV=1 - [F8WG75_RAT]	14.84	4	2	2	2	protein binding			Pf00835; Pf05739							6.83474	14.84	2	2	182	20.453	4.98291
F8WFT2	Uncharacterized protein (Fragment) OS=Rattus norvegicus GN=Syn1 PE=4 SV=1 - [F8WFT2_RAT]	2.58	3	1	1	1	catalytic activity; nucleotide binding	cytoplasm	cell communication; transport; metabolic process	Pf02078; Pf02750; Pf08443							2.41738	2.58	1	1	581	61.9607	9.80322
F8WFW1	Uncharacterized protein OS=Rattus norvegicus GN=Hrsp12 PE=4 SV=1 - [F8WFW1_RAT]	45.99	2	4	4	6				Pf01042							26.1031	45.99	4	6	137	14.2765	6.65381
