# Supplementary material for: Alterations of protein composition along the rostro-caudal axis after spinal cord injury: proteomic, in vitro and in vivo analyses
Source: Front Cell Neurosci. 2014 Apr 17;8:105. doi: 10.3389/fncel.2014.00105 (PMC4028999; doi:10.3389/fncel.2014.00105)
Supplement: Supplementary file 1 [file Presentation1.ZIP › SupplementaryMaterial_5.XLS]

My Experiment, Protein report created on 07/13/2013
Experiment: My Experiment
	Peak List Generator: unknown
		Version: unknown
		Charge States Calculated: unknown
		Deisotoped: unknown
		Textual Annotation: unknown
	Database Set: 1 Database
		Database Name: Rattus_norvegicus_Uniprot_ref_proteome_112011.fasta
			Version: unknown
			Taxonomy: All Entries
			Number of Proteins: 35683
		Does database contain common contaminants?: unknown
	Search Engine Set: 1 Search Engine
		Search Engine: Sequest
			Version: 1.3.0.339
			Samples: All Samples
			Fragment Tolerance: 0,50 Da (Monoisotopic)
			Parent Tolerance: 10,0 PPM (Monoisotopic)
			Fixed Modifications: +57 on C (Carbamidomethyl)
			Variable Modifications: +16 on M (Oxidation), +42 on n (Acetyl), +80 on Y (Phospho)
			Database: Rattus_norvegicus_Uniprot_ref_proteome_112011.fasta (unknown version, 35683 entries)
			Digestion Enzyme: Trypsin
			Max Missed Cleavages: 3
			Probability Model: 
				091012_CTL-02: Peptide Prophet with Delta Mass Correction [+2 and below,+3,+4,+5,+6,+7,+8 and above]
				091012_L-02: Peptide Prophet with Delta Mass Correction [+2 and below,+3,+4,+5,+6,+7,+8 and above]
				091012_R-02: Peptide Prophet with Delta Mass Correction [+2 and below,+3,+4,+5,+6,+7,+8 and above]
				091012_C-02: Peptide Prophet with Delta Mass Correction [+2 and below,+3,+4,+5,+6,+7,+8 and above]
	Scaffold: Version: Scaffold_4.0.6.1
		Modification Metadata Set: 1541 modifications
			Source: C:\Program Files\Scaffold 4\parameters\unimod.xml
			Comment: 
		Protein Grouping Strategy: Experiment-wide grouping with binary peptide-protein weights
		Peptide Thresholds: 50,0 % minimum 
		Protein Thresholds: 80,0 % minimum and 2 peptides minimum
		Peptide FDR: 6,5 % (Decoy)
		Protein FDR: 40,3 % (Decoy)
		GO Annotation Source(s): 

Experiment name	Biological sample category	Biological sample name	MS/MS sample name	Protein name	Protein accession numbers	Database sources	Protein molecular weight (Da)	Protein identification probability	Exclusive unique peptide count	Exclusive unique spectrum count	Total spectrum count	Percentage of total spectra	Percentage sequence coverage
My Experiment	Control	Control	091012_CTL-02	Complement C1q tumor necrosis factor-related protein 5 OS=Rattus norvegicus GN=C1qtnf5 PE=2 SV=1	sp|Q5FVH0|C1QT5_RAT	RAT.fasta	25 334,7	100,0 %	2	2	3	0,00917%	14,4%
My Experiment	Control	Control	091012_CTL-02	Protein Ank3 OS=Rattus norvegicus GN=Ank3 PE=2 SV=2	tr|F1LNM3|F1LNM3_RAT	RAT.fasta	281 657,2	7,0 %	0	0	0	0,000%	0,000%
My Experiment	Control	Control	091012_CTL-02	Protein LOC679794 OS=Rattus norvegicus GN=LOC690675 PE=3 SV=1	tr|D4A5L9|D4A5L9_RAT	RAT.fasta	11 636,0	92,7 %	1	1	1	0,00306%	12,4%
My Experiment	Control	Control	091012_CTL-02	Uncharacterized protein OS=Rattus norvegicus GN=Chd4 PE=4 SV=1	tr|E9PU01|E9PU01_RAT-DECOY,tr|F1LM59|F1LM59_RAT-DECOY		0,0	98,6 %	1	1	1	0,00306%	0,000%
My Experiment	Control	Control	091012_CTL-02	Protein Col5a2 (Fragment) OS=Rattus norvegicus GN=Col5a2 PE=4 SV=2	tr|F1LQ00|F1LQ00_RAT	RAT.fasta	142 475,8	100,0 %	45	54	129	0,394%	44,6%
My Experiment	Control	Control	091012_CTL-02	Protein LOC100362814 (Fragment) OS=Rattus norvegicus GN=LOC100362814 PE=2 SV=2	tr|F1LXC7|F1LXC7_RAT	RAT.fasta	144 922,6	48,5 %	1	1	1	0,00306%	2,32%
My Experiment	Control	Control	091012_CTL-02	Protein Agbl3 OS=Rattus norvegicus GN=Agbl3 PE=2 SV=2	tr|D3ZFQ9|D3ZFQ9_RAT,tr|D3ZNU5|D3ZNU5_RAT	RAT.fasta	116 650,6	100,0 %	3	3	3	0,00917%	6,85%
My Experiment	Control	Control	091012_CTL-02	Superoxide dismutase [Cu-Zn] OS=Rattus norvegicus GN=Sod1 PE=1 SV=2	sp|P07632|SODC_RAT	RAT.fasta	15 910,7	100,0 %	2	2	5	0,0153%	13,0%
My Experiment	Control	Control	091012_CTL-02	1-phosphatidylinositol-4,5-bisphosphate phosphodiesterase beta-2 OS=Rattus norvegicus GN=Plcb2 PE=2 SV=1	sp|O89040|PLCB2_RAT-DECOY,tr|F1LR30|F1LR30_RAT-DECOY		0,0	83,7 %	1	1	1	0,00306%	0,000%
My Experiment	Control	Control	091012_CTL-02	Uncharacterized protein OS=Rattus norvegicus PE=4 SV=1	tr|E9PSV0|E9PSV0_RAT		0,0	99,5 %	2	2	2	0,00611%	0,000%
My Experiment	Control	Control	091012_CTL-02	Nucleobindin-2 OS=Rattus norvegicus GN=Nucb2 PE=2 SV=1	sp|Q9JI85|NUCB2_RAT	RAT.fasta	50 091,2	100,0 %	3	4	5	0,0153%	10,2%
My Experiment	Control	Control	091012_CTL-02	Purine nucleoside phosphorylase OS=Rattus norvegicus GN=Pnp PE=1 SV=1	sp|P85973|PNPH_RAT,tr|D3ZXK9|D3ZXK9_RAT	RAT.fasta	32 301,7	62,8 %	1	1	1	0,00306%	5,19%
My Experiment	Control	Control	091012_CTL-02	Uncharacterized protein (Fragment) OS=Rattus norvegicus PE=4 SV=1	tr|F1M810|F1M810_RAT		0,0	99,8 %	2	2	2	0,00611%	0,000%
My Experiment	Control	Control	091012_CTL-02	Uncharacterized protein OS=Rattus norvegicus GN=Entpd7 PE=3 SV=1	tr|D4A7N8|D4A7N8_RAT-DECOY		0,0	97,7 %	2	2	2	0,00611%	0,000%
My Experiment	Control	Control	091012_CTL-02	Uncharacterized protein (Fragment) OS=Rattus norvegicus PE=4 SV=1	tr|F1LU88|F1LU88_RAT-DECOY		0,0	8,6 %	0	0	0	0,000%	0,000%
My Experiment	Control	Control	091012_CTL-02	Protein Hspg2 (Fragment) OS=Rattus norvegicus GN=Hspg2 PE=2 SV=2	tr|F1M566|F1M566_RAT	RAT.fasta	230 834,3	100,0 %	13	13	19	0,0581%	2,54%
My Experiment	Control	Control	091012_CTL-02	Uncharacterized protein OS=Rattus norvegicus GN=Mll5 PE=4 SV=1	tr|E9PU72|E9PU72_RAT-DECOY		0,0	38,2 %	1	1	1	0,00306%	0,000%
My Experiment	Control	Control	091012_CTL-02	Apolipoprotein B-100 OS=Rattus norvegicus GN=Apob PE=1 SV=1	sp|Q7TMA5|APOB_RAT	RAT.fasta	536 031,1	99,2 %	2	3	3	0,00917%	0,759%
My Experiment	Control	Control	091012_CTL-02	Protein Arap1 OS=Rattus norvegicus GN=Arap1 PE=2 SV=1	tr|D4ABQ7|D4ABQ7_RAT,tr|F1LM60|F1LM60_RAT	RAT.fasta	162 304,9	98,6 %	1	1	1	0,00306%	2,34%
My Experiment	Control	Control	091012_CTL-02	Uncharacterized protein (Fragment) OS=Rattus norvegicus GN=Dnah5 PE=4 SV=1	tr|F1LNS7|F1LNS7_RAT-DECOY		0,0	88,1 %	1	1	1	0,00306%	0,000%
My Experiment	Control	Control	091012_CTL-02	Uncharacterized protein OS=Rattus norvegicus GN=Vps13d PE=4 SV=1	tr|D3ZKC6|D3ZKC6_RAT-DECOY		0,0	97,4 %	2	2	2	0,00611%	0,000%
My Experiment	Control	Control	091012_CTL-02	Extracellular superoxide dismutase [Cu-Zn] OS=Rattus norvegicus GN=Sod3 PE=1 SV=2	sp|Q08420|SODE_RAT	RAT.fasta	26 619,3	100,0 %	2	4	5	0,0153%	15,2%
My Experiment	Control	Control	091012_CTL-02	Nucleobindin-1 OS=Rattus norvegicus GN=Nucb1 PE=1 SV=1	sp|Q63083|NUCB1_RAT	RAT.fasta	53 506,9	100,0 %	11	11	17	0,0520%	36,6%
My Experiment	Control	Control	091012_CTL-02	Uncharacterized protein OS=Rattus norvegicus PE=4 SV=1	tr|D4A3C9|D4A3C9_RAT-DECOY,tr|F1LYZ6|F1LYZ6_RAT-DECOY		0,0	100,0 %	3	3	3	0,00917%	0,000%
My Experiment	Control	Control	091012_CTL-02	Intraflagellar transport protein 172 homolog OS=Rattus norvegicus GN=Ift172 PE=1 SV=1	sp|Q9JKU3|IF172_RAT-DECOY		0,0	85,9 %	2	2	2	0,00611%	0,000%
My Experiment	Control	Control	091012_CTL-02	Cystic fibrosis transmembrane conductance regulator OS=Rattus norvegicus GN=Cftr PE=1 SV=3	sp|P34158|CFTR_RAT-DECOY		0,0	64,9 %	1	1	1	0,00306%	0,000%
My Experiment	Control	Control	091012_CTL-02	Protein Ncam2 (Fragment) OS=Rattus norvegicus GN=Ncam2 PE=2 SV=2	tr|F1M8G9|F1M8G9_RAT	RAT.fasta	91 166,5	8,9 %	0	0	0	0,000%	0,000%
My Experiment	Control	Control	091012_CTL-02	Protein Kif26b OS=Rattus norvegicus GN=Kif26b PE=3 SV=2	tr|D4ADC4|D4ADC4_RAT	RAT.fasta	225 933,5	21,3 %	0	0	0	0,000%	0,000%
My Experiment	Control	Control	091012_CTL-02	Uncharacterized protein OS=Rattus norvegicus PE=4 SV=1	tr|D3ZL44|D3ZL44_RAT		0,0	99,9 %	2	2	2	0,00611%	0,000%
My Experiment	Control	Control	091012_CTL-02	Vinculin OS=Rattus norvegicus GN=Vcl PE=1 SV=1	sp|P85972|VINC_RAT	RAT.fasta	116 617,3	100,0 %	10	10	13	0,0397%	16,7%
My Experiment	Control	Control	091012_CTL-02	Isoform 3 of Heterogeneous nuclear ribonucleoprotein D0 OS=Rattus norvegicus GN=Hnrnpd	sp|Q9JJ54-3|HNRPD_RAT,sp|Q9JJ54|HNRPD_RAT	RAT.fasta	38 192,3	79,1 %	1	1	2	0,00611%	6,80%
My Experiment	Control	Control	091012_CTL-02	Uncharacterized protein OS=Rattus norvegicus GN=Plec PE=4 SV=1	tr|F1MAL6|F1MAL6_RAT-DECOY		0,0	92,3 %	2	2	2	0,00611%	0,000%
My Experiment	Control	Control	091012_CTL-02	Potassium voltage-gated channel subfamily H member 1 OS=Rattus norvegicus GN=Kcnh1 PE=1 SV=1	sp|Q63472|KCNH1_RAT,tr|F1LVN4|F1LVN4_RAT	RAT.fasta	108 293,5	94,1 %	2	2	3	0,00917%	2,39%
My Experiment	Control	Control	091012_CTL-02	Serine/threonine-protein kinase PLK4 OS=Rattus norvegicus GN=Plk4 PE=2 SV=1	sp|B2GUY1|PLK4_RAT,tr|D3ZW48|D3ZW48_RAT,tr|F8WFI7|F8WFI7_RAT	RAT.fasta	103 772,6	97,6 %	2	2	2	0,00611%	2,27%
My Experiment	Control	Control	091012_CTL-02	Uncharacterized protein (Fragment) OS=Rattus norvegicus PE=4 SV=1	tr|F1LVN3|F1LVN3_RAT-DECOY		0,0	53,8 %	1	1	1	0,00306%	0,000%
My Experiment	Control	Control	091012_CTL-02	Uncharacterized protein OS=Rattus norvegicus GN=Dhx37 PE=4 SV=1	tr|D4A1R0|D4A1R0_RAT-DECOY		0,0	31,8 %	0	0	0	0,000%	0,000%
My Experiment	Control	Control	091012_CTL-02	Fibulin 1 (Predicted) OS=Rattus norvegicus GN=Fbln1 PE=4 SV=1	tr|D3ZQ25|D3ZQ25_RAT	RAT.fasta	78 070,0	100,0 %	3	3	4	0,0122%	7,38%
My Experiment	Control	Control	091012_CTL-02	Alpha-adducin OS=Rattus norvegicus GN=Add1 PE=2 SV=2	tr|D3ZZ99|D3ZZ99_RAT	RAT.fasta	69 733,5	12,4 %	0	0	0	0,000%	0,000%
My Experiment	Control	Control	091012_CTL-02	SPARC OS=Rattus norvegicus GN=Sparc PE=1 SV=4	sp|P16975|SPRC_RAT,tr|D3ZYI8|D3ZYI8_RAT	RAT.fasta	34 295,7	100,0 %	15	25	71	0,217%	62,1%
My Experiment	Control	Control	091012_CTL-02	Uncharacterized protein (Fragment) OS=Rattus norvegicus PE=4 SV=1	tr|F1LPJ2|F1LPJ2_RAT-DECOY		0,0	99,6 %	2	2	2	0,00611%	0,000%
My Experiment	Control	Control	091012_CTL-02	Uncharacterized protein OS=Rattus norvegicus GN=Mpo PE=4 SV=1	tr|D4A856|D4A856_RAT		0,0	75,1 %	1	1	1	0,00306%	0,000%
My Experiment	Control	Control	091012_CTL-02	Collagen alpha-1(III) chain OS=Rattus norvegicus GN=Col3a1 PE=2 SV=3	sp|P13941|CO3A1_RAT	RAT.fasta	138 936,9	100,0 %	48	66	170	0,520%	45,2%
My Experiment	Control	Control	091012_CTL-02	Protein Vps13b OS=Rattus norvegicus GN=Vps13b PE=2 SV=1	tr|D4A1M2|D4A1M2_RAT	RAT.fasta	444 690,7	99,7 %	2	2	2	0,00611%	1,35%
My Experiment	Control	Control	091012_CTL-02	Peptidyl-prolyl cis-trans isomerase A OS=Rattus norvegicus GN=Ppia PE=1 SV=2	sp|P10111|PPIA_RAT	RAT.fasta	17 874,8	100,0 %	4	5	6	0,0183%	29,9%
My Experiment	Control	Control	091012_CTL-02	Uncharacterized protein OS=Rattus norvegicus GN=Lrrc9 PE=4 SV=1	tr|D4AAU7|D4AAU7_RAT-DECOY		0,0	91,0 %	2	2	2	0,00611%	0,000%
My Experiment	Control	Control	091012_CTL-02	Procollagen, type VIII, alpha 1 (Predicted) OS=Rattus norvegicus GN=Col8a1 PE=4 SV=2	tr|D4AC70|D4AC70_RAT	RAT.fasta	73 452,3	99,9 %	2	2	2	0,00611%	5,11%
My Experiment	Control	Control	091012_CTL-02	Uncharacterized protein OS=Rattus norvegicus GN=Trank1 PE=4 SV=1	tr|D3ZSG2|D3ZSG2_RAT-DECOY		0,0	94,0 %	1	1	1	0,00306%	0,000%
My Experiment	Control	Control	091012_CTL-02	Ribonuclease 4 OS=Rattus norvegicus GN=Rnase4 PE=1 SV=1	sp|O55004|RNAS4_RAT	RAT.fasta	16 903,2	100,0 %	2	3	4	0,0122%	20,4%
My Experiment	Control	Control	091012_CTL-02	Zinc finger CCCH domain-containing protein 18 OS=Rattus norvegicus GN=Zc3h18 PE=1 SV=1	sp|Q6TQE1|ZCH18_RAT-DECOY,tr|D3ZYL5|D3ZYL5_RAT-DECOY		0,0	43,6 %	0	0	0	0,000%	0,000%
My Experiment	Control	Control	091012_CTL-02	Protein Tbx18 OS=Rattus norvegicus GN=Tbx18 PE=4 SV=1	tr|D4A1V6|D4A1V6_RAT	RAT.fasta	65 595,7	99,5 %	2	2	2	0,00611%	7,84%
My Experiment	Control	Control	091012_CTL-02	Uncharacterized protein OS=Rattus norvegicus PE=4 SV=1	tr|F1MAS2|F1MAS2_RAT		0,0	64,0 %	1	1	1	0,00306%	0,000%
My Experiment	Control	Control	091012_CTL-02	Glypican-1 OS=Rattus norvegicus GN=Gpc1 PE=1 SV=1	sp|P35053|GPC1_RAT	RAT.fasta	61 735,5	100,0 %	8	9	10	0,0306%	27,4%
My Experiment	Control	Control	091012_CTL-02	Keratin, type II cytoskeletal 2 epidermal OS=Rattus norvegicus GN=Krt2 PE=2 SV=1	sp|Q6IG02|K22E_RAT,tr|D3ZDK6|D3ZDK6_RAT	RAT.fasta	69 127,7	100,0 %	2	4	12	0,0367%	5,55%
My Experiment	Control	Control	091012_CTL-02	Alpha-2-HS-glycoprotein OS=Rattus norvegicus GN=Ahsg PE=1 SV=2	sp|P24090|FETUA_RAT	RAT.fasta	37 981,1	95,0 %	2	2	9	0,0275%	3,69%
My Experiment	Control	Control	091012_CTL-02	Protein Col6a6 OS=Rattus norvegicus GN=Col6a6 PE=4 SV=2	tr|D3ZL10|D3ZL10_RAT	RAT.fasta	246 666,5	99,8 %	2	2	2	0,00611%	2,12%
My Experiment	Control	Control	091012_CTL-02	Isoform Cytoplasmic+peroxisomal of Peroxiredoxin-5, mitochondrial OS=Rattus norvegicus GN=Prdx5	sp|Q9R063-2|PRDX5_RAT,sp|Q9R063|PRDX5_RAT	RAT.fasta	22 178,5	98,0 %	1	1	1	0,00306%	6,57%
My Experiment	Control	Control	091012_CTL-02	Unconventional myosin-IXb OS=Rattus norvegicus GN=Myo9b PE=2 SV=2	tr|D3ZAH8|D3ZAH8_RAT	RAT.fasta	226 044,7	22,4 %	0	0	0	0,000%	0,000%
My Experiment	Control	Control	091012_CTL-02	Clusterin OS=Rattus norvegicus GN=Clu PE=1 SV=2	sp|P05371|CLUS_RAT	RAT.fasta	51 375,6	54,6 %	1	1	1	0,00306%	3,36%
My Experiment	Control	Control	091012_CTL-02	RCG32401, isoform CRA_a OS=Rattus norvegicus GN=Ctsa PE=4 SV=1	tr|D3ZPA9|D3ZPA9_RAT		0,0	100,0 %	9	11	13	0,0397%	0,000%
My Experiment	Control	Control	091012_CTL-02	LOC680200 protein OS=Rattus norvegicus GN=LOC680200 PE=2 SV=1	tr|B2RZ85|B2RZ85_RAT-DECOY		0,0	93,0 %	2	2	3	0,00917%	0,000%
My Experiment	Control	Control	091012_CTL-02	Protein LOC100910486 OS=Rattus norvegicus GN=LOC100910486 PE=4 SV=1	tr|D4A2B8|D4A2B8_RAT	RAT.fasta	70 629,2	97,8 %	2	2	2	0,00611%	4,20%
My Experiment	Control	Control	091012_CTL-02	Peptidyl-prolyl cis-trans isomerase OS=Rattus norvegicus GN=Ppic PE=2 SV=1	tr|Q6AYQ9|Q6AYQ9_RAT	RAT.fasta	23 009,6	100,0 %	5	6	7	0,0214%	30,7%
My Experiment	Control	Control	091012_CTL-02	Uncharacterized protein OS=Rattus norvegicus PE=4 SV=1	tr|D3ZNI6|D3ZNI6_RAT-DECOY		0,0	83,2 %	1	1	1	0,00306%	0,000%
My Experiment	Control	Control	091012_CTL-02	Myelin protein P0 OS=Rattus norvegicus GN=Mpz PE=1 SV=1	sp|P06907|MYP0_RAT,tr|F1MAN9|F1MAN9_RAT	RAT.fasta	27 571,3	82,2 %	1	1	1	0,00306%	9,68%
My Experiment	Control	Control	091012_CTL-02	Integrin beta OS=Rattus norvegicus GN=Itgb4 PE=3 SV=1	tr|D3ZFE1|D3ZFE1_RAT		0,0	99,9 %	2	2	2	0,00611%	0,000%
My Experiment	Control	Control	091012_CTL-02	Protein LOC689569 OS=Rattus norvegicus GN=LOC689569 PE=4 SV=1	tr|D4AAH1|D4AAH1_RAT	RAT.fasta	120 306,7	99,6 %	2	2	2	0,00611%	3,51%
My Experiment	Control	Control	091012_CTL-02	Isoform 1 of Glutamate receptor ionotropic, NMDA 2D OS=Rattus norvegicus GN=Grin2d	sp|Q62645-2|NMDE4_RAT,sp|Q62645|NMDE4_RAT,tr|F1LSC6|F1LSC6_RAT	RAT.fasta	143 103,3	83,7 %	1	1	1	0,00306%	1,18%
My Experiment	Control	Control	091012_CTL-02	Collagen alpha-1(I) chain OS=Rattus norvegicus GN=Col1a1 PE=1 SV=5	sp|P02454|CO1A1_RAT	RAT.fasta	137 953,8	100,0 %	76	124	442	1,35%	76,5%
My Experiment	Control	Control	091012_CTL-02	Uncharacterized protein OS=Rattus norvegicus GN=Basp1 PE=4 SV=1	tr|F1LNN9|F1LNN9_RAT		0,0	100,0 %	3	3	5	0,0153%	0,000%
My Experiment	Control	Control	091012_CTL-02	Nebulin (Predicted) OS=Rattus norvegicus GN=Neb_predicted PE=4 SV=1	tr|D3ZM87|D3ZM87_RAT		0,0	100,0 %	4	4	4	0,0122%	0,000%
My Experiment	Control	Control	091012_CTL-02	Uncharacterized protein OS=Rattus norvegicus PE=4 SV=1	tr|F1M7S9|F1M7S9_RAT		0,0	99,4 %	2	2	2	0,00611%	0,000%
My Experiment	Control	Control	091012_CTL-02	Annexin A2 OS=Rattus norvegicus GN=Anxa2 PE=1 SV=2	sp|Q07936|ANXA2_RAT	RAT.fasta	38 680,2	100,0 %	3	3	3	0,00917%	11,8%
My Experiment	Control	Control	091012_CTL-02	N-acylneuraminate cytidylyltransferase OS=Rattus norvegicus GN=Cmas PE=2 SV=1	sp|P69060|NEUA_RAT,tr|Q5M963|Q5M963_RAT	RAT.fasta	48 129,7	99,6 %	2	2	2	0,00611%	9,72%
My Experiment	Control	Control	091012_CTL-02	Nebulin (Predicted) OS=Rattus norvegicus GN=Neb_predicted PE=4 SV=1	tr|D3ZM87|D3ZM87_RAT-DECOY		0,0	100,0 %	4	4	4	0,0122%	0,000%
My Experiment	Control	Control	091012_CTL-02	Uncharacterized protein OS=Rattus norvegicus GN=Zfp84 PE=4 SV=1	tr|D3ZD53|D3ZD53_RAT-DECOY,tr|D4A8M1|D4A8M1_RAT-DECOY		0,0	91,9 %	2	2	2	0,00611%	0,000%
My Experiment	Control	Control	091012_CTL-02	Uncharacterized protein OS=Rattus norvegicus GN=Hp1bp3 PE=3 SV=1	tr|F1M6V1|F1M6V1_RAT-DECOY		0,0	100,0 %	2	2	2	0,00611%	0,000%
My Experiment	Control	Control	091012_CTL-02	Keratin, type II cytoskeletal 4 OS=Rattus norvegicus GN=Krt4 PE=2 SV=1	sp|Q6IG00|K2C4_RAT,tr|F1M7R4|F1M7R4_RAT	RAT.fasta	57 668,2	100,0 %	3	3	5	0,0153%	7,84%
My Experiment	Control	Control	091012_CTL-02	E3 ubiquitin-protein ligase XIAP OS=Rattus norvegicus GN=Xiap PE=2 SV=1	sp|Q9R0I6|XIAP_RAT,tr|Q9EQ04|Q9EQ04_RAT	RAT.fasta	56 072,8	98,2 %	2	2	2	0,00611%	9,88%
My Experiment	Control	Control	091012_CTL-02	Protein Rrbp1 OS=Rattus norvegicus GN=Rrbp1 PE=2 SV=2	tr|F1M5X1|F1M5X1_RAT,tr|F1M853|F1M853_RAT	RAT.fasta	170 987,4	11,6 %	0	0	0	0,000%	0,000%
My Experiment	Control	Control	091012_CTL-02	Uncharacterized protein OS=Rattus norvegicus GN=Pbrm1 PE=4 SV=1	tr|D3ZT52|D3ZT52_RAT-DECOY		0,0	100,0 %	4	4	4	0,0122%	0,000%
My Experiment	Control	Control	091012_CTL-02	Protein NOV homolog OS=Rattus norvegicus GN=Nov PE=1 SV=1	sp|Q9QZQ5|NOV_RAT	RAT.fasta	38 508,5	100,0 %	4	4	5	0,0153%	16,0%
My Experiment	Control	Control	091012_CTL-02	Transgelin OS=Rattus norvegicus GN=Tagln PE=1 SV=2	sp|P31232|TAGL_RAT	RAT.fasta	22 602,7	100,0 %	10	14	19	0,0581%	64,2%
My Experiment	Control	Control	091012_CTL-02	Histone H4 OS=Rattus norvegicus GN=Hist1h4b PE=1 SV=2	sp|P62804|H4_RAT	RAT.fasta	11 367,7	100,0 %	2	2	2	0,00611%	19,4%
My Experiment	Control	Control	091012_CTL-02	Protein Hnrpll OS=Rattus norvegicus GN=Hnrpll PE=4 SV=1	tr|D4A3E1|D4A3E1_RAT	RAT.fasta	64 363,0	96,0 %	2	2	2	0,00611%	6,60%
My Experiment	Control	Control	091012_CTL-02	Adenosylhomocysteinase OS=Rattus norvegicus GN=Ahcy PE=1 SV=3	sp|P10760|SAHH_RAT	RAT.fasta	47 538,9	12,7 %	0	0	0	0,000%	0,000%
My Experiment	Control	Control	091012_CTL-02	Cyclin-G-associated kinase OS=Rattus norvegicus GN=Gak PE=2 SV=1	sp|P97874|GAK_RAT-DECOY,tr|D3ZNM5|D3ZNM5_RAT-DECOY,tr|F1LMD9|F1LMD9_RAT-DECOY		0,0	29,1 %	0	0	0	0,000%	0,000%
My Experiment	Control	Control	091012_CTL-02	Protein Supt6h OS=Rattus norvegicus GN=Supt6h PE=2 SV=2	tr|F1LR36|F1LR36_RAT	RAT.fasta	199 020,2	27,2 %	0	0	0	0,000%	0,000%
My Experiment	Control	Control	091012_CTL-02	Ester hydrolase C11orf54 homolog OS=Rattus norvegicus PE=1 SV=1	sp|Q5U2Q3|CK054_RAT	RAT.fasta	34 992,9	51,3 %	1	1	1	0,00306%	5,40%
My Experiment	Control	Control	091012_CTL-02	Dipeptidyl peptidase 2 OS=Rattus norvegicus GN=Dpp7 PE=1 SV=1	sp|Q9EPB1|DPP2_RAT	RAT.fasta	55 115,3	100,0 %	5	5	5	0,0153%	13,2%
My Experiment	Control	Control	091012_CTL-02	Ac1-163 OS=Rattus norvegicus GN=LOC317588 PE=2 SV=1	tr|Q7TPL1|Q7TPL1_RAT-DECOY		0,0	87,3 %	1	1	1	0,00306%	0,000%
My Experiment	Control	Control	091012_CTL-02	Lactadherin OS=Rattus norvegicus GN=Mfge8 PE=2 SV=1	sp|P70490|MFGM_RAT,tr|D4A6C7|D4A6C7_RAT,tr|D4A6P5|D4A6P5_RAT,tr|Q1PBJ1|Q1PBJ1_RAT	RAT.fasta	47 413,4	100,0 %	8	8	9	0,0275%	29,7%
My Experiment	Control	Control	091012_CTL-02	Hsp90 co-chaperone Cdc37 OS=Rattus norvegicus GN=Cdc37 PE=1 SV=2	sp|Q63692|CDC37_RAT,tr|F1LRF0|F1LRF0_RAT	RAT.fasta	44 510,3	98,6 %	1	1	1	0,00306%	7,92%
My Experiment	Control	Control	091012_CTL-02	Uncharacterized protein OS=Rattus norvegicus GN=Jak1 PE=4 SV=1	tr|F1LQ51|F1LQ51_RAT		0,0	98,5 %	2	3	4	0,0122%	0,000%
My Experiment	Control	Control	091012_CTL-02	Eukaryotic initiation factor 4A-II OS=Rattus norvegicus GN=Eif4a2 PE=1 SV=1	sp|Q5RKI1|IF4A2_RAT,tr|F8WFX2|F8WFX2_RAT	RAT.fasta	46 403,6	15,8 %	0	0	0	0,000%	0,000%
My Experiment	Control	Control	091012_CTL-02	Uncharacterized protein OS=Rattus norvegicus GN=Pik3c2a PE=4 SV=1	tr|D3Z9H9|D3Z9H9_RAT-DECOY,tr|D3ZTF6|D3ZTF6_RAT-DECOY		0,0	96,5 %	1	1	1	0,00306%	0,000%
My Experiment	Control	Control	091012_CTL-02	Latent-transforming growth factor beta-binding protein 1 OS=Rattus norvegicus GN=Ltbp1 PE=1 SV=1	sp|Q00918|LTBP1_RAT,tr|D3ZAA3|D3ZAA3_RAT	RAT.fasta	186 590,5	100,0 %	5	5	6	0,0183%	5,49%
My Experiment	Control	Control	091012_CTL-02	Tyrosine-protein kinase OS=Rattus norvegicus GN=Jak2 PE=3 SV=1	tr|F1M9X6|F1M9X6_RAT		0,0	7,1 %	0	0	0	0,000%	0,000%
My Experiment	Control	Control	091012_CTL-02	Protein FAM198B OS=Rattus norvegicus GN=Fam198b PE=2 SV=1	sp|Q6P7B4|F198B_RAT	RAT.fasta	58 207,2	100,0 %	3	3	3	0,00917%	8,91%
My Experiment	Control	Control	091012_CTL-02	Uncharacterized protein OS=Rattus norvegicus GN=Nebl PE=4 SV=1	tr|D4A5B6|D4A5B6_RAT-DECOY		0,0	26,5 %	0	0	0	0,000%	0,000%
My Experiment	Control	Control	091012_CTL-02	Uncharacterized protein (Fragment) OS=Rattus norvegicus GN=Rims2 PE=4 SV=1	tr|F1MA67|F1MA67_RAT-DECOY		0,0	14,0 %	0	0	0	0,000%	0,000%
My Experiment	Control	Control	091012_CTL-02	Osteopontin OS=Rattus norvegicus GN=Spp1 PE=1 SV=2	sp|P08721|OSTP_RAT	RAT.fasta	34 962,7	100,0 %	7	8	14	0,0428%	38,5%
My Experiment	Control	Control	091012_CTL-02	Uncharacterized protein OS=Rattus norvegicus GN=RGD1306286 PE=4 SV=1	tr|D3ZLP7|D3ZLP7_RAT-DECOY		0,0	83,1 %	2	2	2	0,00611%	0,000%
My Experiment	Control	Control	091012_CTL-02	Uncharacterized protein OS=Rattus norvegicus PE=4 SV=1	tr|F1LS83|F1LS83_RAT-DECOY		0,0	67,9 %	1	1	1	0,00306%	0,000%
My Experiment	Control	Control	091012_CTL-02	Uncharacterized protein OS=Rattus norvegicus GN=Ywhaq PE=4 SV=1	tr|D3ZM53|D3ZM53_RAT		0,0	99,5 %	1	1	1	0,00306%	0,000%
My Experiment	Control	Control	091012_CTL-02	Protein Spen (Fragment) OS=Rattus norvegicus GN=Spen PE=4 SV=2	tr|F1LU10|F1LU10_RAT,tr|F1M815|F1M815_RAT	RAT.fasta	394 984,9	99,8 %	2	2	4	0,0122%	0,999%
My Experiment	Control	Control	091012_CTL-02	Uncharacterized protein OS=Rattus norvegicus GN=Myh8 PE=4 SV=1	tr|F1M8F6|F1M8F6_RAT-DECOY		0,0	85,3 %	1	1	1	0,00306%	0,000%
My Experiment	Control	Control	091012_CTL-02	Myelin-associated glycoprotein OS=Rattus norvegicus GN=Mag PE=1 SV=1	sp|P07722|MAG_RAT	RAT.fasta	69 352,9	99,0 %	2	2	2	0,00611%	3,67%
My Experiment	Control	Control	091012_CTL-02	Plasminogen activator inhibitor 1 OS=Rattus norvegicus GN=Serpine1 PE=2 SV=1	sp|P20961|PAI1_RAT	RAT.fasta	45 010,6	100,0 %	16	21	32	0,0978%	53,0%
My Experiment	Control	Control	091012_CTL-02	Neuroendocrine convertase 1 OS=Rattus norvegicus GN=Pcsk1 PE=2 SV=1	sp|P28840|NEC1_RAT-DECOY		0,0	43,6 %	1	1	1	0,00306%	0,000%
My Experiment	Control	Control	091012_CTL-02	Bicaudal D homolog 2 (Drosophila) OS=Rattus norvegicus GN=Bicd2 PE=2 SV=1	tr|Q496Z1|Q496Z1_RAT,tr|Q712J3|Q712J3_RAT		0,0	61,8 %	1	1	2	0,00611%	0,000%
My Experiment	Control	Control	091012_CTL-02	Uncharacterized protein (Fragment) OS=Rattus norvegicus PE=4 SV=1	tr|F1LXT8|F1LXT8_RAT-DECOY		0,0	87,0 %	1	1	1	0,00306%	0,000%
My Experiment	Control	Control	091012_CTL-02	Uncharacterized protein (Fragment) OS=Rattus norvegicus PE=4 SV=1	tr|F1LZZ2|F1LZZ2_RAT-DECOY		0,0	100,0 %	2	2	2	0,00611%	0,000%
My Experiment	Control	Control	091012_CTL-02	Voltage-dependent calcium channel subunit alpha-2/delta-2 OS=Rattus norvegicus GN=Cacna2d2 PE=2 SV=1	sp|Q8CFG6|CA2D2_RAT-DECOY,tr|D3ZM25|D3ZM25_RAT-DECOY,tr|F1M9X7|F1M9X7_RAT-DECOY		0,0	87,4 %	2	2	2	0,00611%	0,000%
My Experiment	Control	Control	091012_CTL-02	Isoform 2 of General transcription factor II-I OS=Rattus norvegicus GN=Gtf2i	sp|Q5U2Y1-2|GTF2I_RAT,sp|Q5U2Y1|GTF2I_RAT,tr|D3ZXH3|D3ZXH3_RAT,tr|D4A439|D4A439_RAT,tr|D4A569|D4A569_RAT,tr|D4AEA2|D4AEA2_RAT	RAT.fasta	110 216,5	48,9 %	1	1	1	0,00306%	1,20%
My Experiment	Control	Control	091012_CTL-02	Profilin-1 OS=Rattus norvegicus GN=Pfn1 PE=1 SV=2	sp|P62963|PROF1_RAT	RAT.fasta	14 957,3	100,0 %	6	7	10	0,0306%	50,7%
My Experiment	Control	Control	091012_CTL-02	Protein Col6a3 OS=Rattus norvegicus GN=Col6a3 PE=2 SV=2	tr|D4A115|D4A115_RAT	RAT.fasta	240 199,7	100,0 %	3	3	4	0,0122%	10,6%
My Experiment	Control	Control	091012_CTL-02	Bone morphogenetic protein 1, isoform CRA_b OS=Rattus norvegicus GN=Bmp1 PE=3 SV=2	tr|F1M798|F1M798_RAT	RAT.fasta	111 649,0	100,0 %	4	4	5	0,0153%	8,08%
My Experiment	Control	Control	091012_CTL-02	CArG-binding factor A OS=Rattus norvegicus GN=Hnrnpab PE=2 SV=1	tr|E9PTS0|E9PTS0_RAT,tr|Q9QX80|Q9QX80_RAT,tr|Q9QX81|Q9QX81_RAT	RAT.fasta	30 853,6	12,7 %	0	0	0	0,000%	0,000%
My Experiment	Control	Control	091012_CTL-02	Tissue-type transglutaminase OS=Rattus norvegicus GN=Tgm2 PE=2 SV=1	tr|Q9WVJ6|Q9WVJ6_RAT-DECOY		0,0	99,6 %	2	2	2	0,00611%	0,000%
My Experiment	Control	Control	091012_CTL-02	Protocadherin Fat 2 OS=Rattus norvegicus GN=Fat2 PE=1 SV=1	sp|O88277|FAT2_RAT,tr|D3ZCU2|D3ZCU2_RAT,tr|F1LPM1|F1LPM1_RAT	RAT.fasta	480 644,8	99,9 %	2	2	2	0,00611%	1,20%
My Experiment	Control	Control	091012_CTL-02	Corticosteroid 11-beta-dehydrogenase isozyme 1 OS=Rattus norvegicus GN=Hsd11b1 PE=2 SV=1	tr|Q6TUH9|Q6TUH9_RAT	RAT.fasta	127 717,8	89,3 %	1	1	1	0,00306%	1,99%
My Experiment	Control	Control	091012_CTL-02	Collagen alpha-1(XII) chain OS=Rattus norvegicus GN=Col12a1 PE=2 SV=2	tr|D3Z9F8|D3Z9F8_RAT,tr|F1LQC3|F1LQC3_RAT	RAT.fasta	209 572,2	100,0 %	74	92	151	0,462%	37,7%
My Experiment	Control	Control	091012_CTL-02	Macrophage migration inhibitory factor OS=Rattus norvegicus GN=Mif PE=1 SV=4	sp|P30904|MIF_RAT,tr|D3ZE63|D3ZE63_RAT,tr|D4A3P7|D4A3P7_RAT	RAT.fasta	12 658,5	99,5 %	1	1	1	0,00306%	7,83%
My Experiment	Control	Control	091012_CTL-02	Isoform Short of Long-chain-fatty-acid--CoA ligase 3 OS=Rattus norvegicus GN=Acsl3	sp|Q63151-2|ACSL3_RAT-DECOY,sp|Q63151|ACSL3_RAT-DECOY		0,0	98,6 %	1	2	3	0,00917%	0,000%
My Experiment	Control	Control	091012_CTL-02	Beta-galactosidase OS=Rattus norvegicus GN=Glb1 PE=3 SV=1	tr|D3ZUM4|D3ZUM4_RAT	RAT.fasta	73 231,2	100,0 %	3	3	3	0,00917%	5,72%
My Experiment	Control	Control	091012_CTL-02	Nucleoside diphosphate kinase B OS=Rattus norvegicus GN=Nme2 PE=1 SV=1	sp|P19804|NDKB_RAT	RAT.fasta	17 283,3	100,0 %	2	3	3	0,00917%	38,2%
My Experiment	Control	Control	091012_CTL-02	Uncharacterized protein OS=Rattus norvegicus GN=Sirt2 PE=4 SV=1	tr|D3ZME8|D3ZME8_RAT		0,0	99,2 %	1	1	1	0,00306%	0,000%
My Experiment	Control	Control	091012_CTL-02	Uncharacterized protein OS=Rattus norvegicus PE=4 SV=1	tr|D4A645|D4A645_RAT-DECOY		0,0	100,0 %	2	2	3	0,00917%	0,000%
My Experiment	Control	Control	091012_CTL-02	Transcription factor COE1 OS=Rattus norvegicus GN=Ebf1 PE=1 SV=2	sp|Q63398|COE1_RAT-DECOY		0,0	99,9 %	2	2	2	0,00611%	0,000%
My Experiment	Control	Control	091012_CTL-02	Carnitine O-palmitoyltransferase 1, liver isoform OS=Rattus norvegicus GN=Cpt1a PE=1 SV=2	sp|P32198|CPT1A_RAT-DECOY		0,0	99,9 %	2	2	2	0,00611%	0,000%
My Experiment	Control	Control	091012_CTL-02	Uncharacterized protein OS=Rattus norvegicus PE=4 SV=1	tr|D4A2S4|D4A2S4_RAT-DECOY		0,0	11,7 %	0	0	0	0,000%	0,000%
My Experiment	Control	Control	091012_CTL-02	Leukemia inhibitory factor receptor OS=Rattus norvegicus GN=Lifr PE=2 SV=1	sp|O70535|LIFR_RAT	RAT.fasta	122 395,5	94,3 %	1	1	1	0,00306%	2,20%
My Experiment	Control	Control	091012_CTL-02	Glial fibrillary acidic protein OS=Rattus norvegicus GN=Gfap PE=1 SV=2	sp|P47819|GFAP_RAT,tr|F1LSI8|F1LSI8_RAT	RAT.fasta	49 957,9	100,0 %	3	4	6	0,0183%	5,58%
My Experiment	Control	Control	091012_CTL-02	Protein Dnah11 (Fragment) OS=Rattus norvegicus GN=Dnah11 PE=2 SV=2	tr|E9PU24|E9PU24_RAT	RAT.fasta	320 328,7	100,0 %	4	4	4	0,0122%	0,748%
My Experiment	Control	Control	091012_CTL-02	L-lactate dehydrogenase B chain OS=Rattus norvegicus GN=Ldhb PE=1 SV=2	sp|P42123|LDHB_RAT	RAT.fasta	36 612,5	99,5 %	1	1	1	0,00306%	3,59%
My Experiment	Control	Control	091012_CTL-02	Potassium voltage-gated channel subfamily KQT member 2 OS=Rattus norvegicus GN=Kcnq2 PE=2 SV=1	tr|D3ZAD5|D3ZAD5_RAT	RAT.fasta	97 923,1	99,4 %	2	2	2	0,00611%	4,28%
My Experiment	Control	Control	091012_CTL-02	Uncharacterized protein OS=Rattus norvegicus GN=Eprs PE=3 SV=1	tr|F1LMJ9|F1LMJ9_RAT-DECOY,tr|Q6TXE9|Q6TXE9_RAT-DECOY		0,0	89,1 %	1	1	1	0,00306%	0,000%
My Experiment	Control	Control	091012_CTL-02	Rabphilin-3A OS=Rattus norvegicus GN=Rph3a PE=1 SV=1	sp|P47709|RP3A_RAT,tr|F1LPB9|F1LPB9_RAT	RAT.fasta	75 833,3	82,3 %	1	1	1	0,00306%	3,07%
My Experiment	Control	Control	091012_CTL-02	Uncharacterized protein OS=Rattus norvegicus GN=Agxt2l2 PE=3 SV=1	tr|D3ZFL7|D3ZFL7_RAT,tr|F1LMP4|F1LMP4_RAT		0,0	100,0 %	2	2	2	0,00611%	0,000%
My Experiment	Control	Control	091012_CTL-02	Uncharacterized protein OS=Rattus norvegicus PE=4 SV=1	tr|D4A3M6|D4A3M6_RAT-DECOY		0,0	30,5 %	0	0	0	0,000%	0,000%
My Experiment	Control	Control	091012_CTL-02	FK506 binding protein 10 OS=Rattus norvegicus GN=Fkbp10 PE=2 SV=1	tr|Q5U2V1|Q5U2V1_RAT	RAT.fasta	64 788,7	100,0 %	7	8	12	0,0367%	16,4%
My Experiment	Control	Control	091012_CTL-02	Mast cell carboxypeptidase A (Fragment) OS=Rattus norvegicus GN=Cpa3 PE=1 SV=2	sp|P21961|CBPA3_RAT-DECOY		0,0	100,0 %	2	2	2	0,00611%	0,000%
My Experiment	Control	Control	091012_CTL-02	Protein Col8a2 OS=Rattus norvegicus GN=Col8a2 PE=2 SV=1	tr|D4ADG9|D4ADG9_RAT	RAT.fasta	66 931,9	100,0 %	3	3	3	0,00917%	9,73%
My Experiment	Control	Control	091012_CTL-02	Periplakin (Predicted) OS=Rattus norvegicus GN=Ppl PE=4 SV=1	tr|D4A5T8|D4A5T8_RAT-DECOY		0,0	13,0 %	0	0	0	0,000%	0,000%
My Experiment	Control	Control	091012_CTL-02	Granulins OS=Rattus norvegicus GN=Grn PE=1 SV=3	sp|P23785|GRN_RAT	RAT.fasta	63 366,6	100,0 %	9	9	14	0,0428%	25,0%
My Experiment	Control	Control	091012_CTL-02	Thioredoxin reductase 1, cytoplasmic OS=Rattus norvegicus GN=Txnrd1 PE=1 SV=4	sp|O89049|TRXR1_RAT-DECOY		0,0	11,9 %	0	0	0	0,000%	0,000%
My Experiment	Control	Control	091012_CTL-02	Uncharacterized protein OS=Rattus norvegicus GN=Plekha5 PE=4 SV=1	tr|E9PTG5|E9PTG5_RAT-DECOY		0,0	99,9 %	2	2	2	0,00611%	0,000%
My Experiment	Control	Control	091012_CTL-02	60 kDa heat shock protein, mitochondrial OS=Rattus norvegicus GN=Hspd1 PE=1 SV=1	sp|P63039|CH60_RAT	RAT.fasta	60 956,8	87,8 %	1	1	1	0,00306%	1,57%
My Experiment	Control	Control	091012_CTL-02	Condensin complex subunit 1 OS=Rattus norvegicus GN=Ncapd2 PE=3 SV=1	tr|D3ZHP6|D3ZHP6_RAT-DECOY		0,0	54,2 %	1	1	1	0,00306%	0,000%
My Experiment	Control	Control	091012_CTL-02	Protein Ints7 OS=Rattus norvegicus GN=Ints7 PE=2 SV=1	tr|D4ADS6|D4ADS6_RAT	RAT.fasta	106 914,8	65,8 %	1	1	1	0,00306%	1,45%
My Experiment	Control	Control	091012_CTL-02	Radial spoke head 10 homolog B OS=Rattus norvegicus GN=Rsph10b PE=2 SV=1	sp|Q66HB5|RS10B_RAT-DECOY		0,0	97,5 %	2	2	2	0,00611%	0,000%
My Experiment	Control	Control	091012_CTL-02	Sec1 family domain-containing protein 1 OS=Rattus norvegicus GN=Scfd1 PE=1 SV=1	sp|Q62991|SCFD1_RAT,tr|D3ZNA2|D3ZNA2_RAT	RAT.fasta	72 265,0	99,9 %	2	2	2	0,00611%	7,69%
My Experiment	Control	Control	091012_CTL-02	Cytoplasmic dynein 2 heavy chain 1 OS=Rattus norvegicus GN=Dync2h1 PE=1 SV=1	sp|Q9JJ79|DYHC2_RAT	RAT.fasta	492 224,8	99,9 %	2	2	2	0,00611%	1,16%
My Experiment	Control	Control	091012_CTL-02	Uncharacterized protein OS=Rattus norvegicus PE=4 SV=1	tr|F1LR18|F1LR18_RAT-DECOY		0,0	11,5 %	0	0	0	0,000%	0,000%
My Experiment	Control	Control	091012_CTL-02	Uncharacterized protein OS=Rattus norvegicus GN=Xrn1 PE=4 SV=1	tr|D4ABN8|D4ABN8_RAT-DECOY		0,0	72,3 %	1	1	1	0,00306%	0,000%
My Experiment	Control	Control	091012_CTL-02	Calreticulin OS=Rattus norvegicus GN=Calr PE=1 SV=1	sp|P18418|CALR_RAT	RAT.fasta	47 997,0	82,8 %	1	1	1	0,00306%	2,88%
My Experiment	Control	Control	091012_CTL-02	Sodium/potassium-transporting ATPase subunit alpha-3 OS=Rattus norvegicus GN=Atp1a3 PE=1 SV=2	sp|P06687|AT1A3_RAT,tr|D3ZE88|D3ZE88_RAT	RAT.fasta	111 694,4	16,1 %	0	0	0	0,000%	0,000%
My Experiment	Control	Control	091012_CTL-02	Protein Col6a3 OS=Rattus norvegicus GN=Col6a3 PE=2 SV=2	tr|D4A111|D4A111_RAT	RAT.fasta	306 150,3	100,0 %	12	12	12	0,0367%	6,63%
My Experiment	Control	Control	091012_CTL-02	Procollagen-lysine,2-oxoglutarate 5-dioxygenase 2 OS=Rattus norvegicus GN=Plod2 PE=4 SV=1	tr|D3ZQR7|D3ZQR7_RAT	RAT.fasta	87 014,0	100,0 %	14	16	20	0,0611%	26,4%
My Experiment	Control	Control	091012_CTL-02	Isoform E1 of Drebrin OS=Rattus norvegicus GN=Dbn1	sp|Q07266-2|DREB_RAT,sp|Q07266|DREB_RAT	RAT.fasta	77 471,1	84,3 %	1	1	1	0,00306%	1,70%
My Experiment	Control	Control	091012_CTL-02	Uncharacterized protein OS=Rattus norvegicus GN=Krt10 PE=3 SV=1	tr|D4AEM8|D4AEM8_RAT		0,0	100,0 %	15	22	64	0,196%	0,000%
My Experiment	Control	Control	091012_CTL-02	Uncharacterized protein (Fragment) OS=Rattus norvegicus PE=4 SV=1	tr|F1M3A4|F1M3A4_RAT-DECOY		0,0	99,8 %	2	2	2	0,00611%	0,000%
My Experiment	Control	Control	091012_CTL-02	3'(2'),5'-bisphosphate nucleotidase 1 OS=Rattus norvegicus GN=Bpnt1 PE=1 SV=1	sp|Q9Z1N4|BPNT1_RAT	RAT.fasta	33 174,5	95,1 %	1	1	1	0,00306%	9,42%
My Experiment	Control	Control	091012_CTL-02	Protein Dnahc8 OS=Rattus norvegicus GN=Dnah8 PE=4 SV=2	tr|F1MAM6|F1MAM6_RAT	RAT.fasta	478 575,0	20,3 %	0	0	0	0,000%	0,000%
My Experiment	Control	Control	091012_CTL-02	Protein Itih2 OS=Rattus norvegicus GN=Itih2 PE=2 SV=2	tr|D3ZFH5|D3ZFH5_RAT	RAT.fasta	106 528,4	100,0 %	3	3	5	0,0153%	6,63%
My Experiment	Control	Control	091012_CTL-02	Uncharacterized protein (Fragment) OS=Rattus norvegicus GN=Myo7b PE=4 SV=1	tr|F1M885|F1M885_RAT-DECOY		0,0	99,9 %	2	2	2	0,00611%	0,000%
My Experiment	Control	Control	091012_CTL-02	Uncharacterized protein OS=Rattus norvegicus GN=Prex1 PE=4 SV=1	tr|D3ZBC2|D3ZBC2_RAT-DECOY,tr|D3ZS72|D3ZS72_RAT-DECOY		0,0	95,8 %	2	2	2	0,00611%	0,000%
My Experiment	Control	Control	091012_CTL-02	Rho GDP-dissociation inhibitor 1 OS=Rattus norvegicus GN=Arhgdia PE=1 SV=1	sp|Q5XI73|GDIR1_RAT	RAT.fasta	23 408,0	100,0 %	2	2	3	0,00917%	15,2%
My Experiment	Control	Control	091012_CTL-02	Isoform 4 of Latrophilin-3 OS=Rattus norvegicus GN=Lphn3	sp|Q9Z173-4|LPHN3_RAT,sp|Q9Z173-6|LPHN3_RAT	RAT.fasta	144 895,3	99,9 %	2	2	2	0,00611%	4,31%
My Experiment	Control	Control	091012_CTL-02	Alpha-actinin-1 OS=Rattus norvegicus GN=Actn1 PE=1 SV=1	sp|Q9Z1P2|ACTN1_RAT,tr|F1M1N4|F1M1N4_RAT,tr|Q6GMN8|Q6GMN8_RAT,tr|Q6T487|Q6T487_RAT	RAT.fasta	102 963,9	100,0 %	6	6	8	0,0245%	22,6%
My Experiment	Control	Control	091012_CTL-02	Uncharacterized protein OS=Rattus norvegicus GN=Nrap PE=4 SV=1	tr|D3ZLB6|D3ZLB6_RAT-DECOY		0,0	96,7 %	1	1	1	0,00306%	0,000%
My Experiment	Control	Control	091012_CTL-02	Uncharacterized protein OS=Rattus norvegicus GN=LOC100362547 PE=4 SV=1	tr|D3ZGW2|D3ZGW2_RAT-DECOY		0,0	94,7 %	1	1	1	0,00306%	0,000%
My Experiment	Control	Control	091012_CTL-02	Protein Cdadc1 OS=Rattus norvegicus GN=Cdadc1 PE=2 SV=2	tr|E9PT98|E9PT98_RAT,tr|E9PTG4|E9PTG4_RAT,tr|F1MAC1|F1MAC1_RAT	RAT.fasta	0,0	98,6 %	1	1	1	0,00306%	0,000%
My Experiment	Control	Control	091012_CTL-02	Poly(A)-specific ribonuclease OS=Rattus norvegicus GN=Parn PE=2 SV=2	tr|D3ZJM8|D3ZJM8_RAT	RAT.fasta	71 441,1	99,8 %	2	2	2	0,00611%	6,57%
My Experiment	Control	Control	091012_CTL-02	Intraflagellar transport 74 homolog (Chlamydomonas) OS=Rattus norvegicus GN=Ift74 PE=2 SV=1	tr|Q5XIR2|Q5XIR2_RAT-DECOY		0,0	78,7 %	1	2	2	0,00611%	0,000%
My Experiment	Control	Control	091012_CTL-02	Uncharacterized protein OS=Rattus norvegicus PE=4 SV=1	tr|F1LLX1|F1LLX1_RAT,tr|F1LRR0|F1LRR0_RAT,tr|F1LSI4|F1LSI4_RAT		0,0	100,0 %	16	21	34	0,104%	0,000%
My Experiment	Control	Control	091012_CTL-02	14-3-3 protein gamma OS=Rattus norvegicus GN=Ywhag PE=1 SV=2	sp|P61983|1433G_RAT	RAT.fasta	28 303,1	99,4 %	1	1	1	0,00306%	5,67%
My Experiment	Control	Control	091012_CTL-02	Apolipoprotein B-100 OS=Rattus norvegicus GN=Apob PE=1 SV=1	sp|Q7TMA5|APOB_RAT-DECOY,tr|F1M6Z1|F1M6Z1_RAT-DECOY		0,0	7,0 %	0	0	0	0,000%	0,000%
My Experiment	Control	Control	091012_CTL-02	NAD(P)H dehydrogenase [quinone] 1 OS=Rattus norvegicus GN=Nqo1 PE=1 SV=4	sp|P05982|NQO1_RAT	RAT.fasta	30 947,5	99,5 %	2	2	3	0,00917%	15,7%
My Experiment	Control	Control	091012_CTL-02	Keratin, type I cytoskeletal 13 OS=Rattus norvegicus GN=Krt13 PE=2 SV=1	sp|Q6IFV4|K1C13_RAT	RAT.fasta	47 730,8	100,0 %	3	3	4	0,0122%	13,2%
My Experiment	Control	Control	091012_CTL-02	Placenta growth factor OS=Rattus norvegicus GN=Pgf PE=1 SV=1	sp|Q63434|PLGF_RAT	RAT.fasta	17 681,3	100,0 %	2	2	2	0,00611%	21,5%
My Experiment	Control	Control	091012_CTL-02	Protein LOC100909752 (Fragment) OS=Rattus norvegicus GN=Col15a1 PE=2 SV=2	tr|F1LPD0|F1LPD0_RAT,tr|F1LQE4|F1LQE4_RAT	RAT.fasta	0,0	99,5 %	2	2	2	0,00611%	0,000%
My Experiment	Control	Control	091012_CTL-02	NADP-dependent malic enzyme OS=Rattus norvegicus GN=Me1 PE=1 SV=2	sp|P13697|MAOX_RAT,tr|F1LQQ1|F1LQQ1_RAT	RAT.fasta	64 004,3	15,7 %	0	0	0	0,000%	0,000%
My Experiment	Control	Control	091012_CTL-02	Lanosterol 14-alpha demethylase OS=Rattus norvegicus GN=Cyp51a1 PE=2 SV=1	sp|Q64654|CP51A_RAT-DECOY		0,0	98,7 %	2	2	2	0,00611%	0,000%
My Experiment	Control	Control	091012_CTL-02	Isoform 2 of Glutamate [NMDA] receptor subunit 3A OS=Rattus norvegicus GN=Grin3a	sp|Q9R1M7-2|NMD3A_RAT-DECOY,sp|Q9R1M7|NMD3A_RAT-DECOY		0,0	99,8 %	3	3	4	0,0122%	0,000%
My Experiment	Control	Control	091012_CTL-02	Elongation factor 1-alpha 1 OS=Rattus norvegicus GN=Eef1a1 PE=1 SV=1	sp|P62630|EF1A1_RAT,tr|D3ZC88|D3ZC88_RAT	RAT.fasta	50 114,2	100,0 %	3	3	4	0,0122%	10,2%
My Experiment	Control	Control	091012_CTL-02	Uncharacterized protein (Fragment) OS=Rattus norvegicus PE=2 SV=2	tr|F1LQH0|F1LQH0_RAT,tr|F1M705|F1M705_RAT	RAT.fasta	0,0	95,4 %	2	2	2	0,00611%	0,000%
My Experiment	Control	Control	091012_CTL-02	Polymerase (RNA) III (DNA directed) polypeptide E (Predicted) OS=Rattus norvegicus GN=Polr3e PE=4 SV=1	tr|D3ZP45|D3ZP45_RAT-DECOY		0,0	7,3 %	0	0	0	0,000%	0,000%
My Experiment	Control	Control	091012_CTL-02	Uncharacterized protein (Fragment) OS=Rattus norvegicus PE=4 SV=1	tr|F1LZD6|F1LZD6_RAT		0,0	99,9 %	2	2	3	0,00917%	0,000%
My Experiment	Control	Control	091012_CTL-02	Protein Cntrl OS=Rattus norvegicus GN=Cntrl PE=2 SV=2	tr|D4A619|D4A619_RAT	RAT.fasta	267 935,7	71,3 %	1	1	1	0,00306%	0,557%
My Experiment	Control	Control	091012_CTL-02	Protein RGD1563978 OS=Rattus norvegicus GN=RGD1563978 PE=4 SV=2	tr|D3ZHP9|D3ZHP9_RAT	RAT.fasta	91 578,9	94,7 %	2	2	2	0,00611%	4,44%
My Experiment	Control	Control	091012_CTL-02	WD repeat-containing protein 1 OS=Rattus norvegicus GN=Wdr1 PE=1 SV=3	sp|Q5RKI0|WDR1_RAT	RAT.fasta	66 181,1	59,9 %	1	1	1	0,00306%	1,65%
My Experiment	Control	Control	091012_CTL-02	Protein S100-A11 OS=Rattus norvegicus GN=S100a11 PE=3 SV=1	sp|Q6B345|S10AB_RAT	RAT.fasta	11 065,2	100,0 %	2	2	2	0,00611%	27,6%
My Experiment	Control	Control	091012_CTL-02	Uncharacterized protein OS=Rattus norvegicus GN=Pcbp1 PE=4 SV=1	tr|D3ZS68|D3ZS68_RAT		0,0	5,2 %	0	0	0	0,000%	0,000%
My Experiment	Control	Control	091012_CTL-02	Protein Cd207 OS=Rattus norvegicus GN=Cd207 PE=4 SV=2	tr|D3ZBX0|D3ZBX0_RAT	RAT.fasta	38 159,5	99,3 %	2	2	2	0,00611%	8,43%
My Experiment	Control	Control	091012_CTL-02	DNA damage-binding protein 1 OS=Rattus norvegicus GN=Ddb1 PE=2 SV=1	sp|Q9ESW0|DDB1_RAT	RAT.fasta	126 864,1	17,3 %	0	0	0	0,000%	0,000%
My Experiment	Control	Control	091012_CTL-02	Uncharacterized protein OS=Rattus norvegicus GN=Tnn PE=4 SV=1	tr|D3ZK12|D3ZK12_RAT-DECOY		0,0	98,9 %	2	2	3	0,00917%	0,000%
My Experiment	Control	Control	091012_CTL-02	Protein Dsp OS=Rattus norvegicus GN=Dsp PE=2 SV=1	tr|F1LMV6|F1LMV6_RAT	RAT.fasta	332 400,6	100,0 %	10	12	15	0,0459%	4,21%
My Experiment	Control	Control	091012_CTL-02	Ubiquitin carboxyl-terminal hydrolase isozyme L1 OS=Rattus norvegicus GN=Uchl1 PE=1 SV=2	sp|Q00981|UCHL1_RAT,tr|F1M2H4|F1M2H4_RAT	RAT.fasta	24 838,2	100,0 %	2	2	2	0,00611%	25,6%
My Experiment	Control	Control	091012_CTL-02	Uncharacterized protein (Fragment) OS=Rattus norvegicus GN=Bdp1 PE=4 SV=2	tr|D3ZDI4|D3ZDI4_RAT	RAT.fasta	89 057,6	8,4 %	0	0	0	0,000%	0,000%
My Experiment	Control	Control	091012_CTL-02	Uncharacterized protein OS=Rattus norvegicus GN=Sec63 PE=4 SV=1	tr|D3ZBN7|D3ZBN7_RAT-DECOY,tr|D4A2Z6|D4A2Z6_RAT-DECOY		0,0	100,0 %	2	2	2	0,00611%	0,000%
My Experiment	Control	Control	091012_CTL-02	Uncharacterized protein OS=Rattus norvegicus GN=Dlg1 PE=4 SV=1	tr|D3ZCN4|D3ZCN4_RAT-DECOY,tr|D3ZCN6|D3ZCN6_RAT-DECOY,tr|F1LNM0|F1LNM0_RAT-DECOY		0,0	99,9 %	3	3	3	0,00917%	0,000%
My Experiment	Control	Control	091012_CTL-02	Phosphoglycerate mutase 1 OS=Rattus norvegicus GN=Pgam1 PE=1 SV=4	sp|P25113|PGAM1_RAT	RAT.fasta	28 832,8	99,5 %	1	1	1	0,00306%	5,51%
My Experiment	Control	Control	091012_CTL-02	UMP-CMP kinase OS=Rattus norvegicus GN=Cmpk1 PE=1 SV=2	sp|Q4KM73|KCY_RAT	RAT.fasta	22 170,2	92,1 %	1	1	1	0,00306%	14,8%
My Experiment	Control	Control	091012_CTL-02	Nucleolar protein 3 OS=Rattus norvegicus GN=Nol3 PE=1 SV=1	sp|Q62881|NOL3_RAT	RAT.fasta	24 576,1	98,6 %	1	1	1	0,00306%	11,8%
My Experiment	Control	Control	091012_CTL-02	Uncharacterized protein (Fragment) OS=Rattus norvegicus GN=Dock11 PE=4 SV=1	tr|F1LQ91|F1LQ91_RAT-DECOY		0,0	97,8 %	1	1	1	0,00306%	0,000%
My Experiment	Control	Control	091012_CTL-02	Protein Myo5c OS=Rattus norvegicus GN=Myo5c PE=2 SV=2	tr|F1M111|F1M111_RAT	RAT.fasta	202 311,8	6,0 %	0	0	0	0,000%	0,000%
My Experiment	Control	Control	091012_CTL-02	Protein Spag17 (Fragment) OS=Rattus norvegicus GN=Spag17 PE=4 SV=2	tr|D3ZXP4|D3ZXP4_RAT	RAT.fasta	259 878,4	99,7 %	2	2	2	0,00611%	1,00%
My Experiment	Control	Control	091012_CTL-02	Glyceraldehyde-3-phosphate dehydrogenase OS=Rattus norvegicus GN=Gapdh PE=1 SV=3	sp|P04797|G3P_RAT	RAT.fasta	35 828,1	99,9 %	2	2	2	0,00611%	12,6%
My Experiment	Control	Control	091012_CTL-02	Destrin OS=Rattus norvegicus GN=Dstn PE=1 SV=3	sp|Q7M0E3|DEST_RAT	RAT.fasta	18 534,1	100,0 %	2	2	2	0,00611%	18,8%
My Experiment	Control	Control	091012_CTL-02	Uncharacterized protein OS=Rattus norvegicus GN=Mark4 PE=4 SV=1	tr|D4A6T9|D4A6T9_RAT-DECOY		0,0	88,3 %	1	1	1	0,00306%	0,000%
My Experiment	Control	Control	091012_CTL-02	Uncharacterized protein OS=Rattus norvegicus GN=Atp2b2 PE=4 SV=1	tr|D3ZCE9|D3ZCE9_RAT-DECOY,tr|D4A8B3|D4A8B3_RAT-DECOY		0,0	91,4 %	1	1	1	0,00306%	0,000%
My Experiment	Control	Control	091012_CTL-02	Uncharacterized protein OS=Rattus norvegicus GN=Hivep2 PE=4 SV=1	tr|D3ZG14|D3ZG14_RAT		0,0	82,9 %	1	1	1	0,00306%	0,000%
My Experiment	Control	Control	091012_CTL-02	Uncharacterized protein (Fragment) OS=Rattus norvegicus PE=4 SV=1	tr|F1LU84|F1LU84_RAT		0,0	79,6 %	1	1	1	0,00306%	0,000%
My Experiment	Control	Control	091012_CTL-02	Uncharacterized protein OS=Rattus norvegicus GN=Scn7a PE=3 SV=1	tr|F1LNV8|F1LNV8_RAT-DECOY,tr|F1LQQ7|F1LQQ7_RAT-DECOY,tr|F1LSB7|F1LSB7_RAT-DECOY,tr|F1M780|F1M780_RAT-DECOY		0,0	99,8 %	2	2	2	0,00611%	0,000%
My Experiment	Control	Control	091012_CTL-02	Ubiquitin-like modifier-activating enzyme 1 OS=Rattus norvegicus GN=Uba1 PE=1 SV=1	sp|Q5U300|UBA1_RAT	RAT.fasta	117 788,8	67,2 %	1	1	1	0,00306%	2,46%
My Experiment	Control	Control	091012_CTL-02	Protein Srrm2 OS=Rattus norvegicus GN=Srrm2 PE=2 SV=2	tr|F1LRJ2|F1LRJ2_RAT	RAT.fasta	296 102,5	87,0 %	1	1	1	0,00306%	0,813%
My Experiment	Control	Control	091012_CTL-02	ELKS/Rab6-interacting/CAST family member 1 OS=Rattus norvegicus GN=Erc1 PE=1 SV=1	sp|Q811U3|RB6I2_RAT-DECOY,tr|F1LPE9|F1LPE9_RAT-DECOY		0,0	71,8 %	1	1	1	0,00306%	0,000%
My Experiment	Control	Control	091012_CTL-02	Uncharacterized protein (Fragment) OS=Rattus norvegicus PE=4 SV=1	tr|F1M1Q2|F1M1Q2_RAT-DECOY		0,0	89,1 %	2	2	2	0,00611%	0,000%
My Experiment	Control	Control	091012_CTL-02	Protein-lysine 6-oxidase OS=Rattus norvegicus GN=Lox PE=1 SV=2	sp|P16636|LYOX_RAT	RAT.fasta	46 558,9	99,9 %	2	2	5	0,0153%	6,33%
My Experiment	Control	Control	091012_CTL-02	Uncharacterized protein OS=Rattus norvegicus GN=Rnf17 PE=4 SV=1	tr|D3ZR85|D3ZR85_RAT-DECOY		0,0	13,0 %	0	0	0	0,000%	0,000%
My Experiment	Control	Control	091012_CTL-02	Elongation factor 2 OS=Rattus norvegicus GN=Eef2 PE=1 SV=4	sp|P05197|EF2_RAT	RAT.fasta	95 286,0	100,0 %	4	4	4	0,0122%	8,28%
My Experiment	Control	Control	091012_CTL-02	Protein Smtnl2 OS=Rattus norvegicus GN=Smtnl2 PE=2 SV=1	tr|D3ZUC1|D3ZUC1_RAT	RAT.fasta	49 579,3	98,3 %	2	2	2	0,00611%	10,1%
My Experiment	Control	Control	091012_CTL-02	Collagen alpha-1(V) chain OS=Rattus norvegicus GN=Col5a1 PE=1 SV=1	sp|Q9JI03|CO5A1_RAT	RAT.fasta	183 990,1	100,0 %	23	32	53	0,162%	21,0%
My Experiment	Control	Control	091012_CTL-02	Protein Lamc1 OS=Rattus norvegicus GN=Lamc1 PE=4 SV=1	tr|F1MAA7|F1MAA7_RAT	RAT.fasta	177 385,1	100,0 %	2	2	2	0,00611%	2,05%
My Experiment	Control	Control	091012_CTL-02	Adenylate kinase isoenzyme 1 OS=Rattus norvegicus GN=Ak1 PE=1 SV=3	sp|P39069|KAD1_RAT	RAT.fasta	21 584,4	63,9 %	1	1	1	0,00306%	8,76%
My Experiment	Control	Control	091012_CTL-02	Centrosomal protein KIAA1731 homolog OS=Rattus norvegicus PE=2 SV=2	sp|A4L9P8|K1731_RAT	RAT.fasta	269 980,1	84,2 %	1	1	1	0,00306%	0,793%
My Experiment	Control	Control	091012_CTL-02	Heat shock protein HSP 90-alpha OS=Rattus norvegicus GN=Hsp90aa1 PE=1 SV=3	sp|P82995|HS90A_RAT	RAT.fasta	84 818,3	98,6 %	1	1	1	0,00306%	3,00%
My Experiment	Control	Control	091012_CTL-02	Uncharacterized protein OS=Rattus norvegicus GN=Asb14 PE=4 SV=1	tr|F1M7G2|F1M7G2_RAT		0,0	65,0 %	1	1	1	0,00306%	0,000%
My Experiment	Control	Control	091012_CTL-02	Protein Mfsd7 OS=Rattus norvegicus GN=Mfsd7 PE=4 SV=1	tr|D3ZU10|D3ZU10_RAT	RAT.fasta	54 564,6	99,6 %	2	2	2	0,00611%	7,95%
My Experiment	Control	Control	091012_CTL-02	Tyrosine-protein kinase CSK OS=Rattus norvegicus GN=Csk PE=1 SV=1	sp|P32577|CSK_RAT	RAT.fasta	50 746,9	100,0 %	2	2	2	0,00611%	9,33%
My Experiment	Control	Control	091012_CTL-02	Cytoplasmic dynein 2 heavy chain 1 OS=Rattus norvegicus GN=Dync2h1 PE=1 SV=1	sp|Q9JJ79|DYHC2_RAT-DECOY		0,0	99,4 %	1	1	1	0,00306%	0,000%
My Experiment	Control	Control	091012_CTL-02	RCG39766, isoform CRA_b OS=Rattus norvegicus GN=Crebzf PE=3 SV=1	tr|D3ZU42|D3ZU42_RAT-DECOY		0,0	100,0 %	2	2	2	0,00611%	0,000%
My Experiment	Control	Control	091012_CTL-02	Amyloid beta A4 protein OS=Rattus norvegicus GN=App PE=1 SV=2	sp|P08592|A4_RAT	RAT.fasta	86 701,9	100,0 %	2	2	2	0,00611%	4,16%
My Experiment	Control	Control	091012_CTL-02	Arginyl-tRNA--protein transferase 1 OS=Rattus norvegicus GN=Ate1 PE=3 SV=1	tr|D3ZF95|D3ZF95_RAT,tr|D3ZXH9|D3ZXH9_RAT,tr|D4A2N1|D4A2N1_RAT,tr|D4AA22|D4AA22_RAT	RAT.fasta	58 217,3	99,9 %	2	2	2	0,00611%	10,2%
My Experiment	Control	Control	091012_CTL-02	Protein Tnn OS=Rattus norvegicus GN=Tnn PE=2 SV=2	tr|D3ZK12|D3ZK12_RAT,tr|D3ZK14|D3ZK14_RAT	RAT.fasta	0,0	100,0 %	6	6	9	0,0275%	0,000%
My Experiment	Control	Control	091012_CTL-02	Caspase recruitment domain-containing protein 9 OS=Rattus norvegicus GN=Card9 PE=2 SV=1	sp|Q9EPY0|CARD9_RAT-DECOY,tr|D3ZFU5|D3ZFU5_RAT-DECOY,tr|F1LQK8|F1LQK8_RAT-DECOY		0,0	75,7 %	1	1	1	0,00306%	0,000%
My Experiment	Control	Control	091012_CTL-02	Protein Wdr96 (Fragment) OS=Rattus norvegicus GN=Wdr96 PE=2 SV=2	tr|F1LN76|F1LN76_RAT	RAT.fasta	191 475,3	63,3 %	1	1	2	0,00611%	1,08%
My Experiment	Control	Control	091012_CTL-02	Potassium voltage-gated channel subfamily B member 2 OS=Rattus norvegicus GN=Kcnb2 PE=2 SV=2	sp|Q63099|KCNB2_RAT-DECOY		0,0	99,8 %	2	2	2	0,00611%	0,000%
My Experiment	Control	Control	091012_CTL-02	Protein Scyl3 OS=Rattus norvegicus GN=Scyl3 PE=4 SV=1	tr|D3ZK09|D3ZK09_RAT	RAT.fasta	81 530,5	93,0 %	2	2	2	0,00611%	4,22%
My Experiment	Control	Control	091012_CTL-02	Isoform 1 of Ectonucleotide pyrophosphatase/phosphodiesterase family member 1 OS=Rattus norvegicus GN=Enpp1	sp|Q924C3-2|ENPP1_RAT-DECOY,sp|Q924C3|ENPP1_RAT-DECOY		0,0	98,9 %	2	2	2	0,00611%	0,000%
My Experiment	Control	Control	091012_CTL-02	Tubulin beta-2A chain OS=Rattus norvegicus GN=Tubb2a PE=1 SV=1	sp|P85108|TBB2A_RAT	RAT.fasta	49 907,1	99,5 %	1	1	1	0,00306%	2,25%
My Experiment	Control	Control	091012_CTL-02	Peroxiredoxin-1 OS=Rattus norvegicus GN=Prdx1 PE=1 SV=1	sp|Q63716|PRDX1_RAT	RAT.fasta	22 110,2	98,5 %	1	1	1	0,00306%	5,53%
My Experiment	Control	Control	091012_CTL-02	Protein Zfp281 (Fragment) OS=Rattus norvegicus GN=Zfp281 PE=2 SV=1	tr|F1LMD1|F1LMD1_RAT	RAT.fasta	94 981,9	97,6 %	2	2	3	0,00917%	4,70%
My Experiment	Control	Control	091012_CTL-02	Follistatin-related protein 3 OS=Rattus norvegicus GN=Fstl3 PE=2 SV=1	sp|Q99PW7|FSTL3_RAT	RAT.fasta	27 107,4	100,0 %	2	2	2	0,00611%	14,1%
My Experiment	Control	Control	091012_CTL-02	Ryanodine receptor 2 OS=Rattus norvegicus GN=Ryr2 PE=2 SV=2	tr|F1LS89|F1LS89_RAT	RAT.fasta	549 891,4	76,9 %	1	1	1	0,00306%	0,476%
My Experiment	Control	Control	091012_CTL-02	DnaJ (Hsp40) related, subfamily B, member 13 OS=Rattus norvegicus GN=Dnajb13 PE=2 SV=1	tr|Q5YKV6|Q5YKV6_RAT-DECOY		0,0	95,2 %	1	1	1	0,00306%	0,000%
My Experiment	Control	Control	091012_CTL-02	Patatin-like phospholipase domain-containing protein 2 OS=Rattus norvegicus GN=Pnpla2 PE=2 SV=1	sp|P0C548|PLPL2_RAT,tr|D3ZHW2|D3ZHW2_RAT	RAT.fasta	52 568,0	98,5 %	2	2	2	0,00611%	6,49%
My Experiment	Control	Control	091012_CTL-02	Protein Rfc1 OS=Rattus norvegicus GN=Rfc1 PE=2 SV=2	tr|D3ZFT1|D3ZFT1_RAT	RAT.fasta	125 789,5	98,7 %	2	2	2	0,00611%	2,03%
My Experiment	Control	Control	091012_CTL-02	Heat shock 70 kDa protein 4L OS=Rattus norvegicus GN=Hspa4l PE=2 SV=1	tr|B4F772|B4F772_RAT	RAT.fasta	94 222,8	96,1 %	1	1	1	0,00306%	2,98%
My Experiment	Control	Control	091012_CTL-02	Protein LOC100911180 OS=Rattus norvegicus GN=Setdb1 PE=2 SV=1	tr|D4A081|D4A081_RAT	RAT.fasta	143 991,3	100,0 %	2	3	4	0,0122%	2,69%
My Experiment	Control	Control	091012_CTL-02	Uncharacterized protein OS=Rattus norvegicus GN=Eif2c1 PE=4 SV=1	tr|D4AC38|D4AC38_RAT-DECOY		0,0	94,4 %	2	2	2	0,00611%	0,000%
My Experiment	Control	Control	091012_CTL-02	Uncharacterized protein OS=Rattus norvegicus GN=Sdk2 PE=4 SV=1	tr|D4AB52|D4AB52_RAT-DECOY		0,0	96,9 %	2	2	2	0,00611%	0,000%
My Experiment	Control	Control	091012_CTL-02	Uncharacterized protein OS=Rattus norvegicus GN=Fbn1 PE=4 SV=1	tr|D3ZQM5|D3ZQM5_RAT		0,0	100,0 %	24	26	37	0,113%	0,000%
My Experiment	Control	Control	091012_CTL-02	Uncharacterized protein OS=Rattus norvegicus GN=Aspm PE=4 SV=1	tr|D3ZBY6|D3ZBY6_RAT		0,0	7,1 %	0	0	0	0,000%	0,000%
My Experiment	Control	Control	091012_CTL-02	Protein Rp1 OS=Rattus norvegicus GN=Rp1 PE=4 SV=2	tr|D4ABP8|D4ABP8_RAT	RAT.fasta	237 897,4	79,8 %	2	2	2	0,00611%	1,79%
My Experiment	Control	Control	091012_CTL-02	Bromodomain containing 3 (Predicted), isoform CRA_b OS=Rattus norvegicus GN=Brd3 PE=4 SV=2	tr|D3ZLS0|D3ZLS0_RAT,tr|D3ZWU1|D3ZWU1_RAT,tr|D4A7H7|D4A7H7_RAT,tr|E9PTC5|E9PTC5_RAT	RAT.fasta	0,0	30,4 %	0	0	0	0,000%	0,000%
My Experiment	Control	Control	091012_CTL-02	Coiled-coil domain-containing protein 80 OS=Rattus norvegicus GN=Ccdc80 PE=1 SV=1	sp|Q6QD51|CCD80_RAT	RAT.fasta	107 693,2	100,0 %	11	11	12	0,0367%	18,8%
My Experiment	Control	Control	091012_CTL-02	Follistatin-related protein 1 OS=Rattus norvegicus GN=Fstl1 PE=1 SV=1	sp|Q62632|FSTL1_RAT,tr|F1LWQ3|F1LWQ3_RAT,tr|F8WG88|F8WG88_RAT	RAT.fasta	34 621,6	100,0 %	12	17	35	0,107%	49,7%
My Experiment	Control	Control	091012_CTL-02	Fibronectin type III domain-containing protein 1 OS=Rattus norvegicus GN=Fndc1 PE=2 SV=2	sp|Q2Q0I9|FNDC1_RAT	RAT.fasta	194 048,8	100,0 %	11	13	15	0,0459%	10,5%
My Experiment	Control	Control	091012_CTL-02	Uncharacterized protein OS=Rattus norvegicus GN=Smarca2 PE=4 SV=1	tr|D3ZWH0|D3ZWH0_RAT-DECOY,tr|D4A4J2|D4A4J2_RAT-DECOY,tr|E9PTG1|E9PTG1_RAT-DECOY		0,0	98,9 %	2	2	4	0,0122%	0,000%
My Experiment	Control	Control	091012_CTL-02	Rab GDP dissociation inhibitor beta OS=Rattus norvegicus GN=Gdi2 PE=1 SV=2	sp|P50399|GDIB_RAT	RAT.fasta	50 539,1	100,0 %	3	3	4	0,0122%	15,1%
My Experiment	Control	Control	091012_CTL-02	Uncharacterized protein OS=Rattus norvegicus PE=4 SV=1	tr|D3ZBL6|D3ZBL6_RAT-DECOY,tr|D4A6E0|D4A6E0_RAT-DECOY		0,0	99,7 %	2	2	2	0,00611%	0,000%
My Experiment	Control	Control	091012_CTL-02	Ubiquitin carboxyl-terminal hydrolase OS=Rattus norvegicus GN=Usp47 PE=3 SV=1	tr|E9PT09|E9PT09_RAT		0,0	54,0 %	1	1	1	0,00306%	0,000%
My Experiment	Control	Control	091012_CTL-02	Angiopoietin-2 OS=Rattus norvegicus GN=Angpt2 PE=2 SV=2	sp|O35462|ANGP2_RAT-DECOY		0,0	99,9 %	2	2	2	0,00611%	0,000%
My Experiment	Control	Control	091012_CTL-02	Ubiquitin carboxyl-terminal hydrolase OS=Rattus norvegicus GN=Usp9x PE=3 SV=1	tr|D3ZC84|D3ZC84_RAT-DECOY,tr|D3ZXB5|D3ZXB5_RAT-DECOY		0,0	98,6 %	1	1	1	0,00306%	0,000%
My Experiment	Control	Control	091012_CTL-02	Cysteine and glycine-rich protein 1 OS=Rattus norvegicus GN=Csrp1 PE=2 SV=2	sp|P47875|CSRP1_RAT	RAT.fasta	20 613,2	100,0 %	3	3	7	0,0214%	28,0%
My Experiment	Control	Control	091012_CTL-02	Rho-associated protein kinase 2 OS=Rattus norvegicus GN=Rock2 PE=1 SV=2	sp|Q62868|ROCK2_RAT-DECOY,tr|D3ZZU3|D3ZZU3_RAT-DECOY,tr|F1LQT3|F1LQT3_RAT-DECOY		0,0	97,8 %	2	2	2	0,00611%	0,000%
My Experiment	Control	Control	091012_CTL-02	Uncharacterized protein (Fragment) OS=Rattus norvegicus GN=Tex13b PE=4 SV=1	tr|F1M1K8|F1M1K8_RAT-DECOY		0,0	92,7 %	2	2	2	0,00611%	0,000%
My Experiment	Control	Control	091012_CTL-02	Uncharacterized protein OS=Rattus norvegicus GN=Col2a1 PE=4 SV=1	tr|F1LNY9|F1LNY9_RAT,tr|F1LQ06|F1LQ06_RAT		0,0	99,9 %	3	3	5	0,0153%	0,000%
My Experiment	Control	Control	091012_CTL-02	Uncharacterized protein (Fragment) OS=Rattus norvegicus PE=2 SV=2	tr|F1LM30|F1LM30_RAT,tr|F1LM31|F1LM31_RAT	RAT.fasta	51 745,4	87,4 %	1	1	1	0,00306%	4,68%
My Experiment	Control	Control	091012_CTL-02	Protein Pcnt (Fragment) OS=Rattus norvegicus GN=Pcnt PE=4 SV=2	tr|D3ZMY8|D3ZMY8_RAT	RAT.fasta	289 876,7	20,1 %	0	0	0	0,000%	0,000%
My Experiment	Control	Control	091012_CTL-02	Uncharacterized protein OS=Rattus norvegicus PE=4 SV=1	tr|D3ZTX4|D3ZTX4_RAT-DECOY,tr|D4A3J6|D4A3J6_RAT-DECOY		0,0	100,0 %	2	2	2	0,00611%	0,000%
My Experiment	Control	Control	091012_CTL-02	CD81 antigen OS=Rattus norvegicus GN=Cd81 PE=2 SV=1	tr|Q6P9V1|Q6P9V1_RAT	RAT.fasta	25 904,9	99,9 %	2	2	2	0,00611%	18,2%
My Experiment	Control	Control	091012_CTL-02	Uncharacterized protein OS=Rattus norvegicus GN=Pdcd11 PE=4 SV=1	tr|D3ZNH8|D3ZNH8_RAT-DECOY,tr|D3ZNI3|D3ZNI3_RAT-DECOY		0,0	51,6 %	1	1	1	0,00306%	0,000%
My Experiment	Control	Control	091012_CTL-02	Solute carrier family 12 member 1 OS=Rattus norvegicus GN=Slc12a1 PE=1 SV=1	sp|P55016|S12A1_RAT-DECOY,tr|D3ZPL4|D3ZPL4_RAT-DECOY,tr|Q5PQV1|Q5PQV1_RAT-DECOY		0,0	76,8 %	1	1	2	0,00611%	0,000%
My Experiment	Control	Control	091012_CTL-02	Protein Wdr76 OS=Rattus norvegicus GN=Wdr76 PE=2 SV=2	tr|D3ZJT1|D3ZJT1_RAT	RAT.fasta	68 807,7	81,2 %	2	2	2	0,00611%	3,22%
My Experiment	Control	Control	091012_CTL-02	Heat shock protein HSP 90-beta OS=Rattus norvegicus GN=Hsp90ab1 PE=1 SV=4	sp|P34058|HS90B_RAT	RAT.fasta	83 284,3	82,0 %	1	1	1	0,00306%	2,07%
My Experiment	Control	Control	091012_CTL-02	Translationally-controlled tumor protein OS=Rattus norvegicus GN=Tpt1 PE=1 SV=1	sp|P63029|TCTP_RAT	RAT.fasta	19 462,9	25,8 %	0	0	0	0,000%	0,000%
My Experiment	Control	Control	091012_CTL-02	Protein Hectd1 OS=Rattus norvegicus GN=Hectd1 PE=4 SV=2	tr|D3ZLS5|D3ZLS5_RAT	RAT.fasta	289 980,4	14,9 %	0	0	0	0,000%	0,000%
My Experiment	Control	Control	091012_CTL-02	Uncharacterized protein OS=Rattus norvegicus GN=Tdrd6 PE=4 SV=1	tr|D3ZXQ5|D3ZXQ5_RAT-DECOY		0,0	99,6 %	2	2	2	0,00611%	0,000%
My Experiment	Control	Control	091012_CTL-02	Slit homolog 3 protein OS=Rattus norvegicus GN=Slit3 PE=2 SV=1	sp|O88280|SLIT3_RAT-DECOY,tr|F1LQL9|F1LQL9_RAT-DECOY		0,0	100,0 %	2	2	3	0,00917%	0,000%
My Experiment	Control	Control	091012_CTL-02	Actin-related protein 3 OS=Rattus norvegicus GN=Actr3 PE=1 SV=1	sp|Q4V7C7|ARP3_RAT,tr|F1LRA3|F1LRA3_RAT,tr|F1LRK8|F1LRK8_RAT	RAT.fasta	47 357,7	99,5 %	1	1	1	0,00306%	3,35%
My Experiment	Control	Control	091012_CTL-02	Galectin-1 OS=Rattus norvegicus GN=Lgals1 PE=1 SV=2	sp|P11762|LEG1_RAT	RAT.fasta	14 857,2	100,0 %	5	5	9	0,0275%	52,6%
My Experiment	Control	Control	091012_CTL-02	Cathepsin L1 OS=Rattus norvegicus GN=Ctsl1 PE=1 SV=2	sp|P07154|CATL1_RAT	RAT.fasta	37 660,6	100,0 %	3	4	8	0,0245%	14,1%
My Experiment	Control	Control	091012_CTL-02	Protein LOC311134 OS=Rattus norvegicus GN=LOC311134 PE=4 SV=2	tr|D3ZEY0|D3ZEY0_RAT	RAT.fasta	173 506,0	99,7 %	2	2	2	0,00611%	2,55%
My Experiment	Control	Control	091012_CTL-02	Uncharacterized protein OS=Rattus norvegicus PE=4 SV=1	tr|D3ZJ52|D3ZJ52_RAT-DECOY		0,0	91,1 %	1	1	1	0,00306%	0,000%
My Experiment	Control	Control	091012_CTL-02	Muskelin OS=Rattus norvegicus GN=Mkln1 PE=1 SV=1	sp|Q99PV3|MKLN1_RAT	RAT.fasta	84 836,9	99,9 %	2	2	2	0,00611%	7,48%
My Experiment	Control	Control	091012_CTL-02	60S ribosomal protein L22 OS=Rattus norvegicus GN=Rpl22 PE=2 SV=2	sp|P47198|RL22_RAT-DECOY,tr|D3ZSC4|D3ZSC4_RAT-DECOY,tr|Q6PDV8|Q6PDV8_RAT-DECOY		0,0	30,7 %	0	0	0	0,000%	0,000%
My Experiment	Control	Control	091012_CTL-02	Protein Map2k4 (Fragment) OS=Rattus norvegicus GN=Map2k4 PE=4 SV=2	tr|F1LP57|F1LP57_RAT	RAT.fasta	41 102,6	100,0 %	2	2	2	0,00611%	14,1%
My Experiment	Control	Control	091012_CTL-02	Protein Dock4 (Fragment) OS=Rattus norvegicus GN=Dock4 PE=2 SV=2	tr|F1LZ81|F1LZ81_RAT	RAT.fasta	224 944,0	99,9 %	2	2	2	0,00611%	1,22%
My Experiment	Control	Control	091012_CTL-02	Protein Pmp2 OS=Rattus norvegicus GN=Pmp2 PE=3 SV=1	tr|D3ZFG5|D3ZFG5_RAT	RAT.fasta	14 953,1	49,4 %	1	1	1	0,00306%	10,6%
My Experiment	Control	Control	091012_CTL-02	Keratin, type I cytoskeletal 14 OS=Rattus norvegicus GN=Krt14 PE=2 SV=1	sp|Q6IFV1|K1C14_RAT,tr|D3Z9M8|D3Z9M8_RAT	RAT.fasta	52 684,9	100,0 %	8	12	19	0,0581%	27,8%
My Experiment	Control	Control	091012_CTL-02	Peripherin OS=Rattus norvegicus GN=Prph PE=1 SV=1	sp|P21807|PERI_RAT	RAT.fasta	53 550,9	34,3 %	0	0	0	0,000%	2,14%
My Experiment	Control	Control	091012_CTL-02	NUAK family, SNF1-like kinase, 1 OS=Rattus norvegicus GN=Nuak1 PE=4 SV=1	tr|D3ZQN8|D3ZQN8_RAT	RAT.fasta	74 016,5	98,4 %	2	2	2	0,00611%	5,45%
My Experiment	Control	Control	091012_CTL-02	Uncharacterized protein (Fragment) OS=Rattus norvegicus GN=Slc9a10 PE=4 SV=1	tr|F1M7D9|F1M7D9_RAT-DECOY		0,0	97,2 %	2	2	2	0,00611%	0,000%
My Experiment	Control	Control	091012_CTL-02	Uncharacterized protein OS=Rattus norvegicus GN=Cenpf PE=4 SV=1	tr|E9PT83|E9PT83_RAT-DECOY		0,0	80,3 %	1	1	1	0,00306%	0,000%
My Experiment	Control	Control	091012_CTL-02	Protein Vwde OS=Rattus norvegicus GN=Vwde PE=4 SV=2	tr|D4AEB5|D4AEB5_RAT	RAT.fasta	104 039,6	95,3 %	2	2	2	0,00611%	0,000%
My Experiment	Control	Control	091012_CTL-02	Protein Col6a1 OS=Rattus norvegicus GN=Col6a1 PE=4 SV=1	tr|D3ZUL3|D3ZUL3_RAT	RAT.fasta	108 807,3	100,0 %	8	8	12	0,0367%	12,9%
My Experiment	Control	Control	091012_CTL-02	DEAH (Asp-Glu-Ala-His) box polypeptide 35 (Predicted), isoform CRA_b OS=Rattus norvegicus GN=Dhx35 PE=4 SV=1	tr|D3ZZG1|D3ZZG1_RAT,tr|D4AEG5|D4AEG5_RAT	RAT.fasta	75 895,6	52,8 %	1	1	1	0,00306%	4,86%
My Experiment	Control	Control	091012_CTL-02	Uncharacterized protein OS=Rattus norvegicus GN=Ttc21a-ps1 PE=4 SV=1	tr|D3ZZJ4|D3ZZJ4_RAT-DECOY		0,0	43,5 %	1	1	1	0,00306%	0,000%
My Experiment	Control	Control	091012_CTL-02	Uncharacterized protein OS=Rattus norvegicus GN=Mprip PE=4 SV=1	tr|D4A2X4|D4A2X4_RAT		0,0	99,7 %	2	2	2	0,00611%	0,000%
My Experiment	Control	Control	091012_CTL-02	Uncharacterized protein OS=Rattus norvegicus GN=LOC100363005 PE=4 SV=1	tr|D4AB33|D4AB33_RAT-DECOY		0,0	78,1 %	1	1	1	0,00306%	0,000%
My Experiment	Control	Control	091012_CTL-02	Ras GTPase-activating protein 2 OS=Rattus norvegicus GN=Rasa2 PE=2 SV=1	sp|Q63713|RASA2_RAT	RAT.fasta	96 376,2	99,6 %	2	2	2	0,00611%	5,31%
My Experiment	Control	Control	091012_CTL-02	Uncharacterized protein (Fragment) OS=Rattus norvegicus GN=Map3k4 PE=4 SV=1	tr|F1M5K9|F1M5K9_RAT		0,0	88,2 %	2	2	2	0,00611%	0,000%
My Experiment	Control	Control	091012_CTL-02	Uncharacterized protein (Fragment) OS=Rattus norvegicus GN=Tanc2 PE=4 SV=1	tr|F1LTE0|F1LTE0_RAT-DECOY		0,0	76,7 %	1	1	1	0,00306%	0,000%
My Experiment	Control	Control	091012_CTL-02	Uncharacterized protein OS=Rattus norvegicus PE=4 SV=1	tr|E9PTI3|E9PTI3_RAT-DECOY,tr|E9PTU4|E9PTU4_RAT-DECOY		0,0	90,9 %	1	1	1	0,00306%	0,000%
My Experiment	Control	Control	091012_CTL-02	Uncharacterized protein (Fragment) OS=Rattus norvegicus PE=4 SV=1	tr|F1LTF8|F1LTF8_RAT-DECOY		0,0	87,6 %	2	2	2	0,00611%	0,000%
My Experiment	Control	Control	091012_CTL-02	Uncharacterized protein OS=Rattus norvegicus PE=4 SV=1	tr|D3ZM42|D3ZM42_RAT-DECOY		0,0	16,6 %	0	0	0	0,000%	0,000%
My Experiment	Control	Control	091012_CTL-02	Leucine rich repeat containing 49 (Predicted) OS=Rattus norvegicus GN=Lrrc49 PE=2 SV=1	tr|B1H239|B1H239_RAT-DECOY		0,0	8,1 %	0	0	0	0,000%	0,000%
My Experiment	Control	Control	091012_CTL-02	Protein Iqgap3 OS=Rattus norvegicus GN=Iqgap3 PE=4 SV=1	tr|D3ZCS4|D3ZCS4_RAT	RAT.fasta	185 307,4	94,1 %	1	1	1	0,00306%	2,08%
My Experiment	Control	Control	091012_CTL-02	Protein Asap2 (Fragment) OS=Rattus norvegicus GN=Asap2 PE=4 SV=2	tr|F1M6F6|F1M6F6_RAT	RAT.fasta	102 761,2	99,9 %	2	2	6	0,0183%	0,868%
My Experiment	Control	Control	091012_CTL-02	Tropomyosin alpha-3 chain OS=Rattus norvegicus GN=Tpm3 PE=1 SV=2	sp|Q63610|TPM3_RAT	RAT.fasta	29 007,2	100,0 %	5	6	7	0,0214%	21,4%
My Experiment	Control	Control	091012_CTL-02	Tropomyosin alpha-1 chain OS=Rattus norvegicus GN=Tpm1 PE=1 SV=3	sp|P04692|TPM1_RAT	RAT.fasta	32 682,0	97,2 %	1	1	1	0,00306%	13,4%
My Experiment	Control	Control	091012_CTL-02	Coiled-coil domain-containing protein 105 OS=Rattus norvegicus GN=Ccdc105 PE=2 SV=1	sp|Q4V7B5|CC105_RAT	RAT.fasta	57 466,5	94,8 %	2	3	3	0,00917%	8,80%
My Experiment	Control	Control	091012_CTL-02	Uncharacterized protein OS=Rattus norvegicus GN=Trip11 PE=4 SV=1	tr|D4ABD7|D4ABD7_RAT-DECOY		0,0	17,8 %	0	0	0	0,000%	0,000%
My Experiment	Control	Control	091012_CTL-02	Serum albumin OS=Rattus norvegicus GN=Alb PE=1 SV=2	sp|P02770|ALBU_RAT	RAT.fasta	68 731,2	100,0 %	3	4	10	0,0306%	5,43%
My Experiment	Control	Control	091012_CTL-02	Olfactory receptor 471 (Predicted) OS=Rattus norvegicus GN=Olr471 PE=3 SV=1	tr|D3ZVS3|D3ZVS3_RAT-DECOY		0,0	99,2 %	2	2	2	0,00611%	0,000%
My Experiment	Control	Control	091012_CTL-02	Uncharacterized protein (Fragment) OS=Rattus norvegicus GN=Zfp799 PE=4 SV=1	tr|F1MA26|F1MA26_RAT-DECOY		0,0	93,2 %	2	2	2	0,00611%	0,000%
My Experiment	Control	Control	091012_CTL-02	Alpha-1B-glycoprotein OS=Rattus norvegicus GN=A1bg PE=2 SV=2	sp|Q9EPH1|A1BG_RAT	RAT.fasta	56 479,3	98,6 %	1	1	1	0,00306%	4,87%
My Experiment	Control	Control	091012_CTL-02	Uncharacterized protein OS=Rattus norvegicus PE=4 SV=1	tr|D4A185|D4A185_RAT		0,0	100,0 %	2	2	2	0,00611%	0,000%
My Experiment	Control	Control	091012_CTL-02	Protein Zfp236 OS=Rattus norvegicus GN=Zfp236 PE=4 SV=2	tr|F1LXC0|F1LXC0_RAT	RAT.fasta	198 340,6	100,0 %	2	2	2	0,00611%	3,06%
My Experiment	Control	Control	091012_CTL-02	Sulfated glycoprotein 1 OS=Rattus norvegicus GN=Psap PE=1 SV=1	sp|P10960|SAP_RAT,tr|Q6P7A4|Q6P7A4_RAT	RAT.fasta	61 122,8	100,0 %	7	8	10	0,0306%	17,1%
My Experiment	Control	Control	091012_CTL-02	Cys2/His2 zinc finger protein OS=Rattus norvegicus GN=Zfp180 PE=2 SV=1	tr|Q62886|Q62886_RAT-DECOY		0,0	99,3 %	3	3	3	0,00917%	0,000%
My Experiment	Control	Control	091012_CTL-02	Epididymal secretory protein 1 (Precursor) OS=Rattus norvegicus GN=Npc2 PE=2 SV=1	tr|Q8CHN5|Q8CHN5_RAT	RAT.fasta	16 363,9	99,9 %	2	3	5	0,0153%	15,4%
My Experiment	Control	Control	091012_CTL-02	Collagen alpha-1(III) chain OS=Rattus norvegicus GN=Col3a1 PE=2 SV=3	sp|P13941|CO3A1_RAT-DECOY		0,0	97,8 %	2	2	2	0,00611%	0,000%
My Experiment	Control	Control	091012_CTL-02	Contactin-3 OS=Rattus norvegicus GN=Cntn3 PE=1 SV=1	sp|Q62682|CNTN3_RAT-DECOY,tr|D3ZTC1|D3ZTC1_RAT-DECOY,tr|F1LM01|F1LM01_RAT-DECOY		0,0	99,9 %	3	3	3	0,00917%	0,000%
My Experiment	Control	Control	091012_CTL-02	Tripartite motif-containing protein 2 OS=Rattus norvegicus GN=Trim2 PE=1 SV=2	sp|D3ZQG6|TRIM2_RAT	RAT.fasta	81 427,5	57,0 %	1	1	1	0,00306%	2,42%
My Experiment	Control	Control	091012_CTL-02	Selenium-binding protein 1 OS=Rattus norvegicus GN=Selenbp1 PE=1 SV=1	sp|Q8VIF7|SBP1_RAT,tr|F1LRJ9|F1LRJ9_RAT	RAT.fasta	52 533,1	72,2 %	1	1	1	0,00306%	6,36%
My Experiment	Control	Control	091012_CTL-02	Uncharacterized protein OS=Rattus norvegicus GN=Trrap PE=4 SV=1	tr|D3ZGS2|D3ZGS2_RAT-DECOY		0,0	69,2 %	1	1	1	0,00306%	0,000%
My Experiment	Control	Control	091012_CTL-02	Protein Pbrm1 OS=Rattus norvegicus GN=Pbrm1 PE=2 SV=1	tr|D3ZT38|D3ZT38_RAT	RAT.fasta	183 730,1	66,7 %	1	1	1	0,00306%	1,25%
My Experiment	Control	Control	091012_CTL-02	Protein VAC14 homolog OS=Rattus norvegicus GN=Vac14 PE=1 SV=1	sp|Q80W92|VAC14_RAT-DECOY		0,0	100,0 %	3	3	3	0,00917%	0,000%
My Experiment	Control	Control	091012_CTL-02	Actin, cytoplasmic 1 OS=Rattus norvegicus GN=Actb PE=1 SV=1	sp|P60711|ACTB_RAT,sp|P63259|ACTG_RAT	RAT.fasta	41 737,8	100,0 %	13	21	38	0,116%	55,7%
My Experiment	Control	Control	091012_CTL-02	Pyridoxal kinase OS=Rattus norvegicus GN=Pdxk PE=1 SV=1	sp|O35331|PDXK_RAT	RAT.fasta	34 907,2	55,8 %	1	1	1	0,00306%	5,77%
My Experiment	Control	Control	091012_CTL-02	Uncharacterized protein (Fragment) OS=Rattus norvegicus PE=4 SV=1	tr|F1M5I0|F1M5I0_RAT		0,0	99,9 %	2	2	2	0,00611%	0,000%
My Experiment	Control	Control	091012_CTL-02	Uncharacterized protein OS=Rattus norvegicus GN=Nub1 PE=4 SV=1	tr|D3ZL58|D3ZL58_RAT-DECOY,tr|Q5XIT4|Q5XIT4_RAT-DECOY		0,0	91,2 %	1	1	1	0,00306%	0,000%
My Experiment	Control	Control	091012_CTL-02	YLP motif-containing protein 1 OS=Rattus norvegicus GN=Ylpm1 PE=1 SV=1	sp|P0CB49|YLPM1_RAT-DECOY,tr|F1LQJ1|F1LQJ1_RAT-DECOY		0,0	100,0 %	3	3	3	0,00917%	0,000%
My Experiment	Control	Control	091012_CTL-02	Transcription activator BRG1 OS=Rattus norvegicus GN=Smarca4 PE=1 SV=1	sp|Q8K1P7|SMCA4_RAT,tr|D4AA07|D4AA07_RAT,tr|F1M6Y4|F1M6Y4_RAT	RAT.fasta	181 431,1	36,9 %	1	1	1	0,00306%	0,744%
My Experiment	Control	Control	091012_CTL-02	Heat shock protein 75 kDa, mitochondrial OS=Rattus norvegicus GN=Trap1 PE=1 SV=1	sp|Q5XHZ0|TRAP1_RAT-DECOY		0,0	99,3 %	2	2	2	0,00611%	0,000%
My Experiment	Control	Control	091012_CTL-02	Calcineurin-binding protein cabin-1 OS=Rattus norvegicus GN=Cabin1 PE=1 SV=1	sp|O88480|CABIN_RAT	RAT.fasta	242 817,4	99,6 %	2	2	2	0,00611%	2,11%
My Experiment	Control	Control	091012_CTL-02	Uncharacterized protein OS=Rattus norvegicus GN=Eif2c4 PE=4 SV=1	tr|D4A2P5|D4A2P5_RAT		0,0	100,0 %	3	3	3	0,00917%	0,000%
My Experiment	Control	Control	091012_CTL-02	Pyruvate dehydrogenase E1 component subunit alpha, somatic form, mitochondrial OS=Rattus norvegicus GN=Pdha1 PE=1 SV=2	sp|P26284|ODPA_RAT,tr|Q4FZZ4|Q4FZZ4_RAT	RAT.fasta	43 227,4	21,0 %	0	0	0	0,000%	0,000%
My Experiment	Control	Control	091012_CTL-02	Alpha-1-macroglobulin OS=Rattus norvegicus GN=A1m PE=1 SV=1	sp|Q63041|A1M_RAT	RAT.fasta	167 126,0	99,5 %	1	1	1	0,00306%	0,733%
My Experiment	Control	Control	091012_CTL-02	Ubiquitin carboxyl-terminal hydrolase OS=Rattus norvegicus GN=Usp9x PE=3 SV=1	tr|D3ZC84|D3ZC84_RAT,tr|D3ZXB5|D3ZXB5_RAT	RAT.fasta	289 444,0	29,0 %	0	0	0	0,000%	0,000%
My Experiment	Control	Control	091012_CTL-02	Sodium channel protein type 11 subunit alpha OS=Rattus norvegicus GN=Scn11a PE=1 SV=1	sp|O88457|SCNBA_RAT,tr|F1M9X1|F1M9X1_RAT	RAT.fasta	201 852,9	97,3 %	3	3	3	0,00917%	2,83%
My Experiment	Control	Control	091012_CTL-02	Uncharacterized protein OS=Rattus norvegicus GN=Col6a3 PE=4 SV=1	tr|D4A115|D4A115_RAT-DECOY		0,0	46,9 %	1	1	1	0,00306%	0,000%
My Experiment	Control	Control	091012_CTL-02	Eukaryotic translation initiation factor 4B OS=Rattus norvegicus GN=Eif4b PE=2 SV=1	tr|Q5RKG9|Q5RKG9_RAT	RAT.fasta	69 066,8	70,7 %	1	1	1	0,00306%	2,29%
My Experiment	Control	Control	091012_CTL-02	Apolipoprotein A-IV OS=Rattus norvegicus GN=Apoa4 PE=2 SV=2	sp|P02651|APOA4_RAT	RAT.fasta	44 456,1	39,6 %	1	1	1	0,00306%	4,86%
My Experiment	Control	Control	091012_CTL-02	Uncharacterized protein OS=Rattus norvegicus PE=4 SV=1	tr|F1LPQ2|F1LPQ2_RAT-DECOY		0,0	99,9 %	2	2	2	0,00611%	0,000%
My Experiment	Control	Control	091012_CTL-02	Inhibin beta A chain OS=Rattus norvegicus GN=Inhba PE=2 SV=1	sp|P18331|INHBA_RAT	RAT.fasta	47 406,9	100,0 %	6	8	11	0,0336%	22,4%
My Experiment	Control	Control	091012_CTL-02	Glutathione S-transferase alpha-3 OS=Rattus norvegicus GN=Gsta3 PE=1 SV=3	sp|P04904|GSTA3_RAT	RAT.fasta	25 320,4	99,5 %	1	1	1	0,00306%	7,24%
My Experiment	Control	Control	091012_CTL-02	Ectonucleotide pyrophosphatase/phosphodiesterase 6 (Predicted), isoform CRA_a OS=Rattus norvegicus GN=Enpp6 PE=4 SV=1	tr|D3ZRI1|D3ZRI1_RAT	RAT.fasta	42 069,7	98,6 %	1	1	1	0,00306%	5,80%
My Experiment	Control	Control	091012_CTL-02	Protein Rfx1 OS=Rattus norvegicus GN=Rfx1 PE=4 SV=1	tr|D3ZQ82|D3ZQ82_RAT	RAT.fasta	103 729,7	97,2 %	2	2	2	0,00611%	4,05%
My Experiment	Control	Control	091012_CTL-02	Plasminogen OS=Rattus norvegicus GN=Plg PE=2 SV=2	sp|Q01177|PLMN_RAT	RAT.fasta	90 535,1	40,8 %	1	1	1	0,00306%	2,09%
My Experiment	Control	Control	091012_CTL-02	Isoform 3 of Glucokinase OS=Rattus norvegicus GN=Gck	sp|P17712-3|HXK4_RAT,sp|P17712|HXK4_RAT,tr|Q64596|Q64596_RAT	RAT.fasta	52 116,5	34,8 %	0	0	0	0,000%	0,000%
My Experiment	Control	Control	091012_CTL-02	Keratin, type I cytoskeletal 17 OS=Rattus norvegicus GN=Krt17 PE=2 SV=1	sp|Q6IFU8|K1C17_RAT	RAT.fasta	48 123,9	100,0 %	6	7	19	0,0581%	21,0%
My Experiment	Control	Control	091012_CTL-02	Uncharacterized protein (Fragment) OS=Rattus norvegicus GN=Rps6ka2 PE=4 SV=1	tr|F1LTV8|F1LTV8_RAT-DECOY,tr|F1M7N7|F1M7N7_RAT-DECOY		0,0	10,0 %	0	0	0	0,000%	0,000%
My Experiment	Control	Control	091012_CTL-02	PR domain containing 1, with ZNF domain (Predicted) OS=Rattus norvegicus GN=Prdm1 PE=4 SV=1	tr|D3ZBN1|D3ZBN1_RAT-DECOY		0,0	98,4 %	2	2	2	0,00611%	0,000%
My Experiment	Control	Control	091012_CTL-02	Cytoplasmic FMR1 interacting protein 1 (Predicted) OS=Rattus norvegicus GN=Cyfip1 PE=4 SV=1	tr|D4A8H8|D4A8H8_RAT	RAT.fasta	145 261,5	92,9 %	1	1	1	0,00306%	1,84%
My Experiment	Control	Control	091012_CTL-02	Calnexin OS=Rattus norvegicus GN=Canx PE=1 SV=1	sp|P35565|CALX_RAT,tr|F1MA38|F1MA38_RAT	RAT.fasta	67 257,1	39,7 %	1	1	1	0,00306%	1,86%
My Experiment	Control	Control	091012_CTL-02	Calumenin OS=Rattus norvegicus GN=Calu PE=2 SV=1	tr|Q3MID6|Q3MID6_RAT	RAT.fasta	37 148,8	100,0 %	5	6	15	0,0459%	27,0%
My Experiment	Control	Control	091012_CTL-02	Protein Unk OS=Rattus norvegicus GN=Unk PE=2 SV=1	tr|D3ZV40|D3ZV40_RAT	RAT.fasta	88 066,2	99,8 %	2	2	2	0,00611%	3,58%
My Experiment	Control	Control	091012_CTL-02	Protein Flnc OS=Rattus norvegicus GN=Flnc PE=2 SV=1	tr|D3ZHA0|D3ZHA0_RAT,tr|D3ZZ63|D3ZZ63_RAT	RAT.fasta	0,0	25,0 %	0	0	0	0,000%	0,000%
My Experiment	Control	Control	091012_CTL-02	Uncharacterized protein OS=Rattus norvegicus GN=LOC682512 PE=4 SV=1	tr|D4A870|D4A870_RAT-DECOY		0,0	84,4 %	2	2	2	0,00611%	0,000%
My Experiment	Control	Control	091012_CTL-02	Peptidyl-prolyl cis-trans isomerase B OS=Rattus norvegicus GN=Ppib PE=2 SV=3	sp|P24368|PPIB_RAT	RAT.fasta	23 802,9	100,0 %	2	2	2	0,00611%	13,0%
My Experiment	Control	Control	091012_CTL-02	Chromodomain helicase DNA binding protein 6 (Predicted) OS=Rattus norvegicus GN=Chd6 PE=4 SV=2	tr|D3ZA12|D3ZA12_RAT	RAT.fasta	303 455,5	95,4 %	2	2	2	0,00611%	1,19%
My Experiment	Control	Control	091012_CTL-02	DNA repair protein RAD50 OS=Rattus norvegicus GN=Rad50 PE=1 SV=1	sp|Q9JIL8|RAD50_RAT-DECOY		0,0	98,0 %	2	2	2	0,00611%	0,000%
My Experiment	Control	Control	091012_CTL-02	Uncharacterized protein OS=Rattus norvegicus GN=Acacb PE=4 SV=1	tr|D3ZBE2|D3ZBE2_RAT-DECOY,tr|E9PSQ0|E9PSQ0_RAT-DECOY		0,0	98,9 %	2	2	2	0,00611%	0,000%
My Experiment	Control	Control	091012_CTL-02	Uncharacterized protein (Fragment) OS=Rattus norvegicus PE=4 SV=1	tr|F1M139|F1M139_RAT		0,0	100,0 %	2	2	2	0,00611%	0,000%
My Experiment	Control	Control	091012_CTL-02	Tumor protein D54 OS=Rattus norvegicus GN=Tpd52l2 PE=2 SV=1	sp|Q6PCT3|TPD54_RAT	RAT.fasta	23 991,8	7,3 %	0	0	0	0,000%	0,000%
My Experiment	Control	Control	091012_CTL-02	Protein RGD1564243 OS=Rattus norvegicus GN=RGD1564243 PE=4 SV=1	tr|D4AA59|D4AA59_RAT	RAT.fasta	49 206,2	99,6 %	2	2	2	0,00611%	10,6%
My Experiment	Control	Control	091012_CTL-02	Suppression of tumorigenicity 5 (Predicted), isoform CRA_a OS=Rattus norvegicus GN=St5 PE=4 SV=1	tr|D4A9H6|D4A9H6_RAT-DECOY,tr|D4ABF4|D4ABF4_RAT-DECOY		0,0	5,9 %	0	0	0	0,000%	0,000%
My Experiment	Control	Control	091012_CTL-02	Procollagen-lysine,2-oxoglutarate 5-dioxygenase 1 OS=Rattus norvegicus GN=Plod1 PE=2 SV=1	sp|Q63321|PLOD1_RAT	RAT.fasta	83 614,3	100,0 %	2	2	2	0,00611%	4,26%
My Experiment	Control	Control	091012_CTL-02	Corticosteroid-binding globulin OS=Rattus norvegicus GN=Serpina6 PE=1 SV=2	sp|P31211|CBG_RAT	RAT.fasta	44 672,8	90,0 %	1	1	1	0,00306%	3,54%
My Experiment	Control	Control	091012_CTL-02	Uncharacterized protein OS=Rattus norvegicus PE=4 SV=1	tr|F1M7S9|F1M7S9_RAT-DECOY		0,0	99,9 %	3	3	3	0,00917%	0,000%
My Experiment	Control	Control	091012_CTL-02	Serine/threonine-protein phosphatase with EF-hands 1 OS=Rattus norvegicus GN=Ppef1 PE=2 SV=1	sp|Q3SWT6|PPE1_RAT,tr|F1LNH9|F1LNH9_RAT	RAT.fasta	73 970,2	99,9 %	2	2	2	0,00611%	7,81%
My Experiment	Control	Control	091012_CTL-02	Cathepsin B OS=Rattus norvegicus GN=Ctsb PE=2 SV=1	tr|Q6IN22|Q6IN22_RAT	RAT.fasta	37 544,1	100,0 %	8	9	14	0,0428%	34,5%
My Experiment	Control	Control	091012_CTL-02	Heat shock cognate 71 kDa protein OS=Rattus norvegicus GN=Hspa8 PE=1 SV=1	sp|P63018|HSP7C_RAT	RAT.fasta	70 872,8	100,0 %	5	5	5	0,0153%	11,0%
My Experiment	Control	Control	091012_CTL-02	Uncharacterized protein (Fragment) OS=Rattus norvegicus GN=Prkag2 PE=4 SV=1	tr|F1LLY5|F1LLY5_RAT-DECOY		0,0	99,9 %	2	2	2	0,00611%	0,000%
My Experiment	Control	Control	091012_CTL-02	Elastin microfibril interfacer 1 (Predicted), isoform CRA_b OS=Rattus norvegicus GN=Emilin1 PE=4 SV=1	tr|D3Z9E1|D3Z9E1_RAT,tr|D4A9Z4|D4A9Z4_RAT	RAT.fasta	94 504,8	100,0 %	2	2	2	0,00611%	3,22%
My Experiment	Control	Control	091012_CTL-02	Uncharacterized protein OS=Rattus norvegicus GN=Ranbp2 PE=1 SV=1	tr|D4A054|D4A054_RAT-DECOY		0,0	99,7 %	2	2	2	0,00611%	0,000%
My Experiment	Control	Control	091012_CTL-02	Protein Vps8 OS=Rattus norvegicus GN=Vps8 PE=4 SV=2	tr|D3ZH25|D3ZH25_RAT,tr|D3ZH26|D3ZH26_RAT,tr|D4A5F7|D4A5F7_RAT	RAT.fasta	161 575,8	13,8 %	0	0	0	0,000%	0,000%
My Experiment	Control	Control	091012_CTL-02	Intraflagellar transport protein 172 homolog OS=Rattus norvegicus GN=Ift172 PE=1 SV=1	sp|Q9JKU3|IF172_RAT	RAT.fasta	197 605,5	99,8 %	2	2	2	0,00611%	2,34%
My Experiment	Control	Control	091012_CTL-02	Thy-1 membrane glycoprotein OS=Rattus norvegicus GN=Thy1 PE=1 SV=1	sp|P01830|THY1_RAT	RAT.fasta	18 172,8	100,0 %	2	2	2	0,00611%	18,0%
My Experiment	Control	Control	091012_CTL-02	Serine protease 23 OS=Rattus norvegicus GN=Prss23 PE=2 SV=1	sp|Q6AY61|PRS23_RAT	RAT.fasta	43 161,1	100,0 %	4	4	4	0,0122%	14,9%
My Experiment	Control	Control	091012_CTL-02	Uncharacterized protein (Fragment) OS=Rattus norvegicus GN=Cep250 PE=4 SV=1	tr|F1M8W2|F1M8W2_RAT-DECOY		0,0	98,6 %	1	1	1	0,00306%	0,000%
My Experiment	Control	Control	091012_CTL-02	UDP-glucose:glycoprotein glucosyltransferase 1 OS=Rattus norvegicus GN=Uggt1 PE=1 SV=2	sp|Q9JLA3|UGGG1_RAT	RAT.fasta	176 436,3	50,0 %	1	1	1	0,00306%	1,35%
My Experiment	Control	Control	091012_CTL-02	Uncharacterized protein OS=Rattus norvegicus GN=Nebl PE=4 SV=1	tr|D4A5B6|D4A5B6_RAT		0,0	100,0 %	3	3	5	0,0153%	0,000%
My Experiment	Control	Control	091012_CTL-02	Bifunctional purine biosynthesis protein PURH OS=Rattus norvegicus GN=Atic PE=1 SV=2	sp|O35567|PUR9_RAT	RAT.fasta	64 208,8	91,5 %	2	2	2	0,00611%	5,74%
My Experiment	Control	Control	091012_CTL-02	Xylosyltransferase 1 (Fragment) OS=Rattus norvegicus GN=Xylt1 PE=2 SV=1	sp|Q9EPI1|XYLT1_RAT-DECOY,tr|F1LQD3|F1LQD3_RAT-DECOY		0,0	98,5 %	2	2	2	0,00611%	0,000%
My Experiment	Control	Control	091012_CTL-02	Similar to phosphatidylinositol-3-phosphate/phosphatidylinositol 5-kinase, type III isoform 2 OS=Rattus norvegicus GN=Pikfyve PE=4 SV=1	tr|D3ZT14|D3ZT14_RAT-DECOY,tr|D3ZYT8|D3ZYT8_RAT-DECOY		0,0	74,3 %	1	1	1	0,00306%	0,000%
My Experiment	Control	Control	091012_CTL-02	UDP-N-acetylglucosamine--peptide N-acetylglucosaminyltransferase 110 kDa subunit OS=Rattus norvegicus GN=Ogt PE=1 SV=1	sp|P56558|OGT1_RAT-DECOY		0,0	98,6 %	1	1	1	0,00306%	0,000%
My Experiment	Control	Control	091012_CTL-02	Myosin light polypeptide 6 OS=Rattus norvegicus GN=Myl6 PE=1 SV=3	sp|Q64119|MYL6_RAT,tr|B2GV99|B2GV99_RAT,tr|D3ZCQ5|D3ZCQ5_RAT,tr|D4A2L0|D4A2L0_RAT	RAT.fasta	16 974,9	100,0 %	3	3	3	0,00917%	26,5%
My Experiment	Control	Control	091012_CTL-02	Isoform 2 of Phytanoyl-CoA hydroxylase-interacting protein-like OS=Rattus norvegicus GN=Phyhipl	sp|Q6AYN4-2|PHIPL_RAT-DECOY		0,0	96,4 %	2	2	2	0,00611%	0,000%
My Experiment	Control	Control	091012_CTL-02	Uncharacterized protein OS=Rattus norvegicus GN=Wdr33 PE=4 SV=1	tr|D3Z8Y4|D3Z8Y4_RAT		0,0	8,2 %	0	0	0	0,000%	0,000%
My Experiment	Control	Control	091012_CTL-02	Ubiquitin-60S ribosomal protein L40 OS=Rattus norvegicus GN=Uba52 PE=1 SV=2	sp|P62986|RL40_RAT	RAT.fasta	14 728,9	99,5 %	1	1	1	0,00306%	12,5%
My Experiment	Control	Control	091012_CTL-02	Phospholipase D1 OS=Rattus norvegicus GN=Pld1 PE=1 SV=3	sp|P70496|PLD1_RAT-DECOY,tr|F1LMG4|F1LMG4_RAT-DECOY		0,0	12,4 %	0	0	0	0,000%	0,000%
My Experiment	Control	Control	091012_CTL-02	Protein Ryr3 (Fragment) OS=Rattus norvegicus GN=Ryr3 PE=2 SV=2	tr|F1M7A1|F1M7A1_RAT	RAT.fasta	303 342,7	95,8 %	1	1	1	0,00306%	1,09%
My Experiment	Control	Control	091012_CTL-02	CTTNBP2 N-terminal like (Predicted), isoform CRA_a OS=Rattus norvegicus GN=Cttnbp2nl PE=4 SV=1	tr|D4A8X8|D4A8X8_RAT-DECOY		0,0	98,2 %	2	2	2	0,00611%	0,000%
My Experiment	Control	Control	091012_CTL-02	Plectin (Fragment) OS=Rattus norvegicus GN=Plec PE=2 SV=2	tr|D4A323|D4A323_RAT,tr|F1MAL6|F1MAL6_RAT,tr|Q6S395|Q6S395_RAT,tr|Q6S396|Q6S396_RAT,tr|Q6S398|Q6S398_RAT,tr|Q6S3A0|Q6S3A0_RAT,tr|Q6S3A3|Q6S3A3_RAT	RAT.fasta	0,0	99,7 %	4	4	4	0,0122%	0,000%
My Experiment	Control	Control	091012_CTL-02	Uncharacterized protein (Fragment) OS=Rattus norvegicus PE=4 SV=1	tr|F1M135|F1M135_RAT-DECOY		0,0	100,0 %	3	3	3	0,00917%	0,000%
My Experiment	Control	Control	091012_CTL-02	Uncharacterized protein OS=Rattus norvegicus GN=Scel PE=4 SV=1	tr|F1LSY4|F1LSY4_RAT		0,0	99,8 %	2	2	2	0,00611%	0,000%
My Experiment	Control	Control	091012_CTL-02	Uncharacterized protein OS=Rattus norvegicus GN=Cit PE=4 SV=1	tr|E9PSL7|E9PSL7_RAT-DECOY,tr|F1MAI4|F1MAI4_RAT-DECOY		0,0	52,8 %	1	1	1	0,00306%	0,000%
My Experiment	Control	Control	091012_CTL-02	Uncharacterized protein (Fragment) OS=Rattus norvegicus GN=Grin2a PE=4 SV=1	tr|F1M3N1|F1M3N1_RAT-DECOY		0,0	100,0 %	3	4	6	0,0183%	0,000%
My Experiment	Control	Control	091012_CTL-02	E3 ubiquitin-protein ligase UBR4 OS=Rattus norvegicus GN=Ubr4 PE=2 SV=2	sp|Q2TL32|UBR4_RAT-DECOY,tr|D3ZP30|D3ZP30_RAT-DECOY,tr|D3ZZA2|D3ZZA2_RAT-DECOY,tr|F1LQI5|F1LQI5_RAT-DECOY		0,0	99,7 %	2	2	2	0,00611%	0,000%
My Experiment	Control	Control	091012_CTL-02	Clathrin heavy chain 1 OS=Rattus norvegicus GN=Cltc PE=2 SV=1	sp|P11442|CLH_RAT,tr|D4AD25|D4AD25_RAT,tr|F1M779|F1M779_RAT	RAT.fasta	0,0	54,1 %	0	0	0	0,000%	0,000%
My Experiment	Control	Control	091012_CTL-02	Sushi-repeat-containing protein, X-linked 2 OS=Rattus norvegicus GN=Srpx2 PE=2 SV=1	tr|B5DF94|B5DF94_RAT,tr|F1LR45|F1LR45_RAT		0,0	100,0 %	3	3	3	0,00917%	0,000%
My Experiment	Control	Control	091012_CTL-02	Nidogen-1 OS=Rattus norvegicus GN=Nid1 PE=2 SV=1	tr|F1LM84|F1LM84_RAT	RAT.fasta	137 037,9	100,0 %	14	16	27	0,0825%	16,3%
My Experiment	Control	Control	091012_CTL-02	Tetratricopeptide repeat protein 35 OS=Rattus norvegicus GN=Ttc35 PE=2 SV=1	sp|B0BNG0|TTC35_RAT-DECOY		0,0	99,0 %	2	2	2	0,00611%	0,000%
My Experiment	Control	Control	091012_CTL-02	Histone H2A.J OS=Rattus norvegicus GN=H2afj PE=2 SV=1	sp|A9UMV8|H2AJ_RAT,sp|P0C169|H2A1C_RAT,sp|P0C170|H2A1E_RAT,sp|Q4FZT6|H2A3_RAT,tr|D3ZVK7|D3ZVK7_RAT,tr|D3ZZ29|D3ZZ29_RAT	RAT.fasta	14 106,0	100,0 %	2	2	3	0,00917%	21,5%
My Experiment	Control	Control	091012_CTL-02	Myosin-9 OS=Rattus norvegicus GN=Myh9 PE=1 SV=3	sp|Q62812|MYH9_RAT	RAT.fasta	226 343,8	100,0 %	3	3	4	0,0122%	2,40%
My Experiment	Control	Control	091012_CTL-02	Basal cell adhesion molecule OS=Rattus norvegicus GN=Bcam PE=2 SV=1	sp|Q9ESS6|BCAM_RAT	RAT.fasta	67 510,4	53,9 %	1	1	1	0,00306%	1,76%
My Experiment	Control	Control	091012_CTL-02	Vascular endothelial growth factor receptor 2 OS=Rattus norvegicus GN=Kdr PE=1 SV=1	sp|O08775|VGFR2_RAT-DECOY		0,0	11,9 %	0	0	0	0,000%	0,000%
My Experiment	Control	Control	091012_CTL-02	Junction plakoglobin OS=Rattus norvegicus GN=Jup PE=1 SV=1	sp|Q6P0K8|PLAK_RAT	RAT.fasta	81 801,9	100,0 %	7	7	7	0,0214%	12,8%
My Experiment	Control	Control	091012_CTL-02	Protein Myh13 OS=Rattus norvegicus GN=Myh13 PE=2 SV=2	tr|F1M789|F1M789_RAT,tr|F1M7Q6|F1M7Q6_RAT	RAT.fasta	222 664,4	45,5 %	1	1	1	0,00306%	0,673%
My Experiment	Control	Control	091012_CTL-02	Protein Abca12 OS=Rattus norvegicus GN=Abca12 PE=4 SV=2	tr|D3ZPI6|D3ZPI6_RAT,tr|D4A7J3|D4A7J3_RAT	RAT.fasta	95 390,2	86,0 %	1	1	1	0,00306%	0,000%
My Experiment	Control	Control	091012_CTL-02	Protein Vwa8 (Fragment) OS=Rattus norvegicus GN=Vwa8 PE=4 SV=2	tr|D3ZIN5|D3ZIN5_RAT	RAT.fasta	150 284,8	98,7 %	2	2	2	0,00611%	0,000%
My Experiment	Control	Control	091012_CTL-02	Protein Col4a1 OS=Rattus norvegicus GN=Col4a1 PE=2 SV=1	tr|F1MA59|F1MA59_RAT	RAT.fasta	160 614,4	100,0 %	5	6	7	0,0214%	6,47%
My Experiment	Control	Control	091012_CTL-02	Coiled-coil domain-containing protein 39 OS=Rattus norvegicus GN=Ccdc39 PE=3 SV=1	sp|D3Z8K2|CCD39_RAT-DECOY		0,0	11,0 %	0	0	0	0,000%	0,000%
My Experiment	Control	Control	091012_CTL-02	Actin, alpha cardiac muscle 1 OS=Rattus norvegicus GN=Actc1 PE=2 SV=1	sp|P68035|ACTC_RAT	RAT.fasta	42 020,1	100,0 %	7	10	15	0,0459%	57,3%
My Experiment	Control	Control	091012_CTL-02	Cytochrome P450 4A2 OS=Rattus norvegicus GN=Cyp4a2 PE=1 SV=2	sp|P20816|CP4A2_RAT	RAT.fasta	57 970,9	100,0 %	3	3	3	0,00917%	13,9%
My Experiment	Control	Control	091012_CTL-02	Protein Dnah5 (Fragment) OS=Rattus norvegicus GN=Dnah5 PE=4 SV=2	tr|F1LNS7|F1LNS7_RAT	RAT.fasta	332 831,2	78,2 %	1	1	1	0,00306%	0,993%
My Experiment	Control	Control	091012_CTL-02	Anaphase promoting complex subunit 4, isoform CRA_a OS=Rattus norvegicus GN=Anapc4 PE=4 SV=1	tr|D3ZUB7|D3ZUB7_RAT-DECOY		0,0	100,0 %	3	3	4	0,0122%	0,000%
My Experiment	Control	Control	091012_CTL-02	Protein Ercc4 OS=Rattus norvegicus GN=Ercc4 PE=2 SV=2	tr|D3ZT95|D3ZT95_RAT,tr|F1LWJ0|F1LWJ0_RAT	RAT.fasta	103 955,1	93,2 %	1	1	1	0,00306%	2,41%
My Experiment	Control	Control	091012_CTL-02	Secernin-1 OS=Rattus norvegicus GN=Scrn1 PE=1 SV=1	sp|Q6AY84|SCRN1_RAT	RAT.fasta	46 396,0	18,6 %	0	0	0	0,000%	0,000%
My Experiment	Control	Control	091012_CTL-02	Uncharacterized protein (Fragment) OS=Rattus norvegicus PE=2 SV=2	tr|D3ZD13|D3ZD13_RAT,tr|D4A8D5|D4A8D5_RAT	RAT.fasta	275 311,0	93,2 %	2	2	2	0,00611%	2,03%
My Experiment	Control	Control	091012_CTL-02	Uncharacterized protein OS=Rattus norvegicus GN=Apool PE=4 SV=1	tr|D3Z9T6|D3Z9T6_RAT,tr|F1M7F3|F1M7F3_RAT,tr|F1MA62|F1MA62_RAT		0,0	100,0 %	2	2	2	0,00611%	0,000%
My Experiment	Control	Control	091012_CTL-02	Uncharacterized protein OS=Rattus norvegicus GN=Acaca PE=4 SV=1	tr|F1LP35|F1LP35_RAT		0,0	99,6 %	1	1	1	0,00306%	0,000%
My Experiment	Control	Control	091012_CTL-02	Keratin, type II cytoskeletal 6A OS=Rattus norvegicus GN=Krt6a PE=1 SV=1	sp|Q4FZU2|K2C6A_RAT	RAT.fasta	59 250,6	100,0 %	6	6	18	0,0550%	21,4%
My Experiment	Control	Control	091012_CTL-02	Mannose-6-phosphate isomerase OS=Rattus norvegicus GN=Mpi PE=2 SV=1	sp|Q68FX1|MPI_RAT	RAT.fasta	46 425,1	85,0 %	1	1	1	0,00306%	5,44%
My Experiment	Control	Control	091012_CTL-02	Fibronectin OS=Rattus norvegicus GN=Fn1 PE=2 SV=2	tr|F1LST1|F1LST1_RAT	RAT.fasta	202 546,0	100,0 %	91	133	278	0,850%	54,5%
My Experiment	Control	Control	091012_CTL-02	Isoform 3 of Drebrin-like protein OS=Rattus norvegicus GN=Dbnl	sp|Q9JHL4-3|DBNL_RAT,sp|Q9JHL4-4|DBNL_RAT	RAT.fasta	48 253,2	23,3 %	0	0	0	0,000%	0,000%
My Experiment	Control	Control	091012_CTL-02	Histone acetyltransferase KAT8 OS=Rattus norvegicus GN=Kat8 PE=2 SV=1	sp|Q5XI06|KAT8_RAT	RAT.fasta	52 632,7	38,0 %	1	1	1	0,00306%	4,80%
My Experiment	Control	Control	091012_CTL-02	Uncharacterized protein OS=Rattus norvegicus PE=4 SV=1	tr|D4A7Y3|D4A7Y3_RAT-DECOY		0,0	43,2 %	1	1	1	0,00306%	0,000%
My Experiment	Control	Control	091012_CTL-02	Cytoplasmic dynein 1 heavy chain 1 OS=Rattus norvegicus GN=Dync1h1 PE=1 SV=1	sp|P38650|DYHC1_RAT-DECOY		0,0	98,2 %	1	1	1	0,00306%	0,000%
My Experiment	Control	Control	091012_CTL-02	Ras GTPase-activating protein 1 OS=Rattus norvegicus GN=Rasa1 PE=2 SV=1	sp|P50904|RASA1_RAT-DECOY		0,0	10,4 %	0	0	0	0,000%	0,000%
My Experiment	Control	Control	091012_CTL-02	Protein Socs4 OS=Rattus norvegicus GN=Socs4 PE=2 SV=1	tr|B5DF08|B5DF08_RAT	RAT.fasta	49 607,1	99,4 %	2	2	2	0,00611%	5,28%
My Experiment	Control	Control	091012_CTL-02	Thymosin beta-4 OS=Rattus norvegicus GN=Tmsb4x PE=1 SV=2	sp|P62329|TYB4_RAT	RAT.fasta	5 052,9	100,0 %	3	4	7	0,0214%	56,8%
My Experiment	Control	Control	091012_CTL-02	Uncharacterized protein (Fragment) OS=Rattus norvegicus GN=Cfl1 PE=4 SV=1	tr|F1M510|F1M510_RAT		0,0	100,0 %	4	4	4	0,0122%	0,000%
My Experiment	Control	Control	091012_CTL-02	78 kDa glucose-regulated protein OS=Rattus norvegicus GN=Hspa5 PE=1 SV=1	sp|P06761|GRP78_RAT	RAT.fasta	72 348,5	100,0 %	5	5	7	0,0214%	11,8%
My Experiment	Control	Control	091012_CTL-02	Isoform 2 of Teneurin-2 OS=Rattus norvegicus GN=Tenm2	sp|Q9R1K2-2|TEN2_RAT,sp|Q9R1K2-3|TEN2_RAT,sp|Q9R1K2-4|TEN2_RAT,sp|Q9R1K2|TEN2_RAT,tr|F1LZR3|F1LZR3_RAT,tr|F1M0Y7|F1M0Y7_RAT,tr|F1M8Q3|F1M8Q3_RAT,tr|F1M939|F1M939_RAT	RAT.fasta	307 475,1	99,9 %	2	2	2	0,00611%	1,15%
My Experiment	Control	Control	091012_CTL-02	Uncharacterized protein (Fragment) OS=Rattus norvegicus GN=Loxl2 PE=4 SV=1	tr|F1LPM2|F1LPM2_RAT		0,0	100,0 %	3	4	7	0,0214%	0,000%
My Experiment	Control	Control	091012_CTL-02	60S ribosomal protein L7 OS=Rattus norvegicus GN=Rpl7 PE=2 SV=1	tr|B0K031|B0K031_RAT	RAT.fasta	30 315,0	99,8 %	2	2	2	0,00611%	10,00%
My Experiment	Control	Control	091012_CTL-02	Eukaryotic translation initiation factor 3 subunit A OS=Rattus norvegicus GN=Eif3a PE=2 SV=2	sp|Q1JU68|EIF3A_RAT-DECOY,tr|F1LRG1|F1LRG1_RAT-DECOY		0,0	28,4 %	0	0	0	0,000%	0,000%
My Experiment	Control	Control	091012_CTL-02	Uncharacterized protein OS=Rattus norvegicus PE=4 SV=1	tr|D4ADG6|D4ADG6_RAT-DECOY		0,0	82,0 %	2	2	2	0,00611%	0,000%
My Experiment	Control	Control	091012_CTL-02	Uncharacterized protein OS=Rattus norvegicus GN=Bat2l PE=4 SV=1	tr|D3ZZ51|D3ZZ51_RAT-DECOY		0,0	95,6 %	2	2	2	0,00611%	0,000%
My Experiment	Control	Control	091012_CTL-02	Prolargin OS=Rattus norvegicus GN=Prelp PE=2 SV=1	sp|Q9EQP5|PRELP_RAT	RAT.fasta	43 182,1	38,9 %	1	1	1	0,00306%	3,45%
My Experiment	Control	Control	091012_CTL-02	Protein Casp8ap2 OS=Rattus norvegicus GN=Casp8ap2 PE=4 SV=1	tr|D4A7V6|D4A7V6_RAT	RAT.fasta	219 690,3	94,2 %	1	1	1	0,00306%	0,765%
My Experiment	Control	Control	091012_CTL-02	Vimentin OS=Rattus norvegicus GN=Vim PE=1 SV=2	sp|P31000|VIME_RAT	RAT.fasta	53 733,9	100,0 %	20	23	36	0,110%	48,3%
My Experiment	Control	Control	091012_CTL-02	Uncharacterized protein (Fragment) OS=Rattus norvegicus GN=Sptbn1 PE=4 SV=1	tr|F1LRX5|F1LRX5_RAT		0,0	99,9 %	3	3	5	0,0153%	0,000%
My Experiment	Control	Control	091012_CTL-02	Protein Whsc1 OS=Rattus norvegicus GN=Whsc1 PE=2 SV=2	tr|D4A9J4|D4A9J4_RAT	RAT.fasta	150 411,4	45,3 %	0	0	0	0,000%	0,000%
My Experiment	Control	Control	091012_CTL-02	Proteasome subunit alpha type OS=Rattus norvegicus PE=3 SV=1	tr|D4AB04|D4AB04_RAT		0,0	99,9 %	2	2	3	0,00917%	0,000%
My Experiment	Control	Control	091012_CTL-02	Protein Chd5 OS=Rattus norvegicus GN=Chd5 PE=2 SV=1	tr|D3ZD32|D3ZD32_RAT,tr|D3ZR50|D3ZR50_RAT,tr|D4A5U0|D4A5U0_RAT	RAT.fasta	218 612,1	95,8 %	2	2	2	0,00611%	2,04%
My Experiment	Control	Control	091012_CTL-02	Protein Ppp1r12c OS=Rattus norvegicus GN=Ppp1r12c PE=2 SV=2	tr|D4A5D7|D4A5D7_RAT	RAT.fasta	84 737,9	99,7 %	3	3	3	0,00917%	7,53%
My Experiment	Control	Control	091012_CTL-02	Uncharacterized protein OS=Rattus norvegicus GN=Tex15 PE=4 SV=1	tr|D3ZYB8|D3ZYB8_RAT-DECOY		0,0	99,9 %	2	2	2	0,00611%	0,000%
My Experiment	Control	Control	091012_CTL-02	Uncharacterized protein OS=Rattus norvegicus GN=Klc1 PE=4 SV=1	tr|D3ZNF7|D3ZNF7_RAT-DECOY,tr|D3ZNG6|D3ZNG6_RAT-DECOY		0,0	99,8 %	2	2	2	0,00611%	0,000%
My Experiment	Control	Control	091012_CTL-02	MAM domain-containing glycosylphosphatidylinositol anchor protein 1 OS=Rattus norvegicus GN=Mdga1 PE=2 SV=1	sp|P85171|MDGA1_RAT,tr|D4A4K7|D4A4K7_RAT,tr|F1LNA3|F1LNA3_RAT	RAT.fasta	105 976,3	90,7 %	1	1	1	0,00306%	2,41%
My Experiment	Control	Control	091012_CTL-02	Ras-related protein Rab-34 OS=Rattus norvegicus GN=Rab34 PE=2 SV=1	sp|Q5U1Y1|RAB34_RAT-DECOY		0,0	51,3 %	1	1	1	0,00306%	0,000%
My Experiment	Control	Control	091012_CTL-02	Glucose-6-phosphate isomerase OS=Rattus norvegicus GN=Gpi PE=1 SV=1	sp|Q6P6V0|G6PI_RAT	RAT.fasta	62 829,3	100,0 %	2	2	2	0,00611%	5,73%
My Experiment	Control	Control	091012_CTL-02	Uncharacterized protein (Fragment) OS=Rattus norvegicus PE=4 SV=1	tr|F1M8C9|F1M8C9_RAT-DECOY		0,0	72,6 %	1	1	1	0,00306%	0,000%
My Experiment	Control	Control	091012_CTL-02	Cytochrome c oxidase subunit 6B1 OS=Rattus norvegicus GN=Cox6b1 PE=4 SV=1	tr|D3ZD09|D3ZD09_RAT	RAT.fasta	10 071,5	15,2 %	0	0	0	0,000%	0,000%
My Experiment	Control	Control	091012_CTL-02	Guanine deaminase OS=Rattus norvegicus GN=Gda PE=1 SV=1	sp|Q9WTT6|GUAD_RAT,tr|Q9JKB7|Q9JKB7_RAT	RAT.fasta	51 016,8	98,6 %	1	1	1	0,00306%	5,51%
My Experiment	Control	Control	091012_CTL-02	Uncharacterized protein (Fragment) OS=Rattus norvegicus GN=Fkbp1a PE=3 SV=1	tr|F1M1T3|F1M1T3_RAT		0,0	31,7 %	0	0	0	0,000%	0,000%
My Experiment	Control	Control	091012_CTL-02	Protein LOC100912795 OS=Rattus norvegicus GN=Troap PE=4 SV=1	tr|D3ZLZ9|D3ZLZ9_RAT	RAT.fasta	71 727,8	95,7 %	1	1	2	0,00611%	2,09%
My Experiment	Control	Control	091012_CTL-02	Protein Fgd5 (Fragment) OS=Rattus norvegicus GN=Fgd5 PE=4 SV=1	tr|F1LTE6|F1LTE6_RAT	RAT.fasta	149 564,8	99,6 %	2	2	2	0,00611%	4,35%
My Experiment	Control	Control	091012_CTL-02	Protein Dnah2 (Fragment) OS=Rattus norvegicus GN=Dnah2 PE=2 SV=2	tr|F1LSE0|F1LSE0_RAT	RAT.fasta	502 041,2	98,6 %	1	1	1	0,00306%	0,503%
My Experiment	Control	Control	091012_CTL-02	Tubulin alpha-1A chain OS=Rattus norvegicus GN=Tuba1a PE=1 SV=1	sp|P68370|TBA1A_RAT	RAT.fasta	50 135,7	99,5 %	1	1	1	0,00306%	9,53%
My Experiment	Control	Control	091012_CTL-02	Inter-alpha-trypsin inhibitor heavy chain H3 OS=Rattus norvegicus GN=Itih3 PE=2 SV=1	sp|Q63416|ITIH3_RAT,tr|D3ZBS2|D3ZBS2_RAT	RAT.fasta	99 099,5	97,6 %	1	1	1	0,00306%	1,13%
My Experiment	Control	Control	091012_CTL-02	Isoform 2 of Gelsolin OS=Rattus norvegicus GN=Gsn	sp|Q68FP1-2|GELS_RAT,sp|Q68FP1|GELS_RAT	RAT.fasta	86 067,9	99,4 %	1	1	1	0,00306%	2,18%
My Experiment	Control	Control	091012_CTL-02	Uncharacterized protein OS=Rattus norvegicus GN=Tlk2 PE=3 SV=1	tr|D3ZLP1|D3ZLP1_RAT-DECOY		0,0	90,2 %	1	1	1	0,00306%	0,000%
My Experiment	Control	Control	091012_CTL-02	Alpha-enolase OS=Rattus norvegicus GN=Eno1 PE=1 SV=4	sp|P04764|ENOA_RAT	RAT.fasta	47 129,0	100,0 %	8	10	10	0,0306%	30,4%
My Experiment	Control	Control	091012_CTL-02	Ubiquitin carboxyl-terminal hydrolase OS=Rattus norvegicus GN=Usp24 PE=3 SV=1	tr|F1LSM0|F1LSM0_RAT-DECOY		0,0	87,9 %	1	1	1	0,00306%	0,000%
My Experiment	Control	Control	091012_CTL-02	Ubiquitin carboxyl-terminal hydrolase OS=Rattus norvegicus GN=Usp37 PE=3 SV=1	tr|D4A3V9|D4A3V9_RAT,tr|D4ABE5|D4ABE5_RAT	RAT.fasta	107 853,4	14,7 %	0	0	0	0,000%	0,000%
My Experiment	Control	Control	091012_CTL-02	Arylsulfatase J OS=Rattus norvegicus GN=Arsj PE=2 SV=1	tr|Q32KJ7|Q32KJ7_RAT	RAT.fasta	67 524,8	100,0 %	2	2	3	0,00917%	10,1%
My Experiment	Control	Control	091012_CTL-02	Dihydropyrimidinase-related protein 2 OS=Rattus norvegicus GN=Dpysl2 PE=1 SV=1	sp|P47942|DPYL2_RAT	RAT.fasta	62 277,9	17,7 %	0	0	0	0,000%	0,000%
My Experiment	Control	Control	091012_CTL-02	GRIP and coiled-coil domain-containing protein 2 OS=Rattus norvegicus GN=Gcc2 PE=1 SV=1	sp|D3ZZL9|GCC2_RAT-DECOY		0,0	30,4 %	0	0	0	0,000%	0,000%
My Experiment	Control	Control	091012_CTL-02	Uncharacterized protein OS=Rattus norvegicus GN=LOC500625 PE=3 SV=1	tr|E9PSU0|E9PSU0_RAT-DECOY		0,0	98,6 %	1	1	1	0,00306%	0,000%
My Experiment	Control	Control	091012_CTL-02	Uncharacterized protein OS=Rattus norvegicus PE=4 SV=1	tr|D3ZFD0|D3ZFD0_RAT-DECOY,tr|D3ZR07|D3ZR07_RAT-DECOY		0,0	100,0 %	2	2	2	0,00611%	0,000%
My Experiment	Control	Control	091012_CTL-02	Procollagen, type XVIII, alpha 1, isoform CRA_a OS=Rattus norvegicus GN=Col18a1 PE=4 SV=2	tr|F1LR02|F1LR02_RAT,tr|F1LRI2|F1LRI2_RAT	RAT.fasta	134 646,3	15,3 %	0	0	0	0,000%	0,000%
My Experiment	Control	Control	091012_CTL-02	Protein Kif9 OS=Rattus norvegicus GN=Kif9 PE=2 SV=1	tr|D4A8G1|D4A8G1_RAT,tr|D4A8H2|D4A8H2_RAT	RAT.fasta	0,0	43,5 %	1	1	1	0,00306%	3,16%
My Experiment	Control	Control	091012_CTL-02	Dystrobrevin beta OS=Rattus norvegicus GN=Dtnb PE=2 SV=2	sp|P84060|DTNB_RAT-DECOY,tr|D4A3C1|D4A3C1_RAT-DECOY,tr|D4A4J4|D4A4J4_RAT-DECOY		0,0	94,5 %	2	2	2	0,00611%	0,000%
My Experiment	Control	Control	091012_CTL-02	Uncharacterized protein C7orf46 homolog OS=Rattus norvegicus PE=2 SV=2	sp|Q4V8D7|CG046_RAT-DECOY,tr|F1LN74|F1LN74_RAT-DECOY		0,0	95,8 %	2	2	2	0,00611%	0,000%
My Experiment	Control	Control	091012_CTL-02	Cathepsin D OS=Rattus norvegicus GN=Ctsd PE=1 SV=1	sp|P24268|CATD_RAT	RAT.fasta	44 682,0	100,0 %	2	2	2	0,00611%	8,85%
My Experiment	Control	Control	091012_CTL-02	Metalloproteinase inhibitor 1 OS=Rattus norvegicus GN=Timp1 PE=1 SV=2	sp|P30120|TIMP1_RAT	RAT.fasta	23 794,2	100,0 %	7	9	12	0,0367%	51,6%
My Experiment	Control	Control	091012_CTL-02	Uncharacterized protein OS=Rattus norvegicus PE=4 SV=1	tr|D3ZFH5|D3ZFH5_RAT-DECOY,tr|D3ZSC9|D3ZSC9_RAT-DECOY		0,0	85,2 %	2	2	2	0,00611%	0,000%
My Experiment	Control	Control	091012_CTL-02	Neurofilament heavy polypeptide OS=Rattus norvegicus GN=Nefh PE=1 SV=4	sp|P16884|NFH_RAT-DECOY,tr|F1LRZ7|F1LRZ7_RAT-DECOY,tr|F1M9Y4|F1M9Y4_RAT-DECOY		0,0	97,3 %	1	1	1	0,00306%	0,000%
My Experiment	Control	Control	091012_CTL-02	Cytoplasmic dynein 1 heavy chain 1 OS=Rattus norvegicus GN=Dync1h1 PE=1 SV=1	sp|P38650|DYHC1_RAT	RAT.fasta	532 249,6	100,0 %	2	2	2	0,00611%	1,14%
My Experiment	Control	Control	091012_CTL-02	Protein Rnf213 OS=Rattus norvegicus GN=Rnf213 PE=2 SV=2	tr|F1M0R1|F1M0R1_RAT	RAT.fasta	583 566,7	71,1 %	0	0	0	0,000%	0,000%
My Experiment	Control	Control	091012_CTL-02	Cholesterol 7-alpha-monooxygenase OS=Rattus norvegicus GN=Cyp7a1 PE=1 SV=1	sp|P18125|CP7A1_RAT	RAT.fasta	56 885,8	94,9 %	1	1	1	0,00306%	5,57%
My Experiment	Control	Control	091012_CTL-02	Versican core protein (Fragments) OS=Rattus norvegicus GN=Vcan PE=2 SV=2	sp|Q9ERB4|CSPG2_RAT	RAT.fasta	300 004,9	97,9 %	1	1	1	0,00306%	0,694%
My Experiment	Control	Control	091012_CTL-02	Isoform 2 of Syntaxin-binding protein 1 OS=Rattus norvegicus GN=Stxbp1	sp|P61765-2|STXB1_RAT,sp|P61765|STXB1_RAT	RAT.fasta	67 571,8	56,0 %	1	1	1	0,00306%	5,05%
My Experiment	Control	Control	091012_CTL-02	Isoform 2 of Serine/threonine-protein kinase DCLK2 OS=Rattus norvegicus GN=Dclk2	sp|Q5MPA9-2|DCLK2_RAT,sp|Q5MPA9-3|DCLK2_RAT,sp|Q5MPA9|DCLK2_RAT	RAT.fasta	84 017,7	20,9 %	0	0	0	0,000%	0,000%
My Experiment	Control	Control	091012_CTL-02	Transcobalamin-2 OS=Rattus norvegicus GN=Tcn2 PE=2 SV=1	sp|Q9R0D6|TCO2_RAT	RAT.fasta	47 421,5	100,0 %	3	3	4	0,0122%	11,7%
My Experiment	Control	Control	091012_CTL-02	Complement C3 OS=Rattus norvegicus GN=C3 PE=1 SV=3	sp|P01026|CO3_RAT	RAT.fasta	186 462,2	100,0 %	3	3	3	0,00917%	2,41%
My Experiment	Control	Control	091012_CTL-02	Non-muscle caldesmon OS=Rattus norvegicus GN=Cald1 PE=1 SV=1	sp|Q62736|CALD1_RAT	RAT.fasta	60 584,5	99,9 %	3	4	4	0,0122%	11,7%
My Experiment	Control	Control	091012_CTL-02	Protein LOC100360606 OS=Rattus norvegicus GN=LOC100360606 PE=4 SV=1	tr|D4A3I0|D4A3I0_RAT	RAT.fasta	80 935,1	89,8 %	1	1	1	0,00306%	3,81%
My Experiment	Control	Control	091012_CTL-02	Procollagen, type VI, alpha 2, isoform CRA_a OS=Rattus norvegicus GN=Col6a2 PE=4 SV=2	tr|F1LNH3|F1LNH3_RAT	RAT.fasta	109 660,6	100,0 %	5	6	6	0,0183%	9,74%
My Experiment	Control	Control	091012_CTL-02	Uncharacterized protein OS=Rattus norvegicus PE=4 SV=1	tr|F1LN09|F1LN09_RAT-DECOY		0,0	86,3 %	1	1	1	0,00306%	0,000%
My Experiment	Control	Control	091012_CTL-02	Amyloid beta (A4) protein-binding, family B, member 1 interacting protein OS=Rattus norvegicus GN=Apbb1ip PE=4 SV=2	tr|D3ZDZ1|D3ZDZ1_RAT	RAT.fasta	73 678,0	97,1 %	2	2	2	0,00611%	6,63%
My Experiment	Control	Control	091012_CTL-02	FYVE, RhoGEF and PH domain-containing protein 4 OS=Rattus norvegicus GN=Fgd4 PE=1 SV=1	sp|O88387|FGD4_RAT,tr|F1M7M0|F1M7M0_RAT	RAT.fasta	86 455,1	16,4 %	0	0	0	0,000%	0,000%
My Experiment	Control	Control	091012_CTL-02	Poly(A) binding protein, cytoplasmic 3 OS=Rattus norvegicus GN=Pabpc6 PE=2 SV=1	tr|B5DF80|B5DF80_RAT	RAT.fasta	71 029,5	98,6 %	1	1	1	0,00306%	5,13%
My Experiment	Control	Control	091012_CTL-02	Protein Wnk2 OS=Rattus norvegicus GN=Wnk2 PE=4 SV=2	tr|D3ZMJ7|D3ZMJ7_RAT,tr|D3ZQ75|D3ZQ75_RAT,tr|D3ZQJ9|D3ZQJ9_RAT,tr|D4A5L1|D4A5L1_RAT,tr|D4AAZ4|D4AAZ4_RAT	RAT.fasta	0,0	5,8 %	0	0	0	0,000%	0,000%
My Experiment	Control	Control	091012_CTL-02	Uncharacterized protein OS=Rattus norvegicus GN=Apc2 PE=4 SV=1	tr|D4A205|D4A205_RAT-DECOY		0,0	6,2 %	0	0	0	0,000%	0,000%
My Experiment	Control	Control	091012_CTL-02	Uncharacterized protein OS=Rattus norvegicus GN=Zcchc6 PE=4 SV=1	tr|D3ZL68|D3ZL68_RAT-DECOY		0,0	99,2 %	2	2	2	0,00611%	0,000%
My Experiment	Control	Control	091012_CTL-02	Uncharacterized protein (Fragment) OS=Rattus norvegicus GN=Nav2 PE=4 SV=1	tr|F1LR12|F1LR12_RAT-DECOY		0,0	94,0 %	1	1	1	0,00306%	0,000%
My Experiment	Control	Control	091012_CTL-02	Adipocyte enhancer-binding protein 1 OS=Rattus norvegicus GN=Aebp1 PE=2 SV=1	sp|A2RUV9|AEBP1_RAT	RAT.fasta	128 063,7	100,0 %	14	16	27	0,0825%	17,7%
My Experiment	Control	Control	091012_CTL-02	Isoform 2 of Tropomyosin beta chain OS=Rattus norvegicus GN=Tpm2	sp|P58775-2|TPM2_RAT,tr|F1LRB1|F1LRB1_RAT	RAT.fasta	32 958,6	100,0 %	2	2	3	0,00917%	28,5%
My Experiment	Control	Control	091012_CTL-02	Uncharacterized protein OS=Rattus norvegicus GN=Adcy7 PE=3 SV=1	tr|F1LQT1|F1LQT1_RAT-DECOY		0,0	99,3 %	2	2	2	0,00611%	0,000%
My Experiment	Control	Control	091012_CTL-02	Retinal dehydrogenase 2 OS=Rattus norvegicus GN=Aldh1a2 PE=1 SV=2	sp|Q63639|AL1A2_RAT	RAT.fasta	56 641,1	34,9 %	0	0	0	0,000%	0,000%
My Experiment	Control	Control	091012_CTL-02	Calmodulin OS=Rattus norvegicus GN=Calm1 PE=1 SV=2	sp|P62161|CALM_RAT,tr|F8WG07|F8WG07_RAT	RAT.fasta	16 838,0	100,0 %	2	3	4	0,0122%	32,9%
My Experiment	Control	Control	091012_CTL-02	Conserved oligomeric Golgi complex subunit 7 OS=Rattus norvegicus GN=Cog7 PE=2 SV=1	sp|Q3T1G7|COG7_RAT-DECOY		0,0	9,1 %	0	0	0	0,000%	0,000%
My Experiment	Control	Control	091012_CTL-02	Protein Stil OS=Rattus norvegicus GN=Stil PE=4 SV=2	tr|D3ZQ85|D3ZQ85_RAT	RAT.fasta	138 628,9	75,8 %	1	1	1	0,00306%	1,42%
My Experiment	Control	Control	091012_CTL-02	Uncharacterized protein (Fragment) OS=Rattus norvegicus GN=Fgd6 PE=4 SV=1	tr|F1LX42|F1LX42_RAT		0,0	99,9 %	3	3	3	0,00917%	0,000%
My Experiment	Control	Control	091012_CTL-02	Uncharacterized protein (Fragment) OS=Rattus norvegicus GN=Fndc3c1 PE=4 SV=1	tr|F1LWK0|F1LWK0_RAT-DECOY,tr|F1M6T0|F1M6T0_RAT-DECOY		0,0	95,4 %	2	2	2	0,00611%	0,000%
My Experiment	Control	Control	091012_CTL-02	Lumican OS=Rattus norvegicus GN=Lum PE=2 SV=1	sp|P51886|LUM_RAT	RAT.fasta	38 281,3	100,0 %	10	12	22	0,0673%	32,8%
My Experiment	Control	Control	091012_CTL-02	Insulin-like growth factor binding protein 7, isoform CRA_b OS=Rattus norvegicus GN=Igfbp7 PE=4 SV=2	tr|F1M9B2|F1M9B2_RAT	RAT.fasta	28 948,7	100,0 %	10	14	25	0,0764%	49,8%
My Experiment	Control	Control	091012_CTL-02	Uncharacterized protein (Fragment) OS=Rattus norvegicus GN=LOC100362601 PE=4 SV=1	tr|F1LPG1|F1LPG1_RAT-DECOY		0,0	92,1 %	2	2	2	0,00611%	0,000%
My Experiment	Control	Control	091012_CTL-02	Protein Tbc1d9b OS=Rattus norvegicus GN=Tbc1d9b PE=4 SV=2	tr|F1LN89|F1LN89_RAT,tr|F1LRL4|F1LRL4_RAT	RAT.fasta	0,0	91,0 %	2	2	2	0,00611%	4,20%
My Experiment	Control	Control	091012_CTL-02	Protein Arhgap30 OS=Rattus norvegicus GN=Arhgap30 PE=4 SV=1	tr|D3ZCI3|D3ZCI3_RAT,tr|D3ZJP1|D3ZJP1_RAT	RAT.fasta	120 313,2	99,9 %	2	2	2	0,00611%	3,89%
My Experiment	Control	Control	091012_CTL-02	Peroxisomal multifunctional enzyme type 2 OS=Rattus norvegicus GN=Hsd17b4 PE=1 SV=3	sp|P97852|DHB4_RAT-DECOY,tr|Q6IN39|Q6IN39_RAT-DECOY		0,0	92,1 %	1	1	1	0,00306%	0,000%
My Experiment	Control	Control	091012_CTL-02	Uncharacterized protein (Fragment) OS=Rattus norvegicus PE=4 SV=1	tr|F1LM36|F1LM36_RAT-DECOY		0,0	100,0 %	2	2	2	0,00611%	0,000%
My Experiment	Control	Control	091012_CTL-02	Uncharacterized protein OS=Rattus norvegicus GN=Vat1 PE=2 SV=1	tr|Q3MIE4|Q3MIE4_RAT		0,0	100,0 %	2	2	3	0,00917%	0,000%
My Experiment	Control	Control	091012_CTL-02	Tropomyosin alpha-4 chain OS=Rattus norvegicus GN=Tpm4 PE=1 SV=3	sp|P09495|TPM4_RAT	RAT.fasta	28 510,4	100,0 %	5	5	8	0,0245%	33,5%
My Experiment	Control	Control	091012_CTL-02	Alpha-internexin OS=Rattus norvegicus GN=Ina PE=1 SV=2	sp|P23565|AINX_RAT	RAT.fasta	56 116,7	19,7 %	0	0	0	0,000%	1,78%
My Experiment	Control	Control	091012_CTL-02	Serine/threonine-protein kinase MARK1 OS=Rattus norvegicus GN=Mark1 PE=1 SV=1	sp|O08678|MARK1_RAT-DECOY,tr|F1LNE7|F1LNE7_RAT-DECOY		0,0	17,2 %	0	0	0	0,000%	0,000%
My Experiment	Control	Control	091012_CTL-02	Tyrosine-protein kinase receptor (Fragment) OS=Rattus norvegicus GN=Alk PE=3 SV=1	tr|F1LRZ0|F1LRZ0_RAT-DECOY		0,0	98,3 %	2	2	2	0,00611%	0,000%
My Experiment	Control	Control	091012_CTL-02	Uncharacterized protein OS=Rattus norvegicus GN=Cadps PE=4 SV=1	tr|D3ZAP5|D3ZAP5_RAT,tr|D3ZHH0|D3ZHH0_RAT		0,0	69,8 %	1	1	1	0,00306%	0,000%
My Experiment	Control	Control	091012_CTL-02	Uncharacterized protein OS=Rattus norvegicus PE=4 SV=1	tr|F1LPQ2|F1LPQ2_RAT		0,0	93,2 %	2	2	2	0,00611%	0,000%
My Experiment	Control	Control	091012_CTL-02	Uncharacterized protein (Fragment) OS=Rattus norvegicus PE=4 SV=1	tr|F1LRZ1|F1LRZ1_RAT-DECOY,tr|F1LS89|F1LS89_RAT-DECOY		0,0	100,0 %	2	2	2	0,00611%	0,000%
My Experiment	Control	Control	091012_CTL-02	Uncharacterized protein OS=Rattus norvegicus PE=4 SV=1	tr|F1LST6|F1LST6_RAT		0,0	100,0 %	7	9	18	0,0550%	0,000%
My Experiment	Control	Control	091012_CTL-02	Uncharacterized protein OS=Rattus norvegicus PE=4 SV=1	tr|D3ZEY0|D3ZEY0_RAT-DECOY		0,0	91,4 %	2	2	2	0,00611%	0,000%
My Experiment	Control	Control	091012_CTL-02	Protein Dkk3 OS=Rattus norvegicus GN=Dkk3 PE=2 SV=1	tr|Q9ES33|Q9ES33_RAT	RAT.fasta	30 762,0	100,0 %	6	7	13	0,0397%	29,6%
My Experiment	Control	Control	091012_CTL-02	Uncharacterized protein OS=Rattus norvegicus GN=Cad PE=3 SV=1	tr|D4A8A0|D4A8A0_RAT-DECOY		0,0	99,6 %	2	2	2	0,00611%	0,000%
My Experiment	Control	Control	091012_CTL-02	Small glutamine-rich tetratricopeptide repeat-containing protein alpha OS=Rattus norvegicus GN=Sgta PE=1 SV=1	sp|O70593|SGTA_RAT,tr|F1M7R8|F1M7R8_RAT	RAT.fasta	34 157,8	98,6 %	1	1	1	0,00306%	5,10%
My Experiment	Control	Control	091012_CTL-02	Isoform XF of Plasma membrane calcium-transporting ATPase 3 OS=Rattus norvegicus GN=Atp2b3	sp|Q64568-11|AT2B3_RAT,sp|Q64568-2|AT2B3_RAT,sp|Q64568-4|AT2B3_RAT,sp|Q64568-6|AT2B3_RAT,sp|Q64568-9|AT2B3_RAT,sp|Q64568|AT2B3_RAT	RAT.fasta	138 561,8	9,5 %	0	0	0	0,000%	0,000%
My Experiment	Control	Control	091012_CTL-02	Uncharacterized protein (Fragment) OS=Rattus norvegicus GN=Chd3 PE=4 SV=1	tr|F1LPP7|F1LPP7_RAT,tr|F1M7Q0|F1M7Q0_RAT		0,0	25,3 %	0	0	0	0,000%	0,000%
My Experiment	Control	Control	091012_CTL-02	Adenomatous polyposis coli protein OS=Rattus norvegicus GN=Apc PE=1 SV=1	sp|P70478|APC_RAT-DECOY		0,0	99,9 %	3	3	4	0,0122%	0,000%
My Experiment	Control	Control	091012_CTL-02	Interleukin-1 receptor-like 1 OS=Rattus norvegicus GN=Il1rl1 PE=2 SV=1	sp|Q62611|ILRL1_RAT	RAT.fasta	64 406,5	100,0 %	4	4	4	0,0122%	9,36%
My Experiment	Control	Control	091012_CTL-02	C1qtnf3 protein OS=Rattus norvegicus GN=C1qtnf3 PE=2 SV=1	tr|B1WC91|B1WC91_RAT	RAT.fasta	35 043,1	100,0 %	2	2	6	0,0183%	6,27%
My Experiment	Control	Control	091012_CTL-02	Protein Cdk13 OS=Rattus norvegicus GN=Cdk13 PE=4 SV=2	tr|F1M1X9|F1M1X9_RAT	RAT.fasta	164 453,3	86,9 %	1	1	1	0,00306%	1,39%
My Experiment	Control	Control	091012_CTL-02	Membrane-associated ring finger (C3HC4) 8 (Predicted) OS=Rattus norvegicus GN=March8 PE=4 SV=1	tr|D3ZG81|D3ZG81_RAT-DECOY		0,0	99,8 %	3	3	3	0,00917%	0,000%
My Experiment	Control	Control	091012_CTL-02	Hexokinase-1 OS=Rattus norvegicus GN=Hk1 PE=1 SV=4	sp|P05708|HXK1_RAT	RAT.fasta	102 411,0	16,6 %	0	0	0	0,000%	0,000%
My Experiment	Control	Control	091012_CTL-02	Aggrecan core protein OS=Rattus norvegicus GN=Acan PE=2 SV=2	tr|D4A7Y1|D4A7Y1_RAT	RAT.fasta	224 612,0	100,0 %	22	24	39	0,119%	14,4%
My Experiment	Control	Control	091012_CTL-02	Kynurenine--oxoglutarate transaminase 3 OS=Rattus norvegicus GN=Ccbl2 PE=2 SV=1	sp|Q58FK9|KAT3_RAT-DECOY		0,0	98,6 %	1	1	1	0,00306%	0,000%
My Experiment	Control	Control	091012_CTL-02	Protein Dsel OS=Rattus norvegicus GN=Dsel PE=4 SV=1	tr|D3ZYE3|D3ZYE3_RAT	RAT.fasta	139 051,9	96,8 %	2	2	2	0,00611%	4,80%
My Experiment	Control	Control	091012_CTL-02	Growth arrest-specific protein 6 OS=Rattus norvegicus GN=Gas6 PE=1 SV=1	sp|Q63772|GAS6_RAT	RAT.fasta	74 637,2	100,0 %	3	3	3	0,00917%	6,23%
My Experiment	Control	Control	091012_CTL-02	Isoform 2 of Transient receptor potential cation channel subfamily M member 1 OS=Rattus norvegicus GN=Trpm1	sp|Q2WEA5-2|TRPM1_RAT,sp|Q2WEA5|TRPM1_RAT,tr|F1M9X0|F1M9X0_RAT	RAT.fasta	184 323,2	6,1 %	0	0	0	0,000%	0,000%
My Experiment	Control	Control	091012_CTL-02	Gremlin-1 OS=Rattus norvegicus GN=Grem1 PE=1 SV=1	sp|O35793|GREM1_RAT	RAT.fasta	20 680,0	100,0 %	2	2	3	0,00917%	19,0%
My Experiment	Control	Control	091012_CTL-02	Platelet-derived growth factor receptor-like protein OS=Rattus norvegicus GN=Pdgfrl PE=2 SV=1	sp|Q5RJP7|PGFRL_RAT	RAT.fasta	41 932,9	100,0 %	4	4	4	0,0122%	19,5%
My Experiment	Control	Control	091012_CTL-02	Protein AATF OS=Rattus norvegicus GN=Aatf PE=1 SV=1	sp|Q9QYW0|AATF_RAT-DECOY,tr|D3Z9N1|D3Z9N1_RAT-DECOY,tr|D4A3P9|D4A3P9_RAT-DECOY		0,0	81,6 %	1	1	1	0,00306%	0,000%
My Experiment	Control	Control	091012_CTL-02	Olfactomedin-like protein 3 OS=Rattus norvegicus GN=Olfml3 PE=2 SV=2	sp|B0BNI5|OLFL3_RAT	RAT.fasta	45 962,3	100,0 %	2	2	3	0,00917%	6,90%
My Experiment	Control	Control	091012_CTL-02	Isoform 2 of Sister chromatid cohesion protein PDS5 homolog B OS=Rattus norvegicus GN=Pds5b	sp|Q6TRW4-2|PDS5B_RAT-DECOY,sp|Q6TRW4-3|PDS5B_RAT-DECOY,sp|Q6TRW4|PDS5B_RAT-DECOY,tr|D3ZMU3|D3ZMU3_RAT-DECOY,tr|D3ZU56|D3ZU56_RAT-DECOY,tr|D3ZXE2|D3ZXE2_RAT-DECOY,tr|F1M797|F1M797_RAT-DECOY		0,0	12,7 %	0	0	0	0,000%	0,000%
My Experiment	Control	Control	091012_CTL-02	Protein Mcf2 OS=Rattus norvegicus GN=Mcf2 PE=4 SV=2	tr|F1LUS8|F1LUS8_RAT	RAT.fasta	120 141,2	99,6 %	2	2	2	0,00611%	3,57%
My Experiment	Control	Control	091012_CTL-02	Protein Pxdn OS=Rattus norvegicus GN=Pxdn PE=4 SV=2	tr|F1M335|F1M335_RAT	RAT.fasta	164 854,5	100,0 %	2	2	2	0,00611%	1,49%
My Experiment	Control	Control	091012_CTL-02	Multidrug resistance-associated protein 6 OS=Rattus norvegicus GN=Abcc6 PE=2 SV=1	sp|O88269|MRP6_RAT-DECOY		0,0	98,6 %	1	1	1	0,00306%	0,000%
My Experiment	Control	Control	091012_CTL-02	Protein Hnrnpl OS=Rattus norvegicus GN=Hnrnpl PE=4 SV=1	tr|F1LPP9|F1LPP9_RAT,tr|F2Z3R2|F2Z3R2_RAT	RAT.fasta	0,0	93,9 %	1	1	1	0,00306%	0,000%
My Experiment	Control	Control	091012_CTL-02	Alcohol dehydrogenase [NADP(+)] OS=Rattus norvegicus GN=Akr1a1 PE=1 SV=2	sp|P51635|AK1A1_RAT	RAT.fasta	36 506,2	99,3 %	1	1	1	0,00306%	4,62%
My Experiment	Control	Control	091012_CTL-02	Malate dehydrogenase, cytoplasmic OS=Rattus norvegicus GN=Mdh1 PE=1 SV=3	sp|O88989|MDHC_RAT	RAT.fasta	36 483,9	100,0 %	2	2	3	0,00917%	8,68%
My Experiment	Control	Control	091012_CTL-02	Poly [ADP-ribose] polymerase 1 OS=Rattus norvegicus GN=Parp1 PE=1 SV=4	sp|P27008|PARP1_RAT	RAT.fasta	112 664,0	91,8 %	1	1	1	0,00306%	2,56%
My Experiment	Control	Control	091012_CTL-02	Uncharacterized protein (Fragment) OS=Rattus norvegicus PE=4 SV=1	tr|F1LX76|F1LX76_RAT-DECOY,tr|F1M1V4|F1M1V4_RAT-DECOY,tr|F1M1V5|F1M1V5_RAT-DECOY		0,0	98,6 %	1	1	1	0,00306%	0,000%
My Experiment	Control	Control	091012_CTL-02	Protein Tln2 OS=Rattus norvegicus GN=Tln2 PE=2 SV=2	tr|D3ZA84|D3ZA84_RAT,tr|D3ZT58|D3ZT58_RAT	RAT.fasta	237 365,1	100,0 %	2	2	2	0,00611%	0,585%
My Experiment	Control	Control	091012_CTL-02	Myosin-binding protein C, slow-type OS=Rattus norvegicus GN=Mybpc1 PE=2 SV=2	tr|D4A2S4|D4A2S4_RAT	RAT.fasta	130 487,7	43,9 %	1	1	1	0,00306%	1,89%
My Experiment	Control	Control	091012_CTL-02	5'-nucleotidase domain containing 1 (Predicted), isoform CRA_a OS=Rattus norvegicus GN=Nt5dc1 PE=2 SV=1	tr|B1WC66|B1WC66_RAT-DECOY		0,0	8,3 %	0	0	0	0,000%	0,000%
My Experiment	Control	Control	091012_CTL-02	Uncharacterized protein (Fragment) OS=Rattus norvegicus GN=Tnrc6b PE=4 SV=1	tr|F1LSM1|F1LSM1_RAT-DECOY		0,0	100,0 %	2	2	2	0,00611%	0,000%
My Experiment	Control	Control	091012_CTL-02	Isoform MAP2b of Microtubule-associated protein 2 OS=Rattus norvegicus GN=Map2	sp|P15146-2|MAP2_RAT,sp|P15146|MAP2_RAT,tr|D3ZW41|D3ZW41_RAT,tr|F1LNK0|F1LNK0_RAT,tr|F1MAQ5|F1MAQ5_RAT	RAT.fasta	202 411,5	60,8 %	1	1	1	0,00306%	0,537%
My Experiment	Control	Control	091012_CTL-02	Uncharacterized protein (Fragment) OS=Rattus norvegicus GN=Thsd7b PE=4 SV=1	tr|F1LPD7|F1LPD7_RAT-DECOY		0,0	94,8 %	2	2	2	0,00611%	0,000%
My Experiment	Control	Control	091012_CTL-02	L-lactate dehydrogenase A chain OS=Rattus norvegicus GN=Ldha PE=1 SV=1	sp|P04642|LDHA_RAT	RAT.fasta	36 450,8	100,0 %	3	3	3	0,00917%	15,7%
My Experiment	Control	Control	091012_CTL-02	Rho-associated protein kinase 2 OS=Rattus norvegicus GN=Rock2 PE=1 SV=2	sp|Q62868|ROCK2_RAT,tr|D3ZZU3|D3ZZU3_RAT,tr|F1LQT3|F1LQT3_RAT	RAT.fasta	153 040,7	83,2 %	2	2	2	0,00611%	3,03%
My Experiment	Control	Control	091012_CTL-02	Protein PRRC2A OS=Rattus norvegicus GN=Prrc2a PE=1 SV=1	sp|Q6MG48|PRC2A_RAT,tr|F1LRC3|F1LRC3_RAT	RAT.fasta	229 049,7	96,4 %	1	1	1	0,00306%	1,02%
My Experiment	Control	Control	091012_CTL-02	Uncharacterized protein (Fragment) OS=Rattus norvegicus GN=Mll1 PE=3 SV=1	tr|F1M0L3|F1M0L3_RAT-DECOY		0,0	64,1 %	1	1	1	0,00306%	0,000%
My Experiment	Control	Control	091012_CTL-02	Phosphorylase OS=Rattus norvegicus GN=Pygb PE=2 SV=1	tr|B2GV03|B2GV03_RAT		0,0	34,7 %	0	0	0	0,000%	0,000%
My Experiment	Control	Control	091012_CTL-02	Calsyntenin-1 OS=Rattus norvegicus GN=Clstn1 PE=2 SV=1	sp|Q6Q0N0|CSTN1_RAT,tr|D3ZKY2|D3ZKY2_RAT,tr|F8WFG2|F8WFG2_RAT	RAT.fasta	106 259,2	100,0 %	3	3	3	0,00917%	5,25%
My Experiment	Control	Control	091012_CTL-02	Protein Spag9 OS=Rattus norvegicus GN=Spag9 PE=2 SV=2	tr|E9PSJ4|E9PSJ4_RAT	RAT.fasta	146 006,6	99,3 %	2	2	2	0,00611%	2,95%
My Experiment	Control	Control	091012_CTL-02	Uncharacterized protein OS=Rattus norvegicus GN=Dopey2 PE=4 SV=1	tr|D4ADX6|D4ADX6_RAT-DECOY		0,0	99,9 %	2	2	2	0,00611%	0,000%
My Experiment	Control	Control	091012_CTL-02	Protein Nav2 OS=Rattus norvegicus GN=Nav2 PE=2 SV=2	tr|F1LR12|F1LR12_RAT	RAT.fasta	261 249,5	99,6 %	2	2	2	0,00611%	2,85%
My Experiment	Control	Control	091012_CTL-02	Protein Serpinc1 OS=Rattus norvegicus GN=Serpinc1 PE=2 SV=1	tr|Q5M7T5|Q5M7T5_RAT	RAT.fasta	52 235,3	100,0 %	2	2	2	0,00611%	4,73%
My Experiment	Control	Control	091012_CTL-02	Uncharacterized protein (Fragment) OS=Rattus norvegicus PE=4 SV=1	tr|F1LT90|F1LT90_RAT-DECOY		0,0	40,5 %	1	1	1	0,00306%	0,000%
My Experiment	Control	Control	091012_CTL-02	Neurofilament heavy polypeptide OS=Rattus norvegicus GN=Nefh PE=2 SV=1	tr|F1LRZ7|F1LRZ7_RAT	RAT.fasta	114 411,8	99,1 %	1	1	1	0,00306%	0,846%
My Experiment	Control	Control	091012_CTL-02	Protein Col4a2 OS=Rattus norvegicus GN=Col4a2 PE=4 SV=2	tr|F1M6Q3|F1M6Q3_RAT	RAT.fasta	166 252,0	100,0 %	4	4	5	0,0153%	4,14%
My Experiment	Control	Control	091012_CTL-02	Membrane-associated phosphatidylinositol transfer protein 1 OS=Rattus norvegicus GN=Pitpnm1 PE=2 SV=1	sp|Q5U2N3|PITM1_RAT-DECOY		0,0	80,0 %	1	1	1	0,00306%	0,000%
My Experiment	Control	Control	091012_CTL-02	Centlein (Fragment) OS=Rattus norvegicus GN=Cntln PE=2 SV=1	sp|A9ZSY0|CNTLN_RAT-DECOY,tr|F1LMT2|F1LMT2_RAT-DECOY		0,0	9,1 %	0	0	0	0,000%	0,000%
My Experiment	Control	Control	091012_CTL-02	Uncharacterized protein OS=Rattus norvegicus GN=Gls PE=3 SV=1	tr|F1M980|F1M980_RAT-DECOY		0,0	89,1 %	2	2	2	0,00611%	0,000%
My Experiment	Control	Control	091012_CTL-02	Fatty acid-binding protein, brain OS=Rattus norvegicus GN=Fabp7 PE=1 SV=2	sp|P55051|FABP7_RAT	RAT.fasta	14 863,7	99,5 %	1	1	1	0,00306%	10,6%
My Experiment	Control	Control	091012_CTL-02	Putative uncharacterized protein RGD1562720_predicted OS=Rattus norvegicus GN=RGD1562720 PE=4 SV=1	tr|D3ZLQ5|D3ZLQ5_RAT-DECOY		0,0	99,2 %	2	2	2	0,00611%	0,000%
My Experiment	Control	Control	091012_CTL-02	Protein Mycbp2 (Fragment) OS=Rattus norvegicus GN=Mycbp2 PE=2 SV=2	tr|D4A2D3|D4A2D3_RAT	RAT.fasta	357 999,4	56,5 %	0	0	0	0,000%	0,000%
My Experiment	Control	Control	091012_CTL-02	Filamin alpha OS=Rattus norvegicus GN=Flna PE=2 SV=1	tr|C0JPT7|C0JPT7_RAT,tr|D3ZAP2|D3ZAP2_RAT,tr|D3ZXX2|D3ZXX2_RAT	RAT.fasta	280 485,3	100,0 %	19	20	29	0,0887%	12,8%
My Experiment	Control	Control	091012_CTL-02	Group specific component OS=Rattus norvegicus GN=Gc PE=2 SV=1	tr|Q68FY4|Q68FY4_RAT	RAT.fasta	53 519,4	77,5 %	1	1	1	0,00306%	6,09%
My Experiment	Control	Control	091012_CTL-02	Hemoglobin subunit alpha-1/2 OS=Rattus norvegicus GN=Hba1 PE=1 SV=3	sp|P01946|HBA_RAT	RAT.fasta	15 328,7	19,5 %	0	0	0	0,000%	0,000%
My Experiment	Control	Control	091012_CTL-02	Protein Atp11a OS=Rattus norvegicus GN=Atp11a PE=2 SV=1	tr|D4A7K5|D4A7K5_RAT,tr|F1M6H6|F1M6H6_RAT	RAT.fasta	0,0	98,6 %	1	1	1	0,00306%	0,000%
My Experiment	Control	Control	091012_CTL-02	Connective tissue growth factor OS=Rattus norvegicus GN=Ctgf PE=2 SV=1	sp|Q9R1E9|CTGF_RAT	RAT.fasta	37 755,2	100,0 %	9	10	21	0,0642%	33,4%
My Experiment	Control	Control	091012_CTL-02	Minichromosome maintenance deficient 7 (S. cerevisiae) OS=Rattus norvegicus GN=Mcm7 PE=2 SV=1	tr|Q6AYN8|Q6AYN8_RAT	RAT.fasta	81 063,7	97,4 %	2	2	2	0,00611%	7,65%
My Experiment	Control	Control	091012_CTL-02	Suppressor of Ty 16 homolog (S. cerevisiae) (Predicted) OS=Rattus norvegicus GN=Supt16h PE=4 SV=1	tr|D4A4J0|D4A4J0_RAT-DECOY		0,0	99,6 %	2	2	2	0,00611%	0,000%
My Experiment	Control	Control	091012_CTL-02	Complement C4 OS=Rattus norvegicus GN=C4 PE=1 SV=3	sp|P08649|CO4_RAT	RAT.fasta	192 164,5	95,0 %	1	1	2	0,00611%	0,979%
My Experiment	Control	Control	091012_CTL-02	Uncharacterized protein OS=Rattus norvegicus GN=Ces1a PE=4 SV=1	tr|D4AA05|D4AA05_RAT-DECOY		0,0	98,4 %	2	2	2	0,00611%	0,000%
My Experiment	Control	Control	091012_CTL-02	Uncharacterized protein OS=Rattus norvegicus PE=4 SV=1	tr|D3ZU06|D3ZU06_RAT-DECOY,tr|F1LUI1|F1LUI1_RAT-DECOY,tr|F1LW98|F1LW98_RAT-DECOY,tr|F1LWP5|F1LWP5_RAT-DECOY		0,0	98,6 %	1	1	1	0,00306%	0,000%
My Experiment	Control	Control	091012_CTL-02	Uncharacterized protein (Fragment) OS=Rattus norvegicus GN=Crybg3 PE=4 SV=1	tr|F1M8T4|F1M8T4_RAT-DECOY		0,0	99,5 %	2	2	2	0,00611%	0,000%
My Experiment	Control	Control	091012_CTL-02	Similar to BH3-only member B protein (Predicted) OS=Rattus norvegicus GN=Wwc2 PE=4 SV=1	tr|D4AEJ5|D4AEJ5_RAT-DECOY		0,0	100,0 %	3	3	3	0,00917%	0,000%
My Experiment	Control	Control	091012_CTL-02	Protein Tktl1 OS=Rattus norvegicus GN=Tktl1 PE=4 SV=1	tr|D3ZPV2|D3ZPV2_RAT	RAT.fasta	65 504,0	99,8 %	2	2	2	0,00611%	10,1%
My Experiment	Control	Control	091012_CTL-02	Uncharacterized protein (Fragment) OS=Rattus norvegicus GN=Lama2 PE=4 SV=1	tr|F1M614|F1M614_RAT-DECOY		0,0	99,8 %	3	3	3	0,00917%	0,000%
My Experiment	Control	Control	091012_CTL-02	Uncharacterized protein (Fragment) OS=Rattus norvegicus GN=LOC100365136 PE=4 SV=1	tr|F1LPF0|F1LPF0_RAT-DECOY		0,0	98,3 %	2	2	2	0,00611%	0,000%
My Experiment	Control	Control	091012_CTL-02	Troponin I, cardiac muscle OS=Rattus norvegicus GN=Tnni3 PE=1 SV=2	sp|P23693|TNNI3_RAT	RAT.fasta	24 160,5	78,9 %	2	2	2	0,00611%	12,3%
My Experiment	Control	Control	091012_CTL-02	Microtubule-associated protein 1B OS=Rattus norvegicus GN=Map1b PE=2 SV=1	tr|F1LRL9|F1LRL9_RAT	RAT.fasta	269 643,4	98,6 %	1	1	1	0,00306%	0,610%
My Experiment	Control	Control	091012_CTL-02	Pregnancy-associated plasma protein A (Predicted) OS=Rattus norvegicus GN=Pappa PE=4 SV=2	tr|D3ZNQ7|D3ZNQ7_RAT	RAT.fasta	160 916,6	100,0 %	10	10	12	0,0367%	9,65%
My Experiment	Control	Control	091012_CTL-02	Glypican 4 OS=Rattus norvegicus GN=Gpc4 PE=2 SV=1	tr|Q642B0|Q642B0_RAT	RAT.fasta	62 563,0	100,0 %	3	3	3	0,00917%	9,16%
My Experiment	Control	Control	091012_CTL-02	Protein strawberry notch homolog 1 OS=Rattus norvegicus GN=Sbno1 PE=2 SV=2	sp|Q5BJL5|SBNO1_RAT-DECOY,tr|D3ZN94|D3ZN94_RAT-DECOY,tr|D3ZU89|D3ZU89_RAT-DECOY,tr|F1LS26|F1LS26_RAT-DECOY		0,0	95,2 %	1	1	1	0,00306%	0,000%
My Experiment	Control	Control	091012_CTL-02	Tyrosine-protein phosphatase non-receptor type 21 OS=Rattus norvegicus GN=Ptpn21 PE=2 SV=1	sp|Q62728|PTN21_RAT-DECOY,tr|F1LS45|F1LS45_RAT-DECOY,tr|F1LWD3|F1LWD3_RAT-DECOY		0,0	97,6 %	2	2	2	0,00611%	0,000%
My Experiment	Control	Control	091012_CTL-02	Uncharacterized protein OS=Rattus norvegicus GN=Myo6 PE=4 SV=1	tr|D3ZYX5|D3ZYX5_RAT-DECOY,tr|D4A5I9|D4A5I9_RAT-DECOY		0,0	96,9 %	2	2	2	0,00611%	0,000%
My Experiment	Control	Control	091012_CTL-02	Protein Iqca1 (Fragment) OS=Rattus norvegicus GN=Iqca1 PE=2 SV=2	tr|F1M7Z2|F1M7Z2_RAT	RAT.fasta	99 092,5	16,6 %	0	0	0	0,000%	0,000%
My Experiment	Control	Control	091012_CTL-02	Decorin OS=Rattus norvegicus GN=Dcn PE=1 SV=1	sp|Q01129|PGS2_RAT	RAT.fasta	39 806,8	100,0 %	3	3	4	0,0122%	11,3%
My Experiment	Control	Control	091012_CTL-02	Uncharacterized protein OS=Rattus norvegicus GN=Urb1 PE=4 SV=1	tr|D4A7S4|D4A7S4_RAT-DECOY		0,0	93,8 %	2	2	2	0,00611%	0,000%
My Experiment	Control	Control	091012_CTL-02	FACT complex subunit SSRP1 OS=Rattus norvegicus GN=Ssrp1 PE=1 SV=2	sp|Q04931|SSRP1_RAT-DECOY,tr|D3ZTI4|D3ZTI4_RAT-DECOY		0,0	7,0 %	0	0	0	0,000%	0,000%
My Experiment	Control	Control	091012_CTL-02	Alpha-1-inhibitor 3 OS=Rattus norvegicus GN=A1i3 PE=1 SV=1	sp|P14046|A1I3_RAT	RAT.fasta	163 774,4	99,9 %	2	3	3	0,00917%	2,51%
My Experiment	Control	Control	091012_CTL-02	Hook homolog 1 (Drosophila) (Predicted) OS=Rattus norvegicus GN=Hook1 PE=4 SV=1	tr|D3ZB48|D3ZB48_RAT	RAT.fasta	84 373,2	93,0 %	1	1	1	0,00306%	3,30%
My Experiment	Control	Control	091012_CTL-02	Uncharacterized protein OS=Rattus norvegicus GN=Pde4dip PE=4 SV=1	tr|D3ZX19|D3ZX19_RAT		0,0	75,6 %	2	2	2	0,00611%	0,000%
My Experiment	Control	Control	091012_CTL-02	Uncharacterized protein (Fragment) OS=Rattus norvegicus GN=LOC680415 PE=4 SV=1	tr|F1M2H0|F1M2H0_RAT-DECOY		0,0	99,6 %	2	2	2	0,00611%	0,000%
My Experiment	Control	Control	091012_CTL-02	Peptidylprolyl isomerase domain and WD repeat containing 1 (Predicted) OS=Rattus norvegicus GN=Ppwd1 PE=4 SV=1	tr|D3ZVP6|D3ZVP6_RAT-DECOY		0,0	99,3 %	3	3	3	0,00917%	0,000%
My Experiment	Control	Control	091012_CTL-02	Protein Dgkk (Fragment) OS=Rattus norvegicus GN=Dgkk PE=4 SV=1	tr|F1LZW2|F1LZW2_RAT	RAT.fasta	119 505,8	94,9 %	2	2	2	0,00611%	2,45%
My Experiment	Control	Control	091012_CTL-02	HtrA serine peptidase 1 OS=Rattus norvegicus GN=Htra1 PE=2 SV=1	tr|Q9QZK5|Q9QZK5_RAT		0,0	100,0 %	3	3	4	0,0122%	0,000%
My Experiment	Control	Control	091012_CTL-02	Isoform TGF-beta2A of Transforming growth factor beta-2 OS=Rattus norvegicus GN=Tgfb2	sp|Q07257-2|TGFB2_RAT,sp|Q07257|TGFB2_RAT	RAT.fasta	50 535,3	100,0 %	4	4	7	0,0214%	12,9%
My Experiment	Control	Control	091012_CTL-02	Uncharacterized protein OS=Rattus norvegicus GN=Olr121 PE=3 SV=1	tr|D3ZV48|D3ZV48_RAT-DECOY		0,0	99,5 %	2	2	2	0,00611%	0,000%
My Experiment	Control	Control	091012_CTL-02	Uncharacterized protein OS=Rattus norvegicus PE=4 SV=1	tr|D3ZEA8|D3ZEA8_RAT-DECOY		0,0	36,8 %	1	1	1	0,00306%	0,000%
My Experiment	Control	Control	091012_CTL-02	Uncharacterized protein OS=Rattus norvegicus GN=Vps39 PE=4 SV=1	tr|D3ZMA6|D3ZMA6_RAT-DECOY,tr|E9PT04|E9PT04_RAT-DECOY		0,0	44,4 %	1	1	1	0,00306%	0,000%
My Experiment	Control	Control	091012_CTL-02	Biglycan OS=Rattus norvegicus GN=Bgn PE=2 SV=1	sp|P47853|PGS1_RAT	RAT.fasta	41 708,6	100,0 %	14	22	35	0,107%	45,3%
My Experiment	Control	Control	091012_CTL-02	Uncharacterized protein OS=Rattus norvegicus GN=Atp2b4 PE=3 SV=1	tr|D3ZH00|D3ZH00_RAT-DECOY,tr|F1LSX8|F1LSX8_RAT-DECOY		0,0	9,2 %	0	0	0	0,000%	0,000%
My Experiment	Control	Control	091012_CTL-02	Keratin, type II cytoskeletal 73 OS=Rattus norvegicus GN=Krt73 PE=1 SV=1	sp|Q6IG03|K2C73_RAT,tr|F1LRC1|F1LRC1_RAT	RAT.fasta	60 388,4	100,0 %	3	3	3	0,00917%	12,1%
My Experiment	Control	Control	091012_CTL-02	Protein Cenpe OS=Rattus norvegicus GN=Cenpe PE=3 SV=2	tr|D3ZV60|D3ZV60_RAT	RAT.fasta	285 773,9	76,4 %	1	1	1	0,00306%	0,809%
My Experiment	Control	Control	091012_CTL-02	Protein Gcn1l1 OS=Rattus norvegicus GN=Gcn1l1 PE=2 SV=2	tr|F1LRI5|F1LRI5_RAT	RAT.fasta	292 667,1	99,4 %	1	1	1	0,00306%	0,637%
My Experiment	Control	Control	091012_CTL-02	Uncharacterized protein OS=Rattus norvegicus GN=Ulk4 PE=4 SV=1	tr|D4ADQ0|D4ADQ0_RAT-DECOY		0,0	21,3 %	0	0	0	0,000%	0,000%
My Experiment	Control	Control	091012_CTL-02	Isoform 2 of Glutamate receptor 4 OS=Rattus norvegicus GN=Gria4	sp|P19493-2|GRIA4_RAT-DECOY,sp|P19493-3|GRIA4_RAT-DECOY,sp|P19493|GRIA4_RAT-DECOY		0,0	95,4 %	2	2	2	0,00611%	0,000%
My Experiment	Control	Control	091012_CTL-02	Triosephosphate isomerase OS=Rattus norvegicus GN=Tpi1 PE=1 SV=2	sp|P48500|TPIS_RAT	RAT.fasta	26 848,7	100,0 %	2	2	2	0,00611%	13,3%
My Experiment	Control	Control	091012_CTL-02	Uncharacterized protein KIAA1383 homolog OS=Rattus norvegicus PE=4 SV=1	sp|D3ZAP3|K1383_RAT		0,0	98,8 %	1	1	1	0,00306%	0,000%
My Experiment	Control	Control	091012_CTL-02	72 kDa type IV collagenase OS=Rattus norvegicus GN=Mmp2 PE=2 SV=2	sp|P33436|MMP2_RAT	RAT.fasta	74 151,7	100,0 %	22	28	37	0,113%	49,1%
My Experiment	Control	Control	091012_CTL-02	Alpha 4 type V collagen OS=Rattus norvegicus GN=Col5a3 PE=2 SV=1	tr|Q9JI04|Q9JI04_RAT	RAT.fasta	171 575,7	100,0 %	4	5	6	0,0183%	4,20%
My Experiment	Control	Control	091012_CTL-02	Phosphatidylinositol 5-phosphate 4-kinase type-2 alpha OS=Rattus norvegicus GN=Pip4k2a PE=1 SV=1	sp|Q9R0I8|PI42A_RAT	RAT.fasta	46 210,8	81,7 %	1	1	1	0,00306%	4,68%
My Experiment	Control	Control	091012_CTL-02	Serotransferrin OS=Rattus norvegicus GN=Tf PE=1 SV=3	sp|P12346|TRFE_RAT	RAT.fasta	76 395,6	69,3 %	1	1	2	0,00611%	1,72%
My Experiment	Control	Control	091012_CTL-02	Putative uncharacterized protein RGD1311334_predicted OS=Rattus norvegicus GN=Wdr81 PE=4 SV=1	tr|D4A929|D4A929_RAT		0,0	97,8 %	2	2	4	0,0122%	0,000%
My Experiment	Control	Control	091012_CTL-02	Hemoglobin subunit beta-2 OS=Rattus norvegicus PE=1 SV=2	sp|P11517|HBB2_RAT	RAT.fasta	15 982,3	99,5 %	1	1	1	0,00306%	6,80%
My Experiment	Control	Control	091012_CTL-02	Cullin-associated NEDD8-dissociated protein 1 OS=Rattus norvegicus GN=Cand1 PE=1 SV=1	sp|P97536|CAND1_RAT,tr|F8WGA1|F8WGA1_RAT	RAT.fasta	136 367,1	78,9 %	1	1	1	0,00306%	1,54%
My Experiment	Control	Control	091012_CTL-02	Heat shock protein 105 kDa OS=Rattus norvegicus GN=Hsph1 PE=1 SV=1	sp|Q66HA8|HS105_RAT	RAT.fasta	96 418,5	18,2 %	0	0	0	0,000%	0,000%
My Experiment	Control	Control	091012_CTL-02	Fatty acid-binding protein, epidermal OS=Rattus norvegicus GN=Fabp5 PE=1 SV=3	sp|P55053|FABP5_RAT	RAT.fasta	15 059,3	99,5 %	1	1	2	0,00611%	10,4%
My Experiment	Control	Control	091012_CTL-02	Protein Syne1 OS=Rattus norvegicus GN=Syne1 PE=2 SV=2	tr|D3ZEA8|D3ZEA8_RAT	RAT.fasta	315 797,9	100,0 %	5	5	5	0,0153%	1,45%
My Experiment	Control	Control	091012_CTL-02	Uncharacterized protein OS=Rattus norvegicus GN=Cfb PE=3 SV=1	tr|D4A0Y1|D4A0Y1_RAT		0,0	100,0 %	5	5	5	0,0153%	0,000%
My Experiment	Control	Control	091012_CTL-02	Uncharacterized protein (Fragment) OS=Rattus norvegicus GN=Ank3 PE=4 SV=1	tr|F1LM13|F1LM13_RAT-DECOY,tr|F1LPH6|F1LPH6_RAT-DECOY		0,0	99,8 %	2	2	5	0,0153%	0,000%
My Experiment	Control	Control	091012_CTL-02	Nucleoside diphosphate kinase A OS=Rattus norvegicus GN=Nme1 PE=1 SV=1	sp|Q05982|NDKA_RAT	RAT.fasta	17 193,0	100,0 %	2	2	2	0,00611%	19,1%
My Experiment	Control	Control	091012_CTL-02	Protein Xlr4a OS=Rattus norvegicus GN=Xlr4a PE=4 SV=1	tr|D4A7L7|D4A7L7_RAT	RAT.fasta	25 020,6	97,7 %	2	2	2	0,00611%	23,7%
My Experiment	Control	Control	091012_CTL-02	Serine (Or cysteine) proteinase inhibitor, clade H, member 1, isoform CRA_b OS=Rattus norvegicus GN=Serpinh1 PE=2 SV=1	tr|Q5RJR9|Q5RJR9_RAT	RAT.fasta	46 563,0	100,0 %	3	3	3	0,00917%	10,1%
My Experiment	Control	Control	091012_CTL-02	Annexin A1 OS=Rattus norvegicus GN=Anxa1 PE=1 SV=2	sp|P07150|ANXA1_RAT,tr|D3ZVZ4|D3ZVZ4_RAT	RAT.fasta	38 831,0	100,0 %	3	3	3	0,00917%	11,3%
My Experiment	Control	Control	091012_CTL-02	Heme oxygenase 1 OS=Rattus norvegicus GN=Hmox1 PE=1 SV=1	sp|P06762|HMOX1_RAT	RAT.fasta	33 006,1	46,1 %	1	1	1	0,00306%	5,54%
My Experiment	Control	Control	091012_CTL-02	General transcription factor 3C polypeptide 1 OS=Rattus norvegicus GN=Gtf3c1 PE=1 SV=1	sp|Q63505|TF3C1_RAT-DECOY,tr|D3Z9Q3|D3Z9Q3_RAT-DECOY,tr|F1LNV7|F1LNV7_RAT-DECOY		0,0	96,0 %	2	2	2	0,00611%	0,000%
My Experiment	Control	Control	091012_CTL-02	Ab2-162 OS=Rattus norvegicus GN=Fam65b PE=2 SV=1	tr|Q7TP54|Q7TP54_RAT	RAT.fasta	144 712,1	100,0 %	2	3	3	0,00917%	2,21%
My Experiment	Control	Control	091012_CTL-02	Sister chromatid cohesion protein PDS5 homolog A OS=Rattus norvegicus GN=Pds5a PE=2 SV=1	sp|A4L9P7|PDS5A_RAT	RAT.fasta	150 292,0	24,5 %	0	0	0	0,000%	0,000%
My Experiment	Control	Control	091012_CTL-02	Fibulin 2, isoform CRA_b OS=Rattus norvegicus GN=Fbln2 PE=4 SV=2	tr|F1LS57|F1LS57_RAT	RAT.fasta	125 961,6	100,0 %	7	7	10	0,0306%	9,97%
My Experiment	Control	Control	091012_CTL-02	Uncharacterized protein OS=Rattus norvegicus GN=Morc2 PE=4 SV=1	tr|D4A8J2|D4A8J2_RAT-DECOY		0,0	97,5 %	2	2	2	0,00611%	0,000%
My Experiment	Control	Control	091012_CTL-02	Acid ceramidase OS=Rattus norvegicus GN=Asah1 PE=2 SV=1	sp|Q6P7S1|ASAH1_RAT	RAT.fasta	44 444,6	100,0 %	2	2	3	0,00917%	5,58%
My Experiment	Control	Control	091012_CTL-02	Uncharacterized protein OS=Rattus norvegicus GN=Taf1 PE=4 SV=1	tr|D3ZJI8|D3ZJI8_RAT-DECOY		0,0	98,6 %	1	1	1	0,00306%	0,000%
My Experiment	Control	Control	091012_CTL-02	Uncharacterized protein (Fragment) OS=Rattus norvegicus GN=Serpinf1 PE=3 SV=1	tr|F1LSW0|F1LSW0_RAT		0,0	100,0 %	17	22	34	0,104%	0,000%
My Experiment	Control	Control	091012_CTL-02	Uncharacterized protein OS=Rattus norvegicus GN=Cep290 PE=4 SV=1	tr|D3ZCP3|D3ZCP3_RAT-DECOY,tr|D4A5F2|D4A5F2_RAT-DECOY		0,0	32,4 %	0	0	0	0,000%	0,000%
My Experiment	Control	Control	091012_CTL-02	Uncharacterized protein OS=Rattus norvegicus GN=Zfp451 PE=4 SV=1	tr|D3ZC75|D3ZC75_RAT-DECOY		0,0	99,9 %	2	2	2	0,00611%	0,000%
My Experiment	Control	Control	091012_CTL-02	Protein Krt16 OS=Rattus norvegicus GN=Krt16 PE=2 SV=1	tr|Q6IFU9|Q6IFU9_RAT	RAT.fasta	50 777,8	100,0 %	2	3	5	0,0153%	16,0%
My Experiment	Control	Control	091012_CTL-02	Beta-2-microglobulin OS=Rattus norvegicus GN=B2m PE=1 SV=1	sp|P07151|B2MG_RAT	RAT.fasta	13 720,0	100,0 %	2	3	4	0,0122%	19,3%
My Experiment	Control	Control	091012_CTL-02	Uncharacterized protein OS=Rattus norvegicus GN=Chd1l PE=4 SV=1	tr|D4ACG6|D4ACG6_RAT-DECOY		0,0	98,2 %	2	2	2	0,00611%	0,000%
My Experiment	Control	Control	091012_CTL-02	Sodium/potassium-transporting ATPase subunit alpha-1 OS=Rattus norvegicus GN=Atp1a1 PE=1 SV=1	sp|P06685|AT1A1_RAT	RAT.fasta	113 057,5	99,2 %	1	1	1	0,00306%	3,03%
My Experiment	Control	Control	091012_CTL-02	Isoform 3 of Protein piccolo OS=Rattus norvegicus GN=Pclo	sp|Q9JKS6-3|PCLO_RAT	RAT.fasta	551 756,2	24,6 %	0	0	0	0,000%	0,000%
My Experiment	Control	Control	091012_CTL-02	Heterogeneous nuclear ribonucleoprotein U OS=Rattus norvegicus GN=Hnrnpu PE=2 SV=1	tr|Q6IMY8|Q6IMY8_RAT	RAT.fasta	87 733,4	96,5 %	2	2	2	0,00611%	3,88%
My Experiment	Control	Control	091012_CTL-02	Protein Dst (Fragment) OS=Rattus norvegicus GN=Dst PE=2 SV=2	tr|F1LWC9|F1LWC9_RAT,tr|F1M0Y4|F1M0Y4_RAT,tr|F1M118|F1M118_RAT	RAT.fasta	828 438,0	78,0 %	1	1	1	0,00306%	0,136%
My Experiment	Control	Control	091012_CTL-02	Tubulin alpha-1B chain OS=Rattus norvegicus GN=Tuba1b PE=1 SV=1	sp|Q6P9V9|TBA1B_RAT,tr|D4A8I4|D4A8I4_RAT	RAT.fasta	50 151,7	100,0 %	2	2	2	0,00611%	6,43%
My Experiment	Control	Control	091012_CTL-02	Isoform 2 of Teneurin-2 OS=Rattus norvegicus GN=Odz2	sp|Q9R1K2-2|TEN2_RAT-DECOY,sp|Q9R1K2-3|TEN2_RAT-DECOY,sp|Q9R1K2-4|TEN2_RAT-DECOY,sp|Q9R1K2|TEN2_RAT-DECOY		0,0	100,0 %	2	2	3	0,00917%	0,000%
My Experiment	Control	Control	091012_CTL-02	Chondroitin sulfate proteoglycan 6, isoform CRA_b OS=Rattus norvegicus GN=Smc3 PE=4 SV=1	tr|D4A1B9|D4A1B9_RAT-DECOY,tr|F1LQB2|F1LQB2_RAT-DECOY		0,0	93,8 %	2	2	2	0,00611%	0,000%
My Experiment	Control	Control	091012_CTL-02	Lysyl oxidase-like 3 (Predicted), isoform CRA_a OS=Rattus norvegicus GN=Loxl3 PE=4 SV=1	tr|D3ZP82|D3ZP82_RAT	RAT.fasta	83 627,0	100,0 %	5	6	7	0,0214%	9,28%
My Experiment	Control	Control	091012_CTL-02	Endothelin converting enzyme-like 1 OS=Rattus norvegicus GN=Ecel1 PE=4 SV=2	tr|D4AD32|D4AD32_RAT,tr|F1LS16|F1LS16_RAT	RAT.fasta	0,0	100,0 %	2	2	2	0,00611%	0,000%
My Experiment	Control	Control	091012_CTL-02	Histone H2B OS=Rattus norvegicus GN=Hist1h2bf PE=3 SV=1	tr|D3Z8U0|D3Z8U0_RAT		0,0	99,9 %	2	2	3	0,00917%	0,000%
My Experiment	Control	Control	091012_CTL-02	LRRGT00035 OS=Rattus norvegicus GN=Dhx8 PE=2 SV=1	tr|D4A805|D4A805_RAT,tr|Q6TXG4|Q6TXG4_RAT	RAT.fasta	0,0	98,6 %	1	2	3	0,00917%	0,000%
My Experiment	Control	Control	091012_CTL-02	Matrix Gla protein OS=Rattus norvegicus GN=Mgp PE=1 SV=2	sp|P08494|MGP_RAT,tr|Q5RK05|Q5RK05_RAT	RAT.fasta	12 037,1	100,0 %	3	3	5	0,0153%	29,1%
My Experiment	Control	Control	091012_CTL-02	Uncharacterized protein OS=Rattus norvegicus PE=4 SV=1	tr|D3ZS64|D3ZS64_RAT		0,0	97,5 %	2	2	2	0,00611%	0,000%
My Experiment	Control	Control	091012_CTL-02	Uncharacterized protein OS=Rattus norvegicus PE=4 SV=1	tr|D4A8Y7|D4A8Y7_RAT		0,0	97,6 %	2	2	2	0,00611%	0,000%
My Experiment	Control	Control	091012_CTL-02	Apolipoprotein E OS=Rattus norvegicus GN=Apoe PE=1 SV=2	sp|P02650|APOE_RAT	RAT.fasta	35 753,4	99,2 %	1	1	1	0,00306%	4,81%
My Experiment	Control	Control	091012_CTL-02	26S proteasome non-ATPase regulatory subunit 2 OS=Rattus norvegicus GN=Psmd2 PE=2 SV=1	sp|Q4FZT9|PSMD2_RAT	RAT.fasta	100 190,0	88,3 %	1	1	1	0,00306%	1,54%
My Experiment	Control	Control	091012_CTL-02	Rab GDP dissociation inhibitor alpha OS=Rattus norvegicus GN=Gdi1 PE=1 SV=1	sp|P50398|GDIA_RAT	RAT.fasta	50 538,2	100,0 %	2	2	3	0,00917%	6,49%
My Experiment	Control	Control	091012_CTL-02	Protocadherin Fat 3 OS=Rattus norvegicus GN=Fat3 PE=1 SV=1	sp|Q8R508|FAT3_RAT,tr|F1LMF4|F1LMF4_RAT	RAT.fasta	502 082,7	90,1 %	1	1	1	0,00306%	0,417%
My Experiment	Control	Control	091012_CTL-02	E3 ubiquitin-protein ligase NEDD4 OS=Rattus norvegicus GN=Nedd4 PE=1 SV=1	sp|Q62940|NEDD4_RAT,tr|F1LQ82|F1LQ82_RAT	RAT.fasta	102 397,2	79,4 %	1	1	1	0,00306%	3,16%
My Experiment	Control	Control	091012_CTL-02	Keratin, type II cytoskeletal 5 OS=Rattus norvegicus GN=Krt5 PE=1 SV=1	sp|Q6P6Q2|K2C5_RAT	RAT.fasta	61 827,3	100,0 %	14	17	33	0,101%	21,4%
My Experiment	Control	Control	091012_CTL-02	Uncharacterized protein OS=Rattus norvegicus PE=4 SV=1	tr|D4A0X2|D4A0X2_RAT-DECOY		0,0	96,9 %	2	2	2	0,00611%	0,000%
My Experiment	Control	Control	091012_CTL-02	Heat shock protein HSP 90-alpha OS=Rattus norvegicus GN=Hsp90aa1 PE=1 SV=3	sp|P82995|HS90A_RAT-DECOY		0,0	85,9 %	1	1	1	0,00306%	0,000%
My Experiment	Control	Control	091012_CTL-02	Unconventional myosin-Va OS=Rattus norvegicus GN=Myo5a PE=1 SV=1	sp|Q9QYF3|MYO5A_RAT	RAT.fasta	211 771,5	93,6 %	1	1	1	0,00306%	1,31%
My Experiment	Control	Control	091012_CTL-02	Phosphatidylethanolamine-binding protein 1 OS=Rattus norvegicus GN=Pebp1 PE=1 SV=3	sp|P31044|PEBP1_RAT	RAT.fasta	20 801,4	99,5 %	1	1	1	0,00306%	6,95%
My Experiment	Control	Control	091012_CTL-02	Cytosolic 10-formyltetrahydrofolate dehydrogenase OS=Rattus norvegicus GN=Aldh1l1 PE=1 SV=3	sp|P28037|AL1L1_RAT	RAT.fasta	98 875,4	5,9 %	0	0	0	0,000%	0,000%
My Experiment	Control	Control	091012_CTL-02	Protein Dnajb7 OS=Rattus norvegicus GN=Dnajb7 PE=4 SV=1	tr|D3ZN46|D3ZN46_RAT	RAT.fasta	34 903,4	99,1 %	2	2	2	0,00611%	12,5%
My Experiment	Control	Control	091012_CTL-02	Isocitrate dehydrogenase [NADP] cytoplasmic OS=Rattus norvegicus GN=Idh1 PE=1 SV=1	sp|P41562|IDHC_RAT,tr|F1LRD5|F1LRD5_RAT	RAT.fasta	46 735,8	98,6 %	1	1	1	0,00306%	7,00%
My Experiment	Control	Control	091012_CTL-02	Inactive ubiquitin carboxyl-terminal hydrolase 54 OS=Rattus norvegicus GN=Usp54 PE=2 SV=2	sp|Q6IE24|UBP54_RAT-DECOY		0,0	27,9 %	0	0	0	0,000%	0,000%
My Experiment	Control	Control	091012_CTL-02	Protein Pcnx OS=Rattus norvegicus GN=Pcnx PE=2 SV=1	tr|E9PSU6|E9PSU6_RAT,tr|F1MAQ0|F1MAQ0_RAT	RAT.fasta	257 944,1	99,5 %	2	2	2	0,00611%	1,96%
My Experiment	Control	Control	091012_CTL-02	Uncharacterized protein (Fragment) OS=Rattus norvegicus PE=4 SV=1	tr|F1LQC5|F1LQC5_RAT-DECOY		0,0	32,3 %	0	0	0	0,000%	0,000%
My Experiment	Control	Control	091012_CTL-02	Uncharacterized protein (Fragment) OS=Rattus norvegicus PE=4 SV=1	tr|F1M5S2|F1M5S2_RAT-DECOY		0,0	21,7 %	0	0	0	0,000%	0,000%
My Experiment	Control	Control	091012_CTL-02	Interleukin 12b, isoform CRA_a OS=Rattus norvegicus GN=Il12b PE=4 SV=2	tr|E9PU71|E9PU71_RAT	RAT.fasta	38 327,9	96,8 %	2	2	2	0,00611%	13,1%
My Experiment	Control	Control	091012_CTL-02	Plastin-3 OS=Rattus norvegicus GN=Pls3 PE=2 SV=2	sp|Q63598|PLST_RAT,tr|D3ZRK9|D3ZRK9_RAT,tr|F1LPK7|F1LPK7_RAT	RAT.fasta	70 682,5	100,0 %	2	2	4	0,0122%	4,76%
My Experiment	Control	Control	091012_CTL-02	14-3-3 protein zeta/delta OS=Rattus norvegicus GN=Ywhaz PE=1 SV=1	sp|P63102|1433Z_RAT	RAT.fasta	27 771,9	100,0 %	2	2	2	0,00611%	9,80%
My Experiment	Control	Control	091012_CTL-02	Alpha-actinin-4 OS=Rattus norvegicus GN=Actn4 PE=1 SV=2	sp|Q9QXQ0|ACTN4_RAT	RAT.fasta	104 918,2	100,0 %	17	19	33	0,101%	28,2%
My Experiment	Control	Control	091012_CTL-02	Protein Abca13 OS=Rattus norvegicus GN=Abca13 PE=2 SV=2	tr|D4A885|D4A885_RAT	RAT.fasta	401 900,0	20,1 %	0	0	0	0,000%	0,000%
My Experiment	Control	Control	091012_CTL-02	Latent transforming growth factor beta binding protein 2, isoform CRA_b OS=Rattus norvegicus GN=Ltbp2 PE=4 SV=2	tr|E9PSN2|E9PSN2_RAT,tr|E9PTH8|E9PTH8_RAT,tr|F1M7L7|F1M7L7_RAT	RAT.fasta	0,0	100,0 %	3	3	3	0,00917%	0,000%
My Experiment	Control	Control	091012_CTL-02	Ig gamma-2A chain C region OS=Rattus norvegicus GN=Igg-2a PE=1 SV=1	sp|P20760|IGG2A_RAT,tr|F1LN61|F1LN61_RAT	RAT.fasta	35 184,7	91,6 %	1	1	1	0,00306%	8,39%
My Experiment	Control	Control	091012_CTL-02	Hect (Homologous to the E6-AP (UBE3A) carboxyl terminus) domain and RCC1 (CHC1)-like domain (RLD) 2 (Predicted) OS=Rattus norvegicus GN=Herc2 PE=4 SV=2	tr|D4ACN3|D4ACN3_RAT	RAT.fasta	521 115,7	90,6 %	1	1	1	0,00306%	0,314%
My Experiment	Control	Control	091012_CTL-02	Protein Ofd1 OS=Rattus norvegicus GN=Ofd1 PE=4 SV=1	tr|D3ZUD5|D3ZUD5_RAT	RAT.fasta	118 349,8	6,5 %	0	0	0	0,000%	0,000%
My Experiment	Control	Control	091012_CTL-02	Moesin (Fragment) OS=Rattus norvegicus GN=Msn PE=2 SV=1	tr|F1LP60|F1LP60_RAT	RAT.fasta	67 653,6	100,0 %	13	16	17	0,0520%	29,7%
My Experiment	Control	Control	091012_CTL-02	Glutamyl-tRNA(Gln) amidotransferase subunit A, mitochondrial OS=Rattus norvegicus GN=Qrsl1 PE=2 SV=1	sp|Q5FWT5|GATA_RAT-DECOY		0,0	97,1 %	2	2	2	0,00611%	0,000%
My Experiment	Control	Control	091012_CTL-02	Jrk protein OS=Rattus norvegicus GN=Jrk PE=2 SV=1	tr|A7YY82|A7YY82_RAT	RAT.fasta	62 233,9	91,2 %	2	2	2	0,00611%	9,16%
My Experiment	Control	Control	091012_CTL-02	Protein Nbeal1 OS=Rattus norvegicus GN=RGD1311357 PE=4 SV=2	tr|F1M6V0|F1M6V0_RAT	RAT.fasta	299 416,8	17,6 %	0	0	0	0,000%	0,000%
My Experiment	Control	Control	091012_CTL-02	Uncharacterized protein OS=Rattus norvegicus GN=Ylpm1 PE=4 SV=1	tr|D3ZI93|D3ZI93_RAT		0,0	98,6 %	1	1	1	0,00306%	0,000%
My Experiment	Control	Control	091012_CTL-02	Uncharacterized protein C11orf66 homolog OS=Rattus norvegicus GN=Iiig9 PE=2 SV=1	sp|Q66HR9|CK066_RAT-DECOY		0,0	99,8 %	2	2	2	0,00611%	0,000%
My Experiment	Control	Control	091012_CTL-02	Keratin, type II cytoskeletal 1 OS=Rattus norvegicus GN=Krt1 PE=2 SV=1	sp|Q6IMF3|K2C1_RAT	RAT.fasta	64 831,7	100,0 %	7	11	43	0,131%	9,12%
My Experiment	Control	Control	091012_CTL-02	Protein Smarca1 OS=Rattus norvegicus GN=Smarca1 PE=2 SV=2	tr|D3ZDB2|D3ZDB2_RAT,tr|D3ZIE5|D3ZIE5_RAT	RAT.fasta	123 519,9	98,8 %	2	2	2	0,00611%	3,86%
My Experiment	Control	Control	091012_CTL-02	Isoform 2 of Potassium voltage-gated channel subfamily KQT member 3 OS=Rattus norvegicus GN=Kcnq3	sp|O88944-2|KCNQ3_RAT,sp|O88944|KCNQ3_RAT,tr|F1LPA2|F1LPA2_RAT	RAT.fasta	96 901,4	96,2 %	2	2	2	0,00611%	5,50%
My Experiment	Control	Control	091012_CTL-02	Uncharacterized protein (Fragment) OS=Rattus norvegicus PE=4 SV=1	tr|F1LWC9|F1LWC9_RAT-DECOY,tr|F1M0Y4|F1M0Y4_RAT-DECOY,tr|F1M118|F1M118_RAT-DECOY		0,0	36,8 %	1	1	1	0,00306%	0,000%
My Experiment	Control	Control	091012_CTL-02	60S acidic ribosomal protein P1 OS=Rattus norvegicus GN=Rplp1 PE=3 SV=1	sp|P19944|RLA1_RAT	RAT.fasta	11 498,1	99,5 %	1	1	2	0,00611%	14,0%
My Experiment	Control	Control	091012_CTL-02	14-3-3 protein epsilon OS=Rattus norvegicus GN=Ywhae PE=1 SV=1	sp|P62260|1433E_RAT	RAT.fasta	29 175,0	100,0 %	2	2	2	0,00611%	9,41%
My Experiment	Control	Control	091012_CTL-02	C-type lectin domain family 11 member A OS=Rattus norvegicus GN=Clec11a PE=2 SV=1	sp|O88201|CLC11_RAT	RAT.fasta	36 387,5	100,0 %	2	2	2	0,00611%	6,40%
My Experiment	Control	Control	091012_CTL-02	Elongation factor 1-gamma OS=Rattus norvegicus GN=Eef1g PE=1 SV=3	sp|Q68FR6|EF1G_RAT	RAT.fasta	50 061,4	9,1 %	0	0	0	0,000%	0,000%
My Experiment	Control	Control	091012_CTL-02	Isoform C of 1-phosphatidylinositol 4,5-bisphosphate phosphodiesterase beta-4 OS=Rattus norvegicus GN=Plcb4	sp|Q9QW07-3|PLCB4_RAT,sp|Q9QW07|PLCB4_RAT,tr|D4A8C5|D4A8C5_RAT,tr|F1LNK2|F1LNK2_RAT	RAT.fasta	134 501,3	37,4 %	1	1	1	0,00306%	0,596%
My Experiment	Control	Control	091012_CTL-02	Uncharacterized protein OS=Rattus norvegicus GN=Mycbp2 PE=4 SV=1	tr|D4A2D3|D4A2D3_RAT-DECOY		0,0	98,3 %	2	2	2	0,00611%	0,000%
My Experiment	Control	Control	091012_CTL-02	Matrix metalloproteinase-14 OS=Rattus norvegicus GN=Mmp14 PE=2 SV=2	sp|Q10739|MMP14_RAT	RAT.fasta	66 081,9	100,0 %	2	2	2	0,00611%	5,67%
My Experiment	Control	Control	091012_CTL-02	Phosphoglycerate kinase 1 OS=Rattus norvegicus GN=Pgk1 PE=1 SV=2	sp|P16617|PGK1_RAT	RAT.fasta	44 539,1	99,5 %	2	2	2	0,00611%	10,6%
My Experiment	Control	Control	091012_CTL-02	Uncharacterized protein OS=Rattus norvegicus GN=Baz2b PE=4 SV=1	tr|D3Z8P0|D3Z8P0_RAT		0,0	99,7 %	2	2	2	0,00611%	0,000%
My Experiment	Control	Control	091012_CTL-02	Breast cancer type 2 susceptibility protein homolog OS=Rattus norvegicus GN=Brca2 PE=1 SV=1	sp|O35923|BRCA2_RAT-DECOY		0,0	99,4 %	2	2	2	0,00611%	0,000%
My Experiment	Control	Control	091012_CTL-02	Protein LOC100911971 OS=Rattus norvegicus GN=LOC100911971 PE=4 SV=1	tr|D3ZCW3|D3ZCW3_RAT	RAT.fasta	153 924,7	15,8 %	0	0	0	0,000%	0,000%
My Experiment	Control	Control	091012_CTL-02	MRV integration site 1 homolog (Mouse) (Predicted), isoform CRA_b OS=Rattus norvegicus GN=Mrvi1 PE=4 SV=1	tr|D3ZDF3|D3ZDF3_RAT	RAT.fasta	93 567,3	60,3 %	0	0	0	0,000%	0,000%
My Experiment	Control	Control	091012_CTL-02	Uncharacterized protein OS=Rattus norvegicus PE=4 SV=1	tr|E9PTD6|E9PTD6_RAT-DECOY		0,0	31,0 %	0	0	0	0,000%	0,000%
My Experiment	Control	Control	091012_CTL-02	Protein Prkdc (Fragment) OS=Rattus norvegicus GN=Prkdc PE=2 SV=2	tr|D3ZTN0|D3ZTN0_RAT	RAT.fasta	415 277,5	99,8 %	2	2	2	0,00611%	1,30%
My Experiment	Control	Control	091012_CTL-02	Protein Fcgbp OS=Rattus norvegicus GN=Fcgbp PE=2 SV=2	tr|D3ZJF8|D3ZJF8_RAT	RAT.fasta	274 974,1	99,6 %	2	2	6	0,0183%	0,852%
My Experiment	Control	Control	091012_CTL-02	Protein Vps13d OS=Rattus norvegicus GN=Vps13d PE=4 SV=1	tr|D3ZKC6|D3ZKC6_RAT,tr|D4AEI8|D4AEI8_RAT	RAT.fasta	488 956,3	23,6 %	0	0	0	0,000%	0,000%
My Experiment	Control	Control	091012_CTL-02	Down syndrome cell adhesion molecule-like 1 (Predicted) OS=Rattus norvegicus GN=Dscaml1 PE=4 SV=1	tr|D3ZPL7|D3ZPL7_RAT-DECOY		0,0	81,6 %	2	2	2	0,00611%	0,000%
My Experiment	Control	Control	091012_CTL-02	1-phosphatidylinositol 4,5-bisphosphate phosphodiesterase epsilon-1 OS=Rattus norvegicus GN=Plce1 PE=1 SV=1	sp|Q99P84|PLCE1_RAT,tr|D4A5Z7|D4A5Z7_RAT	RAT.fasta	255 396,8	98,6 %	2	2	2	0,00611%	2,10%
My Experiment	Control	Control	091012_CTL-02	Gamma-enolase OS=Rattus norvegicus GN=Eno2 PE=1 SV=2	sp|P07323|ENOG_RAT	RAT.fasta	47 141,5	100,0 %	2	2	2	0,00611%	20,5%
My Experiment	Control	Control	091012_CTL-02	Protein Pitpnm2 (Fragment) OS=Rattus norvegicus GN=Pitpnm2 PE=2 SV=1	tr|F1LXD6|F1LXD6_RAT	RAT.fasta	139 596,6	98,6 %	1	1	1	0,00306%	1,83%
My Experiment	Control	Control	091012_CTL-02	Fibulin-5 OS=Rattus norvegicus GN=Fbln5 PE=2 SV=1	sp|Q9WVH8|FBLN5_RAT	RAT.fasta	50 159,8	100,0 %	4	5	8	0,0245%	10,9%
My Experiment	Control	Control	091012_CTL-02	EGF-containing fibulin-like extracellular matrix protein 2 OS=Rattus norvegicus GN=Efemp2 PE=2 SV=1	tr|D3ZE24|D3ZE24_RAT,tr|Q5XI84|Q5XI84_RAT	RAT.fasta	0,0	100,0 %	2	2	2	0,00611%	0,000%
My Experiment	Control	Control	091012_CTL-02	Alpha-2-macroglobulin OS=Rattus norvegicus GN=A2m PE=2 SV=2	sp|P06238|A2MG_RAT	RAT.fasta	163 785,7	99,7 %	1	1	3	0,00917%	0,951%
My Experiment	Control	Control	091012_CTL-02	Protein Vps13a OS=Rattus norvegicus GN=Vps13a PE=2 SV=2	tr|D3Z8N6|D3Z8N6_RAT,tr|D4A899|D4A899_RAT	RAT.fasta	0,0	93,7 %	2	2	2	0,00611%	1,20%
My Experiment	Control	Control	091012_CTL-02	Uncharacterized protein OS=Rattus norvegicus GN=Postn PE=4 SV=1	tr|D4A8W7|D4A8W7_RAT		0,0	100,0 %	41	72	118	0,361%	0,000%
My Experiment	Control	Control	091012_CTL-02	Protein Yeats2 OS=Rattus norvegicus GN=Yeats2 PE=4 SV=1	tr|D3ZBV9|D3ZBV9_RAT	RAT.fasta	148 704,0	99,4 %	2	2	2	0,00611%	2,92%
My Experiment	Control	Control	091012_CTL-02	Isoform 2 of Protein NDRG2 OS=Rattus norvegicus GN=Ndrg2	sp|Q8VBU2-2|NDRG2_RAT	RAT.fasta	39 270,9	68,7 %	1	1	1	0,00306%	2,80%
My Experiment	Control	Control	091012_CTL-02	Uncharacterized protein (Fragment) OS=Rattus norvegicus GN=Tll1 PE=3 SV=1	tr|F1LUH9|F1LUH9_RAT		0,0	100,0 %	3	3	4	0,0122%	0,000%
My Experiment	Control	Control	091012_CTL-02	Protein Taf1 OS=Rattus norvegicus GN=Taf1 PE=2 SV=2	tr|D3ZJI8|D3ZJI8_RAT	RAT.fasta	215 203,4	100,0 %	2	2	2	0,00611%	2,43%
My Experiment	Control	Control	091012_CTL-02	Uncharacterized protein OS=Rattus norvegicus PE=4 SV=1	tr|D3Z8C0|D3Z8C0_RAT-DECOY		0,0	49,2 %	1	1	1	0,00306%	0,000%
My Experiment	Control	Control	091012_CTL-02	Protein DJ-1 OS=Rattus norvegicus GN=Park7 PE=1 SV=1	sp|O88767|PARK7_RAT	RAT.fasta	19 974,3	98,0 %	1	1	2	0,00611%	10,1%
My Experiment	Control	Control	091012_CTL-02	Xylulose kinase OS=Rattus norvegicus GN=Xylb PE=2 SV=1	sp|Q3MIF4|XYLB_RAT-DECOY		0,0	84,7 %	1	1	1	0,00306%	0,000%
My Experiment	Control	Control	091012_CTL-02	Inactive ubiquitin carboxyl-terminal hydrolase 54 OS=Rattus norvegicus GN=Usp54 PE=2 SV=2	sp|Q6IE24|UBP54_RAT	RAT.fasta	176 155,5	98,6 %	1	1	2	0,00611%	1,07%
My Experiment	Control	Control	091012_CTL-02	Dynein heavy chain 7, axonemal OS=Rattus norvegicus GN=Dnah7 PE=2 SV=2	sp|Q63170|DYH7_RAT,tr|F1LS28|F1LS28_RAT	RAT.fasta	464 565,8	99,3 %	1	1	1	0,00306%	0,616%
My Experiment	Control	Control	091012_CTL-02	Uncharacterized protein C14orf50 homolog OS=Rattus norvegicus PE=2 SV=1	sp|Q68FW6|CN050_RAT-DECOY		0,0	93,2 %	1	1	1	0,00306%	0,000%
My Experiment	Control	Control	091012_CTL-02	Afamin OS=Rattus norvegicus GN=Afm PE=2 SV=1	sp|P36953|AFAM_RAT	RAT.fasta	69 336,5	73,4 %	1	1	1	0,00306%	1,15%
My Experiment	Control	Control	091012_CTL-02	Uncharacterized protein (Fragment) OS=Rattus norvegicus GN=Ankle2 PE=4 SV=1	tr|F1LYQ9|F1LYQ9_RAT,tr|F1M1M8|F1M1M8_RAT		0,0	99,9 %	2	2	2	0,00611%	0,000%
My Experiment	Control	Control	091012_CTL-02	Oligodendrocyte myelin glycoprotein OS=Rattus norvegicus GN=Omg PE=2 SV=1	tr|Q7TQ25|Q7TQ25_RAT		0,0	55,1 %	1	1	1	0,00306%	0,000%
My Experiment	Control	Control	091012_CTL-02	Protein Thbs2 OS=Rattus norvegicus GN=Thbs2 PE=4 SV=2	tr|D4A2G6|D4A2G6_RAT	RAT.fasta	129 725,6	100,0 %	31	37	70	0,214%	34,0%
My Experiment	Control	Control	091012_CTL-02	Protein Trank1 OS=Rattus norvegicus GN=Trank1 PE=4 SV=2	tr|D3ZSG2|D3ZSG2_RAT	RAT.fasta	343 433,0	86,2 %	1	1	1	0,00306%	0,834%
My Experiment	Control	Control	091012_CTL-02	Legumain OS=Rattus norvegicus GN=Lgmn PE=2 SV=1	sp|Q9R0J8|LGMN_RAT,tr|Q5PPG2|Q5PPG2_RAT	RAT.fasta	49 465,8	100,0 %	2	2	2	0,00611%	9,43%
My Experiment	Control	Control	091012_CTL-02	N-alpha-acetyltransferase 25, NatB auxiliary subunit OS=Rattus norvegicus GN=Naa25 PE=2 SV=1	sp|Q6QI44|NAA25_RAT,tr|D3ZI12|D3ZI12_RAT,tr|D4A5U2|D4A5U2_RAT	RAT.fasta	111 261,2	99,9 %	2	2	2	0,00611%	4,74%
My Experiment	Control	Control	091012_CTL-02	Tyrosine-protein kinase JAK2 OS=Rattus norvegicus GN=Jak2 PE=2 SV=1	sp|Q62689|JAK2_RAT-DECOY		0,0	90,5 %	2	2	2	0,00611%	0,000%
My Experiment	Control	Control	091012_CTL-02	Putative ATP-dependent RNA helicase TDRD9 OS=Rattus norvegicus GN=Tdrd9 PE=2 SV=3	sp|Q3MHU3|TDRD9_RAT	RAT.fasta	156 157,8	100,0 %	2	2	2	0,00611%	3,76%
My Experiment	Control	Control	091012_CTL-02	Glutamate dehydrogenase 1, mitochondrial OS=Rattus norvegicus GN=Glud1 PE=1 SV=2	sp|P10860|DHE3_RAT	RAT.fasta	61 417,4	7,9 %	0	0	0	0,000%	0,000%
My Experiment	Control	Control	091012_CTL-02	Fructose-bisphosphate aldolase A OS=Rattus norvegicus GN=Aldoa PE=1 SV=2	sp|P05065|ALDOA_RAT	RAT.fasta	39 352,6	100,0 %	6	6	9	0,0275%	33,2%
My Experiment	Control	Control	091012_CTL-02	DNA polymerase OS=Rattus norvegicus GN=Pole PE=2 SV=1	tr|D3Z8X4|D3Z8X4_RAT,tr|D3ZQT8|D3ZQT8_RAT	RAT.fasta	262 147,8	99,9 %	2	2	2	0,00611%	1,66%
My Experiment	Control	Control	091012_CTL-02	Pcolce protein OS=Rattus norvegicus GN=Pcolce PE=2 SV=1	tr|Q5RJN2|Q5RJN2_RAT		0,0	100,0 %	13	19	32	0,0978%	0,000%
My Experiment	Control	Control	091012_CTL-02	Uncharacterized protein (Fragment) OS=Rattus norvegicus PE=4 SV=1	tr|F1M8R6|F1M8R6_RAT-DECOY		0,0	98,4 %	2	2	2	0,00611%	0,000%
My Experiment	Control	Control	091012_CTL-02	Voltage-dependent R-type calcium channel subunit alpha-1E OS=Rattus norvegicus GN=Cacna1e PE=2 SV=2	tr|F1LMS1|F1LMS1_RAT	RAT.fasta	259 526,2	95,4 %	1	2	8	0,0245%	0,523%
My Experiment	Control	Control	091012_CTL-02	Threonyl-tRNA synthetase, isoform CRA_a OS=Rattus norvegicus GN=Tars PE=3 SV=1	tr|D3ZHY1|D3ZHY1_RAT		0,0	18,6 %	0	0	0	0,000%	0,000%
My Experiment	Control	Control	091012_CTL-02	Cystatin-C OS=Rattus norvegicus GN=Cst3 PE=1 SV=2	sp|P14841|CYTC_RAT	RAT.fasta	15 436,8	100,0 %	4	5	10	0,0306%	42,1%
My Experiment	Control	Control	091012_CTL-02	Ezh2 protein OS=Rattus norvegicus GN=Ezh2 PE=2 SV=1	tr|B5DFE2|B5DFE2_RAT	RAT.fasta	85 252,2	94,5 %	2	2	2	0,00611%	6,84%
My Experiment	Control	Control	091012_CTL-02	Apical endosomal glycoprotein OS=Rattus norvegicus GN=Mamdc4 PE=1 SV=1	sp|Q63191|AEGP_RAT-DECOY,tr|D3Z993|D3Z993_RAT-DECOY,tr|F1LMU6|F1LMU6_RAT-DECOY		0,0	98,3 %	2	2	2	0,00611%	0,000%
My Experiment	Control	Control	091012_CTL-02	Collagen alpha-2(I) chain OS=Rattus norvegicus GN=Col1a2 PE=2 SV=2	tr|F1LS40|F1LS40_RAT	RAT.fasta	129 838,5	100,0 %	77	116	331	1,01%	82,7%
My Experiment	Lesion	Lesion	091012_L-02	Transmembrane protein 132A OS=Rattus norvegicus GN=Tmem132a PE=1 SV=1	sp|Q80WF4|T132A_RAT	RAT.fasta	110 571,6	38,5 %	1	1	1	0,00183%	1,18%
My Experiment	Lesion	Lesion	091012_L-02	Protein LOC679794 OS=Rattus norvegicus GN=LOC690675 PE=3 SV=1	tr|D4A5L9|D4A5L9_RAT	RAT.fasta	11 636,0	100,0 %	5	6	9	0,0165%	24,8%
My Experiment	Lesion	Lesion	091012_L-02	Uncharacterized protein OS=Rattus norvegicus GN=Chd4 PE=4 SV=1	tr|E9PU01|E9PU01_RAT-DECOY,tr|F1LM59|F1LM59_RAT-DECOY		0,0	95,4 %	2	2	2	0,00367%	0,000%
My Experiment	Lesion	Lesion	091012_L-02	Protein Col5a2 (Fragment) OS=Rattus norvegicus GN=Col5a2 PE=4 SV=2	tr|F1LQ00|F1LQ00_RAT	RAT.fasta	142 475,8	38,7 %	1	1	1	0,00183%	1,23%
My Experiment	Lesion	Lesion	091012_L-02	Glycogen phosphorylase, muscle form OS=Rattus norvegicus GN=Pygm PE=2 SV=5	sp|P09812|PYGM_RAT	RAT.fasta	97 276,7	100,0 %	5	5	5	0,00917%	8,08%
My Experiment	Lesion	Lesion	091012_L-02	Secretogranin-2 OS=Rattus norvegicus GN=Scg2 PE=2 SV=1	sp|P10362|SCG2_RAT,tr|Q6P7R4|Q6P7R4_RAT	RAT.fasta	71 033,3	90,3 %	1	1	1	0,00183%	1,62%
My Experiment	Lesion	Lesion	091012_L-02	Isoform 2 of General transcription factor II-I OS=Rattus norvegicus GN=Gtf2i	sp|Q5U2Y1-2|GTF2I_RAT,sp|Q5U2Y1|GTF2I_RAT,tr|D3ZXH3|D3ZXH3_RAT,tr|D4A439|D4A439_RAT,tr|D4A569|D4A569_RAT,tr|D4AEA2|D4AEA2_RAT	RAT.fasta	110 216,5	93,1 %	2	2	2	0,00367%	5,37%
My Experiment	Lesion	Lesion	091012_L-02	Glycerol-3-phosphate dehydrogenase [NAD(+)], cytoplasmic OS=Rattus norvegicus GN=Gpd1 PE=1 SV=4	sp|O35077|GPDA_RAT	RAT.fasta	37 452,4	100,0 %	2	2	2	0,00367%	8,31%
My Experiment	Lesion	Lesion	091012_L-02	Kynurenine--oxoglutarate transaminase 3 OS=Rattus norvegicus GN=Ccbl2 PE=2 SV=1	sp|Q58FK9|KAT3_RAT-DECOY		0,0	89,8 %	2	2	2	0,00367%	0,000%
My Experiment	Lesion	Lesion	091012_L-02	Dynein light chain 2, cytoplasmic OS=Rattus norvegicus GN=Dynll2 PE=1 SV=1	sp|Q78P75|DYL2_RAT	RAT.fasta	10 350,1	100,0 %	3	5	8	0,0147%	27,0%
My Experiment	Lesion	Lesion	091012_L-02	Nucleolar RNA helicase 2 OS=Rattus norvegicus GN=Ddx21 PE=2 SV=1	sp|Q3B8Q1|DDX21_RAT-DECOY		0,0	97,8 %	2	2	2	0,00367%	0,000%
My Experiment	Lesion	Lesion	091012_L-02	Superoxide dismutase [Cu-Zn] OS=Rattus norvegicus GN=Sod1 PE=1 SV=2	sp|P07632|SODC_RAT	RAT.fasta	15 910,7	100,0 %	10	21	46	0,0844%	90,9%
My Experiment	Lesion	Lesion	091012_L-02	1-phosphatidylinositol-4,5-bisphosphate phosphodiesterase beta-2 OS=Rattus norvegicus GN=Plcb2 PE=2 SV=1	sp|O89040|PLCB2_RAT-DECOY,tr|F1LR30|F1LR30_RAT-DECOY		0,0	11,3 %	0	0	0	0,000%	0,000%
My Experiment	Lesion	Lesion	091012_L-02	Uncharacterized protein OS=Rattus norvegicus PE=4 SV=1	tr|E9PSV0|E9PSV0_RAT		0,0	99,2 %	1	1	2	0,00367%	0,000%
My Experiment	Lesion	Lesion	091012_L-02	Purine nucleoside phosphorylase OS=Rattus norvegicus GN=Pnp PE=1 SV=1	sp|P85973|PNPH_RAT,tr|D3ZXK9|D3ZXK9_RAT	RAT.fasta	32 301,7	100,0 %	5	5	7	0,0128%	30,4%
My Experiment	Lesion	Lesion	091012_L-02	Uncharacterized protein OS=Rattus norvegicus GN=Acad11 PE=4 SV=1	tr|D4A1W7|D4A1W7_RAT-DECOY		0,0	95,5 %	2	2	2	0,00367%	0,000%
My Experiment	Lesion	Lesion	091012_L-02	Alpha-endosulfine OS=Rattus norvegicus GN=Ensa PE=1 SV=1	sp|P60841|ENSA_RAT	RAT.fasta	13 335,4	49,7 %	1	1	1	0,00183%	16,5%
My Experiment	Lesion	Lesion	091012_L-02	Uncharacterized protein OS=Rattus norvegicus GN=Mll5 PE=4 SV=1	tr|E9PU72|E9PU72_RAT-DECOY		0,0	90,3 %	2	2	2	0,00367%	0,000%
My Experiment	Lesion	Lesion	091012_L-02	Protein Atp6v1a OS=Rattus norvegicus GN=Atp6v1a PE=3 SV=1	tr|D4A133|D4A133_RAT	RAT.fasta	68 266,4	100,0 %	2	2	2	0,00367%	5,83%
My Experiment	Lesion	Lesion	091012_L-02	Apolipoprotein B-100 OS=Rattus norvegicus GN=Apob PE=1 SV=1	sp|Q7TMA5|APOB_RAT	RAT.fasta	536 031,1	73,9 %	1	1	1	0,00183%	0,422%
My Experiment	Lesion	Lesion	091012_L-02	Protein Tnks OS=Rattus norvegicus GN=Tnks PE=2 SV=1	tr|D3Z8Q6|D3Z8Q6_RAT	RAT.fasta	140 763,5	97,9 %	2	2	3	0,00550%	1,52%
My Experiment	Lesion	Lesion	091012_L-02	Spermatogenesis associated 5 (Predicted), isoform CRA_a OS=Rattus norvegicus GN=Spata5 PE=3 SV=1	tr|D4A6T1|D4A6T1_RAT-DECOY		0,0	32,7 %	1	1	1	0,00183%	0,000%
My Experiment	Lesion	Lesion	091012_L-02	Uncharacterized protein (Fragment) OS=Rattus norvegicus GN=Dnah5 PE=4 SV=1	tr|F1LNS7|F1LNS7_RAT-DECOY		0,0	99,2 %	2	2	2	0,00367%	0,000%
My Experiment	Lesion	Lesion	091012_L-02	Uncharacterized protein OS=Rattus norvegicus GN=Vps13d PE=4 SV=1	tr|D3ZKC6|D3ZKC6_RAT-DECOY		0,0	99,8 %	3	3	3	0,00550%	0,000%
My Experiment	Lesion	Lesion	091012_L-02	Apolipoprotein E OS=Rattus norvegicus GN=Apoe PE=1 SV=2	sp|P02650|APOE_RAT	RAT.fasta	35 753,4	100,0 %	6	6	14	0,0257%	25,3%
My Experiment	Lesion	Lesion	091012_L-02	Inter-alpha trypsin inhibitor, heavy chain 1 (Predicted), isoform CRA_a OS=Rattus norvegicus GN=Itih1 PE=2 SV=1	tr|B2RYM3|B2RYM3_RAT,tr|D3ZFF3|D3ZFF3_RAT	RAT.fasta	100 589,7	100,0 %	4	4	4	0,00734%	6,42%
My Experiment	Lesion	Lesion	091012_L-02	Monocyte differentiation antigen CD14 OS=Rattus norvegicus GN=Cd14 PE=2 SV=2	sp|Q63691|CD14_RAT	RAT.fasta	40 055,2	100,0 %	4	5	7	0,0128%	14,5%
My Experiment	Lesion	Lesion	091012_L-02	Uncharacterized protein (Fragment) OS=Rattus norvegicus PE=4 SV=1	tr|F1M4J8|F1M4J8_RAT-DECOY		0,0	95,8 %	2	2	2	0,00367%	0,000%
My Experiment	Lesion	Lesion	091012_L-02	Hemoglobin subunit beta-1 OS=Rattus norvegicus GN=Hbb PE=1 SV=3	sp|P02091|HBB1_RAT	RAT.fasta	15 979,4	100,0 %	4	8	21	0,0385%	89,8%
My Experiment	Lesion	Lesion	091012_L-02	Uncharacterized protein OS=Rattus norvegicus PE=4 SV=1	tr|D3ZSP8|D3ZSP8_RAT		0,0	99,6 %	2	2	2	0,00367%	0,000%
My Experiment	Lesion	Lesion	091012_L-02	Malic enzyme OS=Rattus norvegicus GN=Me2 PE=3 SV=1	tr|D3ZJH9|D3ZJH9_RAT	RAT.fasta	65 354,3	22,9 %	0	0	0	0,000%	0,000%
My Experiment	Lesion	Lesion	091012_L-02	Ab2-162 OS=Rattus norvegicus GN=Fam65b PE=2 SV=1	tr|Q7TP54|Q7TP54_RAT	RAT.fasta	144 712,1	100,0 %	10	16	20	0,0367%	10,00%
My Experiment	Lesion	Lesion	091012_L-02	Intraflagellar transport protein 172 homolog OS=Rattus norvegicus GN=Ift172 PE=1 SV=1	sp|Q9JKU3|IF172_RAT-DECOY		0,0	86,4 %	2	2	2	0,00367%	0,000%
My Experiment	Lesion	Lesion	091012_L-02	Cystic fibrosis transmembrane conductance regulator OS=Rattus norvegicus GN=Cftr PE=1 SV=3	sp|P34158|CFTR_RAT-DECOY		0,0	80,9 %	2	2	2	0,00367%	0,000%
My Experiment	Lesion	Lesion	091012_L-02	Uncharacterized protein (Fragment) OS=Rattus norvegicus PE=4 SV=1	tr|F1M5S2|F1M5S2_RAT-DECOY		0,0	83,4 %	2	2	2	0,00367%	0,000%
My Experiment	Lesion	Lesion	091012_L-02	Protein unc-45 homolog A OS=Rattus norvegicus GN=Unc45a PE=2 SV=1	sp|Q32PZ3|UN45A_RAT-DECOY		0,0	51,7 %	1	1	1	0,00183%	0,000%
My Experiment	Lesion	Lesion	091012_L-02	1-phosphatidylinositol-4,5-bisphosphate phosphodiesterase gamma-2 OS=Rattus norvegicus GN=Plcg2 PE=1 SV=1	sp|P24135|PLCG2_RAT-DECOY		0,0	12,7 %	0	0	0	0,000%	0,000%
My Experiment	Lesion	Lesion	091012_L-02	Uncharacterized protein OS=Rattus norvegicus GN=Dhx37 PE=4 SV=1	tr|D4A1R0|D4A1R0_RAT-DECOY		0,0	98,4 %	2	2	2	0,00367%	0,000%
My Experiment	Lesion	Lesion	091012_L-02	Alpha-enolase OS=Rattus norvegicus GN=Eno1 PE=1 SV=4	sp|P04764|ENOA_RAT	RAT.fasta	47 129,0	100,0 %	21	29	48	0,0881%	68,0%
My Experiment	Lesion	Lesion	091012_L-02	Proteasome subunit alpha type OS=Rattus norvegicus GN=Psma5 PE=2 SV=1	tr|Q6P9V6|Q6P9V6_RAT	RAT.fasta	26 411,3	100,0 %	2	2	3	0,00550%	12,9%
My Experiment	Lesion	Lesion	091012_L-02	Complexin-1 OS=Rattus norvegicus GN=Cplx1 PE=1 SV=1	sp|P63041|CPLX1_RAT	RAT.fasta	15 122,7	100,0 %	2	2	2	0,00367%	32,1%
My Experiment	Lesion	Lesion	091012_L-02	Uncharacterized protein OS=Rattus norvegicus GN=Trrap PE=4 SV=1	tr|D3ZGS2|D3ZGS2_RAT-DECOY		0,0	82,2 %	2	2	2	0,00367%	0,000%
My Experiment	Lesion	Lesion	091012_L-02	Vinculin OS=Rattus norvegicus GN=Vcl PE=1 SV=1	sp|P85972|VINC_RAT	RAT.fasta	116 617,3	100,0 %	3	3	3	0,00550%	6,10%
My Experiment	Lesion	Lesion	091012_L-02	Isoform 2 of Haptoglobin OS=Rattus norvegicus GN=Hp	sp|P06866-2|HPT_RAT	RAT.fasta	42 474,6	100,0 %	17	23	46	0,0844%	50,1%
My Experiment	Lesion	Lesion	091012_L-02	C-X-C motif chemokine 2 OS=Rattus norvegicus GN=Cxcl2 PE=1 SV=1	sp|P30348|CXCL2_RAT	RAT.fasta	10 782,5	99,7 %	2	2	2	0,00367%	49,0%
My Experiment	Lesion	Lesion	091012_L-02	Isoform 3 of Heterogeneous nuclear ribonucleoprotein D0 OS=Rattus norvegicus GN=Hnrnpd	sp|Q9JJ54-3|HNRPD_RAT,sp|Q9JJ54|HNRPD_RAT	RAT.fasta	38 192,3	94,9 %	1	1	1	0,00183%	4,61%
My Experiment	Lesion	Lesion	091012_L-02	Uncharacterized protein OS=Rattus norvegicus GN=Plec PE=4 SV=1	tr|F1MAL6|F1MAL6_RAT-DECOY		0,0	99,6 %	4	4	4	0,00734%	0,000%
My Experiment	Lesion	Lesion	091012_L-02	Synuclein, gamma, isoform CRA_c OS=Rattus norvegicus GN=Sncg PE=4 SV=1	tr|D4ACB0|D4ACB0_RAT		0,0	100,0 %	5	7	17	0,0312%	0,000%
My Experiment	Lesion	Lesion	091012_L-02	Protein Ube2m OS=Rattus norvegicus GN=Ube2m PE=3 SV=1	tr|D3ZNQ6|D3ZNQ6_RAT	RAT.fasta	20 900,9	99,9 %	2	3	3	0,00550%	12,6%
My Experiment	Lesion	Lesion	091012_L-02	Fibulin 1 (Predicted) OS=Rattus norvegicus GN=Fbln1 PE=4 SV=1	tr|D3ZQ25|D3ZQ25_RAT	RAT.fasta	78 070,0	60,1 %	1	1	1	0,00183%	1,42%
My Experiment	Lesion	Lesion	091012_L-02	Isoform 2 of Elongation factor 1-delta OS=Rattus norvegicus GN=Eef1d	sp|Q68FR9-2|EF1D_RAT,sp|Q68FR9|EF1D_RAT,tr|F1LP72|F1LP72_RAT	RAT.fasta	0,0	84,1 %	1	1	1	0,00183%	1,85%
My Experiment	Lesion	Lesion	091012_L-02	Uncharacterized protein (Fragment) OS=Rattus norvegicus GN=Sptbn1 PE=4 SV=1	tr|F1LRX5|F1LRX5_RAT		0,0	100,0 %	25	29	36	0,0661%	0,000%
My Experiment	Lesion	Lesion	091012_L-02	Uncharacterized protein (Fragment) OS=Rattus norvegicus PE=4 SV=1	tr|F1LPJ2|F1LPJ2_RAT-DECOY		0,0	83,9 %	1	1	1	0,00183%	0,000%
My Experiment	Lesion	Lesion	091012_L-02	Uncharacterized protein (Fragment) OS=Rattus norvegicus PE=4 SV=1	tr|F1LMD2|F1LMD2_RAT		0,0	99,0 %	2	2	2	0,00367%	0,000%
My Experiment	Lesion	Lesion	091012_L-02	F-box and leucine-rich repeat protein 17 (Predicted) OS=Rattus norvegicus GN=Fbxl17 PE=4 SV=1	tr|D3ZVD0|D3ZVD0_RAT-DECOY		0,0	89,5 %	2	2	2	0,00367%	0,000%
My Experiment	Lesion	Lesion	091012_L-02	Protein Pcnx OS=Rattus norvegicus GN=Pcnx PE=2 SV=1	tr|E9PSU6|E9PSU6_RAT,tr|F1MAQ0|F1MAQ0_RAT	RAT.fasta	257 944,1	15,9 %	0	0	0	0,000%	0,000%
My Experiment	Lesion	Lesion	091012_L-02	H2-K region expressed gene 2, rat orthologue OS=Rattus norvegicus GN=Pfdn6 PE=4 SV=1	tr|Q6MGC4|Q6MGC4_RAT	RAT.fasta	14 497,8	96,7 %	1	1	1	0,00183%	6,30%
My Experiment	Lesion	Lesion	091012_L-02	Hook homolog 1 (Drosophila) (Predicted) OS=Rattus norvegicus GN=Hook1 PE=4 SV=1	tr|D3ZB48|D3ZB48_RAT	RAT.fasta	84 373,2	8,1 %	0	0	0	0,000%	0,000%
My Experiment	Lesion	Lesion	091012_L-02	Inositol-3-phosphate synthase 1 OS=Rattus norvegicus GN=Isyna1 PE=3 SV=2	sp|Q6AYK3|INO1_RAT	RAT.fasta	60 883,7	99,2 %	1	1	1	0,00183%	2,33%
My Experiment	Lesion	Lesion	091012_L-02	Prelamin-A/C OS=Rattus norvegicus GN=Lmna PE=1 SV=1	sp|P48679|LMNA_RAT	RAT.fasta	74 325,0	100,0 %	6	7	11	0,0202%	9,77%
My Experiment	Lesion	Lesion	091012_L-02	SPARC-like protein 1 OS=Rattus norvegicus GN=Sparcl1 PE=2 SV=1	sp|P24054|SPRL1_RAT-DECOY		0,0	93,4 %	2	2	2	0,00367%	0,000%
My Experiment	Lesion	Lesion	091012_L-02	Syntaxin-1B OS=Rattus norvegicus GN=Stx1b PE=1 SV=1	sp|P61265|STX1B_RAT	RAT.fasta	33 245,1	100,0 %	4	5	6	0,0110%	15,6%
My Experiment	Lesion	Lesion	091012_L-02	Corticosteroid 11-beta-dehydrogenase isozyme 1 OS=Rattus norvegicus GN=Hsd11b1 PE=2 SV=1	tr|Q6TUH9|Q6TUH9_RAT	RAT.fasta	127 717,8	94,3 %	2	2	2	0,00367%	4,53%
My Experiment	Lesion	Lesion	091012_L-02	Protein strawberry notch homolog 1 OS=Rattus norvegicus GN=Sbno1 PE=2 SV=1	tr|F1LS26|F1LS26_RAT	RAT.fasta	140 815,7	97,1 %	2	2	2	0,00367%	4,18%
My Experiment	Lesion	Lesion	091012_L-02	Protein Ttf1 OS=Rattus norvegicus GN=Ttf1 PE=4 SV=2	tr|D4A1Z7|D4A1Z7_RAT	RAT.fasta	98 072,7	97,1 %	2	2	2	0,00367%	4,00%
My Experiment	Lesion	Lesion	091012_L-02	Peptidyl-prolyl cis-trans isomerase A OS=Rattus norvegicus GN=Ppia PE=1 SV=2	sp|P10111|PPIA_RAT	RAT.fasta	17 874,8	100,0 %	12	13	23	0,0422%	74,4%
My Experiment	Lesion	Lesion	091012_L-02	CD44 antigen OS=Rattus norvegicus GN=Cd44 PE=2 SV=1	tr|F1LLZ9|F1LLZ9_RAT,tr|F1LNU4|F1LNU4_RAT,tr|F1LSA1|F1LSA1_RAT	RAT.fasta	0,0	99,7 %	1	2	2	0,00367%	1,54%
My Experiment	Lesion	Lesion	091012_L-02	Tubulin alpha-1B chain OS=Rattus norvegicus GN=Tuba1b PE=1 SV=1	sp|Q6P9V9|TBA1B_RAT,tr|D4A8I4|D4A8I4_RAT	RAT.fasta	50 151,7	100,0 %	20	25	38	0,0697%	58,3%
My Experiment	Lesion	Lesion	091012_L-02	Minichromosome maintenance deficient 8 (S. cerevisiae) (Predicted) OS=Rattus norvegicus GN=Mcm8 PE=3 SV=1	tr|D3ZVK1|D3ZVK1_RAT-DECOY,tr|D3ZVK2|D3ZVK2_RAT-DECOY		0,0	99,4 %	2	2	2	0,00367%	0,000%
My Experiment	Lesion	Lesion	091012_L-02	Ubiquitin-conjugating enzyme E2 N OS=Rattus norvegicus GN=Ube2n PE=1 SV=1	sp|Q9EQX9|UBE2N_RAT	RAT.fasta	17 124,6	100,0 %	6	6	7	0,0128%	46,7%
My Experiment	Lesion	Lesion	091012_L-02	Protein Aplp1 (Fragment) OS=Rattus norvegicus GN=Aplp1 PE=2 SV=1	tr|F1LM02|F1LM02_RAT,tr|F1LRS5|F1LRS5_RAT	RAT.fasta	0,0	27,5 %	1	1	1	0,00183%	3,80%
My Experiment	Lesion	Lesion	091012_L-02	Uncharacterized protein OS=Rattus norvegicus GN=Trank1 PE=4 SV=1	tr|D3ZSG2|D3ZSG2_RAT-DECOY		0,0	59,2 %	1	1	1	0,00183%	0,000%
My Experiment	Lesion	Lesion	091012_L-02	Zinc finger CCCH domain-containing protein 18 OS=Rattus norvegicus GN=Zc3h18 PE=1 SV=1	sp|Q6TQE1|ZCH18_RAT-DECOY,tr|D3ZYL5|D3ZYL5_RAT-DECOY		0,0	98,1 %	3	3	3	0,00550%	0,000%
My Experiment	Lesion	Lesion	091012_L-02	Uncharacterized protein OS=Rattus norvegicus PE=4 SV=1	tr|F1MAS2|F1MAS2_RAT		0,0	92,1 %	2	2	2	0,00367%	0,000%
My Experiment	Lesion	Lesion	091012_L-02	Receptor-type tyrosine-protein phosphatase zeta OS=Rattus norvegicus GN=Ptprz1 PE=1 SV=1	sp|Q62656|PTPRZ_RAT,tr|F1LMY3|F1LMY3_RAT	RAT.fasta	255 342,6	99,5 %	2	2	2	0,00367%	1,30%
My Experiment	Lesion	Lesion	091012_L-02	Protein Dennd2a OS=Rattus norvegicus GN=Dennd2a PE=4 SV=1	tr|D3ZLQ1|D3ZLQ1_RAT	RAT.fasta	112 840,2	52,0 %	1	1	1	0,00183%	2,71%
My Experiment	Lesion	Lesion	091012_L-02	Heme oxygenase 1 OS=Rattus norvegicus GN=Hmox1 PE=1 SV=1	sp|P06762|HMOX1_RAT	RAT.fasta	33 006,1	99,9 %	2	2	2	0,00367%	4,50%
My Experiment	Lesion	Lesion	091012_L-02	Uncharacterized protein OS=Rattus norvegicus GN=Eif2c1 PE=4 SV=1	tr|D4AC38|D4AC38_RAT-DECOY		0,0	94,0 %	1	1	1	0,00183%	0,000%
My Experiment	Lesion	Lesion	091012_L-02	Keratin, type II cytoskeletal 2 epidermal OS=Rattus norvegicus GN=Krt2 PE=2 SV=1	sp|Q6IG02|K22E_RAT,tr|D3ZDK6|D3ZDK6_RAT	RAT.fasta	69 127,7	99,9 %	2	2	2	0,00367%	2,19%
My Experiment	Lesion	Lesion	091012_L-02	Alpha-2-HS-glycoprotein OS=Rattus norvegicus GN=Ahsg PE=1 SV=2	sp|P24090|FETUA_RAT	RAT.fasta	37 981,1	100,0 %	13	24	41	0,0752%	42,3%
My Experiment	Lesion	Lesion	091012_L-02	Uncharacterized protein OS=Rattus norvegicus PE=4 SV=1	tr|D4A9J5|D4A9J5_RAT-DECOY		0,0	99,0 %	3	3	3	0,00550%	0,000%
My Experiment	Lesion	Lesion	091012_L-02	Histone H1.2 OS=Rattus norvegicus GN=Hist1h1c PE=1 SV=3	sp|P15865|H12_RAT		0,0	90,7 %	2	2	2	0,00367%	0,000%
My Experiment	Lesion	Lesion	091012_L-02	Protein Col6a6 OS=Rattus norvegicus GN=Col6a6 PE=4 SV=2	tr|D3ZL10|D3ZL10_RAT	RAT.fasta	246 666,5	18,4 %	0	0	0	0,000%	0,000%
My Experiment	Lesion	Lesion	091012_L-02	Isoform Cytoplasmic+peroxisomal of Peroxiredoxin-5, mitochondrial OS=Rattus norvegicus GN=Prdx5	sp|Q9R063-2|PRDX5_RAT,sp|Q9R063|PRDX5_RAT	RAT.fasta	22 178,5	100,0 %	8	10	14	0,0257%	64,2%
My Experiment	Lesion	Lesion	091012_L-02	Unconventional myosin-IXb OS=Rattus norvegicus GN=Myo9b PE=2 SV=2	tr|D3ZAH8|D3ZAH8_RAT	RAT.fasta	226 044,7	98,4 %	3	3	3	0,00550%	3,87%
My Experiment	Lesion	Lesion	091012_L-02	Histidine-rich glycoprotein OS=Rattus norvegicus GN=Hrg PE=2 SV=1	sp|Q99PS8|HRG_RAT,tr|F8WFX4|F8WFX4_RAT	RAT.fasta	59 047,3	100,0 %	6	6	9	0,0165%	13,0%
My Experiment	Lesion	Lesion	091012_L-02	RCG32401, isoform CRA_a OS=Rattus norvegicus GN=Ctsa PE=4 SV=1	tr|D3ZPA9|D3ZPA9_RAT		0,0	47,5 %	1	1	1	0,00183%	0,000%
My Experiment	Lesion	Lesion	091012_L-02	Protein Myh1 OS=Rattus norvegicus GN=Myh1 PE=2 SV=2	tr|F1LRV9|F1LRV9_RAT	RAT.fasta	223 399,6	97,5 %	1	1	1	0,00183%	0,772%
My Experiment	Lesion	Lesion	091012_L-02	Uncharacterized protein (Fragment) OS=Rattus norvegicus GN=Igsf3 PE=4 SV=1	tr|F1LUY6|F1LUY6_RAT-DECOY,tr|F1LZ40|F1LZ40_RAT-DECOY		0,0	92,7 %	2	2	2	0,00367%	0,000%
My Experiment	Lesion	Lesion	091012_L-02	Uncharacterized protein C14orf50 homolog OS=Rattus norvegicus PE=2 SV=1	sp|Q68FW6|CN050_RAT-DECOY		0,0	88,5 %	2	2	2	0,00367%	0,000%
My Experiment	Lesion	Lesion	091012_L-02	Glutathione S-transferase omega-1 OS=Rattus norvegicus GN=Gsto1 PE=1 SV=2	sp|Q9Z339|GSTO1_RAT	RAT.fasta	27 670,2	86,4 %	1	1	1	0,00183%	6,22%
My Experiment	Lesion	Lesion	091012_L-02	Isoform 2 of Growth factor receptor-bound protein 2 OS=Rattus norvegicus GN=Grb2	sp|P62994-2|GRB2_RAT,sp|P62994|GRB2_RAT	RAT.fasta	23 556,0	99,1 %	2	2	2	0,00367%	10,3%
My Experiment	Lesion	Lesion	091012_L-02	Isoform 2 of Potassium channel subfamily T member 1 OS=Rattus norvegicus GN=Kcnt1	sp|Q9Z258-2|KCNT1_RAT-DECOY,sp|Q9Z258|KCNT1_RAT-DECOY,tr|D3Z9S1|D3Z9S1_RAT-DECOY,tr|D3ZNI9|D3ZNI9_RAT-DECOY,tr|D3ZS57|D3ZS57_RAT-DECOY,tr|D3ZSK4|D3ZSK4_RAT-DECOY,tr|F1LSG1|F1LSG1_RAT-DECOY		0,0	91,4 %	2	2	2	0,00367%	0,000%
My Experiment	Lesion	Lesion	091012_L-02	Aa1018 OS=Rattus norvegicus GN=Vtn PE=2 SV=1	tr|Q7TQ11|Q7TQ11_RAT		0,0	99,9 %	2	2	2	0,00367%	0,000%
My Experiment	Lesion	Lesion	091012_L-02	Uncharacterized protein (Fragment) OS=Rattus norvegicus GN=Shroom1 PE=4 SV=1	tr|F1M0U8|F1M0U8_RAT-DECOY		0,0	95,3 %	2	2	2	0,00367%	0,000%
My Experiment	Lesion	Lesion	091012_L-02	Integrin beta OS=Rattus norvegicus GN=Itgb4 PE=3 SV=1	tr|D3ZFE1|D3ZFE1_RAT		0,0	9,8 %	0	0	0	0,000%	0,000%
My Experiment	Lesion	Lesion	091012_L-02	Protein Cfh OS=Rattus norvegicus GN=Cfh PE=2 SV=1	tr|F1M983|F1M983_RAT	RAT.fasta	140 007,0	100,0 %	13	17	22	0,0404%	14,6%
My Experiment	Lesion	Lesion	091012_L-02	Collagen alpha-1(I) chain OS=Rattus norvegicus GN=Col1a1 PE=1 SV=5	sp|P02454|CO1A1_RAT	RAT.fasta	137 953,8	98,8 %	2	2	2	0,00367%	3,03%
My Experiment	Lesion	Lesion	091012_L-02	Inositol monophosphatase 1 OS=Rattus norvegicus GN=Impa1 PE=2 SV=1	tr|F1M978|F1M978_RAT	RAT.fasta	30 495,6	100,0 %	2	2	3	0,00550%	5,78%
My Experiment	Lesion	Lesion	091012_L-02	Uncharacterized protein OS=Rattus norvegicus GN=Basp1 PE=4 SV=1	tr|F1LNN9|F1LNN9_RAT		0,0	100,0 %	7	9	16	0,0294%	0,000%
My Experiment	Lesion	Lesion	091012_L-02	Nebulin (Predicted) OS=Rattus norvegicus GN=Neb_predicted PE=4 SV=1	tr|D3ZM87|D3ZM87_RAT		0,0	99,9 %	3	3	3	0,00550%	0,000%
My Experiment	Lesion	Lesion	091012_L-02	Uncharacterized protein OS=Rattus norvegicus PE=4 SV=1	tr|F1M7S9|F1M7S9_RAT		0,0	97,8 %	2	2	2	0,00367%	0,000%
My Experiment	Lesion	Lesion	091012_L-02	Uncharacterized protein OS=Rattus norvegicus PE=4 SV=1	tr|D3ZG49|D3ZG49_RAT-DECOY,tr|D3ZGP7|D3ZGP7_RAT-DECOY,tr|D4A5Y3|D4A5Y3_RAT-DECOY		0,0	85,2 %	1	1	1	0,00183%	0,000%
My Experiment	Lesion	Lesion	091012_L-02	Dihydrolipoyl dehydrogenase, mitochondrial OS=Rattus norvegicus GN=Dld PE=1 SV=1	sp|Q6P6R2|DLDH_RAT	RAT.fasta	54 038,2	100,0 %	3	3	3	0,00550%	8,64%
My Experiment	Lesion	Lesion	091012_L-02	Annexin A2 OS=Rattus norvegicus GN=Anxa2 PE=1 SV=2	sp|Q07936|ANXA2_RAT	RAT.fasta	38 680,2	100,0 %	4	4	6	0,0110%	21,8%
My Experiment	Lesion	Lesion	091012_L-02	LRRG00133 OS=Rattus norvegicus GN=Wdr55 PE=2 SV=1	tr|Q6QI75|Q6QI75_RAT		0,0	98,2 %	2	2	3	0,00550%	0,000%
My Experiment	Lesion	Lesion	091012_L-02	N-acylneuraminate cytidylyltransferase OS=Rattus norvegicus GN=Cmas PE=2 SV=1	sp|P69060|NEUA_RAT,tr|Q5M963|Q5M963_RAT	RAT.fasta	48 129,7	34,1 %	1	1	1	0,00183%	4,63%
My Experiment	Lesion	Lesion	091012_L-02	Nebulin (Predicted) OS=Rattus norvegicus GN=Neb_predicted PE=4 SV=1	tr|D3ZM87|D3ZM87_RAT-DECOY		0,0	100,0 %	6	6	6	0,0110%	0,000%
My Experiment	Lesion	Lesion	091012_L-02	Transitional endoplasmic reticulum ATPase OS=Rattus norvegicus GN=Vcp PE=1 SV=3	sp|P46462|TERA_RAT	RAT.fasta	89 351,8	100,0 %	14	16	21	0,0385%	23,4%
My Experiment	Lesion	Lesion	091012_L-02	Protein N4bp2 OS=Rattus norvegicus GN=N4bp2 PE=4 SV=1	tr|D3ZLS6|D3ZLS6_RAT	RAT.fasta	185 385,5	95,7 %	2	2	2	0,00367%	2,62%
My Experiment	Lesion	Lesion	091012_L-02	Protein LOC679782 (Fragment) OS=Rattus norvegicus GN=LOC679782 PE=4 SV=2	tr|D3ZL40|D3ZL40_RAT	RAT.fasta	26 553,8	97,4 %	2	2	3	0,00550%	17,9%
My Experiment	Lesion	Lesion	091012_L-02	Uncharacterized protein OS=Rattus norvegicus GN=RGD1563746 PE=4 SV=1	tr|D4A1P7|D4A1P7_RAT-DECOY		0,0	91,6 %	2	2	2	0,00367%	0,000%
My Experiment	Lesion	Lesion	091012_L-02	Junctional adhesion molecule C OS=Rattus norvegicus GN=Jam3 PE=1 SV=1	sp|Q68FQ2|JAM3_RAT	RAT.fasta	34 782,6	100,0 %	2	2	3	0,00550%	10,00%
My Experiment	Lesion	Lesion	091012_L-02	Protein Rrbp1 OS=Rattus norvegicus GN=Rrbp1 PE=2 SV=2	tr|F1M5X1|F1M5X1_RAT,tr|F1M853|F1M853_RAT	RAT.fasta	156 503,9	99,4 %	1	1	1	0,00183%	0,901%
My Experiment	Lesion	Lesion	091012_L-02	Isoform 1 of Core histone macro-H2A.1 OS=Rattus norvegicus GN=H2afy	sp|Q02874-2|H2AY_RAT,sp|Q02874|H2AY_RAT,tr|D3ZKI7|D3ZKI7_RAT,tr|F1LR17|F1LR17_RAT	RAT.fasta	39 505,7	99,4 %	2	2	2	0,00367%	7,88%
My Experiment	Lesion	Lesion	091012_L-02	Uncharacterized protein OS=Rattus norvegicus GN=Pbrm1 PE=4 SV=1	tr|D3ZT52|D3ZT52_RAT-DECOY		0,0	91,4 %	2	2	2	0,00367%	0,000%
My Experiment	Lesion	Lesion	091012_L-02	Diphosphoinositol polyphosphate phosphohydrolase 1 OS=Rattus norvegicus GN=Nudt3 PE=1 SV=1	sp|Q566C7|NUDT3_RAT	RAT.fasta	19 095,2	100,0 %	2	2	2	0,00367%	16,7%
My Experiment	Lesion	Lesion	091012_L-02	Transgelin OS=Rattus norvegicus GN=Tagln PE=1 SV=2	sp|P31232|TAGL_RAT	RAT.fasta	22 602,7	99,1 %	1	1	2	0,00367%	5,97%
My Experiment	Lesion	Lesion	091012_L-02	Coatomer subunit gamma OS=Rattus norvegicus GN=Copg PE=2 SV=1	sp|Q4AEF8|COPG_RAT,tr|D4A4V0|D4A4V0_RAT		0,0	97,6 %	2	2	2	0,00367%	0,000%
My Experiment	Lesion	Lesion	091012_L-02	Histone H4 OS=Rattus norvegicus GN=Hist1h4b PE=1 SV=2	sp|P62804|H4_RAT	RAT.fasta	11 367,7	100,0 %	5	6	9	0,0165%	42,7%
My Experiment	Lesion	Lesion	091012_L-02	Uncharacterized protein OS=Rattus norvegicus GN=RGD1563714 PE=4 SV=1	tr|D4A9P2|D4A9P2_RAT-DECOY,tr|F1LRW8|F1LRW8_RAT-DECOY		0,0	83,3 %	2	2	2	0,00367%	0,000%
My Experiment	Lesion	Lesion	091012_L-02	Uncharacterized protein OS=Rattus norvegicus GN=Rnf10 PE=4 SV=1	tr|D3ZY62|D3ZY62_RAT		0,0	92,6 %	2	2	2	0,00367%	0,000%
My Experiment	Lesion	Lesion	091012_L-02	Tryptophan--tRNA ligase, cytoplasmic OS=Rattus norvegicus GN=Wars PE=1 SV=2	sp|Q6P7B0|SYWC_RAT,tr|F8WFH8|F8WFH8_RAT	RAT.fasta	54 145,4	99,1 %	1	1	1	0,00183%	3,33%
My Experiment	Lesion	Lesion	091012_L-02	Adenosylhomocysteinase OS=Rattus norvegicus GN=Ahcy PE=1 SV=3	sp|P10760|SAHH_RAT	RAT.fasta	47 538,9	100,0 %	3	3	3	0,00550%	8,80%
My Experiment	Lesion	Lesion	091012_L-02	Tyrosine-protein kinase JAK2 OS=Rattus norvegicus GN=Jak2 PE=2 SV=1	sp|Q62689|JAK2_RAT-DECOY		0,0	15,4 %	0	0	0	0,000%	0,000%
My Experiment	Lesion	Lesion	091012_L-02	C-reactive protein OS=Rattus norvegicus GN=Crp PE=1 SV=1	sp|P48199|CRP_RAT	RAT.fasta	25 468,3	100,0 %	2	2	3	0,00550%	13,9%
My Experiment	Lesion	Lesion	091012_L-02	Cyclin-G-associated kinase OS=Rattus norvegicus GN=Gak PE=2 SV=1	sp|P97874|GAK_RAT-DECOY,tr|D3ZNM5|D3ZNM5_RAT-DECOY,tr|F1LMD9|F1LMD9_RAT-DECOY		0,0	94,9 %	2	2	2	0,00367%	0,000%
My Experiment	Lesion	Lesion	091012_L-02	Protein Supt6h OS=Rattus norvegicus GN=Supt6h PE=2 SV=2	tr|F1LR36|F1LR36_RAT	RAT.fasta	199 020,2	94,7 %	2	2	2	0,00367%	3,24%
My Experiment	Lesion	Lesion	091012_L-02	Uncharacterized protein OS=Rattus norvegicus GN=Nmnat1 PE=4 SV=1	tr|E9PSK8|E9PSK8_RAT-DECOY		0,0	92,8 %	2	2	2	0,00367%	0,000%
My Experiment	Lesion	Lesion	091012_L-02	Protein disulfide-isomerase A3 OS=Rattus norvegicus GN=Pdia3 PE=1 SV=2	sp|P11598|PDIA3_RAT	RAT.fasta	56 625,5	100,0 %	7	7	10	0,0183%	17,6%
My Experiment	Lesion	Lesion	091012_L-02	Myotrophin OS=Rattus norvegicus GN=Mtpn PE=1 SV=2	sp|P62775|MTPN_RAT-DECOY		0,0	89,1 %	2	2	2	0,00367%	0,000%
My Experiment	Lesion	Lesion	091012_L-02	Uncharacterized protein OS=Rattus norvegicus GN=Cfb PE=3 SV=1	tr|D4A0Y1|D4A0Y1_RAT		0,0	100,0 %	9	11	13	0,0239%	0,000%
My Experiment	Lesion	Lesion	091012_L-02	Ester hydrolase C11orf54 homolog OS=Rattus norvegicus PE=1 SV=1	sp|Q5U2Q3|CK054_RAT	RAT.fasta	34 992,9	100,0 %	2	2	2	0,00367%	11,1%
My Experiment	Lesion	Lesion	091012_L-02	Enoyl-CoA hydratase, mitochondrial OS=Rattus norvegicus GN=Echs1 PE=1 SV=1	sp|P14604|ECHM_RAT	RAT.fasta	31 517,5	85,4 %	1	1	1	0,00183%	5,86%
My Experiment	Lesion	Lesion	091012_L-02	Ac1-163 OS=Rattus norvegicus GN=LOC317588 PE=2 SV=1	tr|Q7TPL1|Q7TPL1_RAT-DECOY		0,0	99,2 %	3	3	3	0,00550%	0,000%
My Experiment	Lesion	Lesion	091012_L-02	Isoform 2 of Endoplasmin OS=Rattus norvegicus GN=Hsp90b1	sp|Q66HD0-2|ENPL_RAT,sp|Q66HD0|ENPL_RAT	RAT.fasta	92 773,6	98,4 %	2	2	2	0,00367%	10,1%
My Experiment	Lesion	Lesion	091012_L-02	Protein Foxred2 OS=Rattus norvegicus GN=Foxred2 PE=4 SV=1	tr|D4A1A1|D4A1A1_RAT	RAT.fasta	76 041,9	18,3 %	0	0	0	0,000%	0,000%
My Experiment	Lesion	Lesion	091012_L-02	Isoleucine-tRNA synthetase (Predicted) OS=Rattus norvegicus GN=Iars PE=3 SV=2	tr|F1LS86|F1LS86_RAT	RAT.fasta	144 289,0	99,2 %	2	2	2	0,00367%	3,49%
My Experiment	Lesion	Lesion	091012_L-02	Uncharacterized protein (Fragment) OS=Rattus norvegicus GN=Cfl2 PE=4 SV=1	tr|F1LYK7|F1LYK7_RAT		0,0	100,0 %	3	3	4	0,00734%	0,000%
My Experiment	Lesion	Lesion	091012_L-02	Protein LOC100362814 (Fragment) OS=Rattus norvegicus GN=LOC100362814 PE=2 SV=2	tr|F1LXC7|F1LXC7_RAT	RAT.fasta	144 922,6	85,6 %	2	2	2	0,00367%	3,96%
My Experiment	Lesion	Lesion	091012_L-02	Serine/threonine-protein kinase MAK OS=Rattus norvegicus GN=Mak PE=1 SV=2	sp|P20793|MAK_RAT	RAT.fasta	69 898,4	93,2 %	2	2	2	0,00367%	8,04%
My Experiment	Lesion	Lesion	091012_L-02	Uncharacterized protein OS=Rattus norvegicus GN=Jak1 PE=4 SV=1	tr|F1LQ51|F1LQ51_RAT		0,0	22,5 %	0	0	0	0,000%	0,000%
My Experiment	Lesion	Lesion	091012_L-02	ProSAAS OS=Rattus norvegicus GN=Pcsk1n PE=1 SV=1	sp|Q9QXU9|PCSK1_RAT	RAT.fasta	27 415,4	99,2 %	1	1	1	0,00183%	5,77%
My Experiment	Lesion	Lesion	091012_L-02	Uncharacterized protein OS=Rattus norvegicus GN=Pik3c2a PE=4 SV=1	tr|D3Z9H9|D3Z9H9_RAT-DECOY,tr|D3ZTF6|D3ZTF6_RAT-DECOY		0,0	37,5 %	1	1	1	0,00183%	0,000%
My Experiment	Lesion	Lesion	091012_L-02	Uncharacterized protein OS=Rattus norvegicus PE=4 SV=1	tr|D3ZUA5|D3ZUA5_RAT-DECOY,tr|D4A1L2|D4A1L2_RAT-DECOY		0,0	40,4 %	1	1	1	0,00183%	0,000%
My Experiment	Lesion	Lesion	091012_L-02	Nucleophosmin OS=Rattus norvegicus GN=Npm1 PE=1 SV=1	sp|P13084|NPM_RAT,tr|D3ZY72|D3ZY72_RAT	RAT.fasta	32 560,3	98,8 %	1	1	1	0,00183%	7,19%
My Experiment	Lesion	Lesion	091012_L-02	Glutathione S-transferase P OS=Rattus norvegicus GN=Gstp1 PE=1 SV=2	sp|P04906|GSTP1_RAT	RAT.fasta	23 439,8	100,0 %	7	7	9	0,0165%	52,4%
My Experiment	Lesion	Lesion	091012_L-02	Protein Pus7 OS=Rattus norvegicus GN=Pus7 PE=4 SV=2	tr|D3ZHL2|D3ZHL2_RAT,tr|D4ADZ9|D4ADZ9_RAT	RAT.fasta	0,0	92,1 %	2	2	2	0,00367%	3,64%
My Experiment	Lesion	Lesion	091012_L-02	Tetratricopeptide repeat protein 35 OS=Rattus norvegicus GN=Ttc35 PE=2 SV=1	sp|B0BNG0|TTC35_RAT-DECOY		0,0	8,2 %	0	0	0	0,000%	0,000%
My Experiment	Lesion	Lesion	091012_L-02	Uncharacterized protein OS=Rattus norvegicus GN=LOC682512 PE=4 SV=1	tr|D4A870|D4A870_RAT-DECOY		0,0	73,3 %	1	1	1	0,00183%	0,000%
My Experiment	Lesion	Lesion	091012_L-02	Uncharacterized protein OS=Rattus norvegicus GN=LOC100360601 PE=3 SV=1	tr|D4ADW7|D4ADW7_RAT-DECOY		0,0	87,1 %	2	2	2	0,00367%	0,000%
My Experiment	Lesion	Lesion	091012_L-02	Serine protease inhibitor A3L OS=Rattus norvegicus GN=Serpina3l PE=1 SV=3	sp|P05544|SPA3L_RAT	RAT.fasta	46 279,0	100,0 %	8	8	9	0,0165%	24,5%
My Experiment	Lesion	Lesion	091012_L-02	Isoform 3 of Protein piccolo OS=Rattus norvegicus GN=Pclo	sp|Q9JKS6-3|PCLO_RAT	RAT.fasta	551 756,2	100,0 %	6	6	6	0,0110%	2,13%
My Experiment	Lesion	Lesion	091012_L-02	Fam49b protein OS=Rattus norvegicus GN=Fam49b PE=2 SV=1	tr|B2GUZ9|B2GUZ9_RAT	RAT.fasta	36 776,7	95,9 %	1	1	1	0,00183%	4,32%
My Experiment	Lesion	Lesion	091012_L-02	Uncharacterized protein OS=Rattus norvegicus PE=4 SV=1	tr|F1LS83|F1LS83_RAT-DECOY		0,0	93,8 %	2	2	2	0,00367%	0,000%
My Experiment	Lesion	Lesion	091012_L-02	Uncharacterized protein OS=Rattus norvegicus GN=Ywhaq PE=4 SV=1	tr|D3ZM53|D3ZM53_RAT		0,0	100,0 %	4	5	6	0,0110%	0,000%
My Experiment	Lesion	Lesion	091012_L-02	Dihydroorotate dehydrogenase (quinone), mitochondrial OS=Rattus norvegicus GN=Dhodh PE=1 SV=1	sp|Q63707|PYRD_RAT,tr|D3ZUY9|D3ZUY9_RAT	RAT.fasta	42 663,9	98,0 %	2	2	2	0,00367%	15,2%
My Experiment	Lesion	Lesion	091012_L-02	Uncharacterized protein OS=Rattus norvegicus GN=Myh8 PE=4 SV=1	tr|F1M8F6|F1M8F6_RAT-DECOY		0,0	97,7 %	3	3	3	0,00550%	0,000%
My Experiment	Lesion	Lesion	091012_L-02	Cathepsin B OS=Rattus norvegicus GN=Ctsb PE=2 SV=1	tr|Q6IN22|Q6IN22_RAT	RAT.fasta	37 544,1	100,0 %	12	17	23	0,0422%	41,0%
My Experiment	Lesion	Lesion	091012_L-02	WW domain-binding protein 2 OS=Rattus norvegicus GN=Wbp2 PE=1 SV=1	sp|Q8R478|WBP2_RAT,tr|D3ZLA0|D3ZLA0_RAT,tr|D4A0J1|D4A0J1_RAT	RAT.fasta	28 131,2	97,3 %	1	1	1	0,00183%	3,82%
My Experiment	Lesion	Lesion	091012_L-02	Reticulon-4 OS=Rattus norvegicus GN=Rtn4 PE=1 SV=1	sp|Q9JK11|RTN4_RAT,tr|D4AEM9|D4AEM9_RAT,tr|F1LQN3|F1LQN3_RAT	RAT.fasta	126 391,0	95,8 %	2	2	2	0,00367%	3,27%
My Experiment	Lesion	Lesion	091012_L-02	Myelin-associated glycoprotein OS=Rattus norvegicus GN=Mag PE=1 SV=1	sp|P07722|MAG_RAT	RAT.fasta	69 352,9	100,0 %	6	9	13	0,0239%	12,6%
My Experiment	Lesion	Lesion	091012_L-02	Plasminogen activator inhibitor 1 OS=Rattus norvegicus GN=Serpine1 PE=2 SV=1	sp|P20961|PAI1_RAT	RAT.fasta	45 010,6	100,0 %	3	5	6	0,0110%	12,7%
My Experiment	Lesion	Lesion	091012_L-02	Ig lambda-2 chain C region OS=Rattus norvegicus PE=2 SV=1	sp|P20767|LAC2_RAT	RAT.fasta	11 317,4	100,0 %	8	9	17	0,0312%	85,6%
My Experiment	Lesion	Lesion	091012_L-02	Protein RGD1304728 OS=Rattus norvegicus GN=RGD1304728 PE=4 SV=1	tr|D3ZNS7|D3ZNS7_RAT	RAT.fasta	109 039,4	99,0 %	2	2	2	0,00367%	4,99%
My Experiment	Lesion	Lesion	091012_L-02	Neuroendocrine convertase 1 OS=Rattus norvegicus GN=Pcsk1 PE=2 SV=1	sp|P28840|NEC1_RAT-DECOY		0,0	97,3 %	2	2	2	0,00367%	0,000%
My Experiment	Lesion	Lesion	091012_L-02	Microtubule-associated protein 1A OS=Rattus norvegicus GN=Map1a PE=1 SV=1	sp|P34926|MAP1A_RAT	RAT.fasta	299 530,8	100,0 %	8	9	14	0,0257%	4,65%
My Experiment	Lesion	Lesion	091012_L-02	Uncharacterized protein OS=Rattus norvegicus GN=Stxbp3 PE=4 SV=1	tr|D4ABR0|D4ABR0_RAT		0,0	100,0 %	3	3	3	0,00550%	0,000%
My Experiment	Lesion	Lesion	091012_L-02	Bicaudal D homolog 2 (Drosophila) OS=Rattus norvegicus GN=Bicd2 PE=2 SV=1	tr|Q496Z1|Q496Z1_RAT,tr|Q712J3|Q712J3_RAT		0,0	90,2 %	2	2	2	0,00367%	0,000%
My Experiment	Lesion	Lesion	091012_L-02	Uncharacterized protein (Fragment) OS=Rattus norvegicus PE=4 SV=1	tr|F1LXT8|F1LXT8_RAT-DECOY		0,0	99,8 %	3	3	3	0,00550%	0,000%
My Experiment	Lesion	Lesion	091012_L-02	Programmed cell death protein 4 OS=Rattus norvegicus GN=Pdcd4 PE=1 SV=2	sp|Q9JID1|PDCD4_RAT-DECOY		0,0	34,3 %	1	1	1	0,00183%	0,000%
My Experiment	Lesion	Lesion	091012_L-02	Histone H2B OS=Rattus norvegicus GN=Hist1h2bf PE=3 SV=1	tr|D3Z8U0|D3Z8U0_RAT		0,0	100,0 %	4	5	7	0,0128%	0,000%
My Experiment	Lesion	Lesion	091012_L-02	Ribosomal protein S5, isoform CRA_b OS=Rattus norvegicus GN=Rps5 PE=2 SV=1	tr|B0BN81|B0BN81_RAT	RAT.fasta	22 907,1	99,2 %	1	1	1	0,00183%	7,35%
My Experiment	Lesion	Lesion	091012_L-02	Protein Sh3bgrl3 OS=Rattus norvegicus GN=Sh3bgrl3 PE=4 SV=1	tr|B2RZ27|B2RZ27_RAT	RAT.fasta	10 476,8	100,0 %	3	4	5	0,00917%	62,4%
My Experiment	Lesion	Lesion	091012_L-02	Voltage-dependent calcium channel subunit alpha-2/delta-2 OS=Rattus norvegicus GN=Cacna2d2 PE=2 SV=1	sp|Q8CFG6|CA2D2_RAT-DECOY,tr|D3ZM25|D3ZM25_RAT-DECOY,tr|F1M9X7|F1M9X7_RAT-DECOY		0,0	27,0 %	1	1	1	0,00183%	0,000%
My Experiment	Lesion	Lesion	091012_L-02	Programmed cell death 6-interacting protein OS=Rattus norvegicus GN=Pdcd6ip PE=1 SV=2	sp|Q9QZA2|PDC6I_RAT	RAT.fasta	96 633,5	63,4 %	1	1	1	0,00183%	1,15%
My Experiment	Lesion	Lesion	091012_L-02	Profilin-1 OS=Rattus norvegicus GN=Pfn1 PE=1 SV=2	sp|P62963|PROF1_RAT	RAT.fasta	14 957,3	100,0 %	6	7	9	0,0165%	47,1%
My Experiment	Lesion	Lesion	091012_L-02	RCG45636 OS=Rattus norvegicus GN=Gtf3c4 PE=4 SV=1	tr|D3ZD80|D3ZD80_RAT-DECOY		0,0	56,2 %	1	1	1	0,00183%	0,000%
My Experiment	Lesion	Lesion	091012_L-02	Uncharacterized protein OS=Rattus norvegicus GN=Kcnh6 PE=4 SV=1	tr|D3ZG99|D3ZG99_RAT-DECOY		0,0	93,0 %	2	2	2	0,00367%	0,000%
My Experiment	Lesion	Lesion	091012_L-02	Bone morphogenetic protein 1, isoform CRA_b OS=Rattus norvegicus GN=Bmp1 PE=3 SV=2	tr|F1M798|F1M798_RAT	RAT.fasta	111 649,0	5,2 %	0	0	0	0,000%	0,000%
My Experiment	Lesion	Lesion	091012_L-02	Protein Tubgcp5 OS=Rattus norvegicus GN=Tubgcp5 PE=2 SV=2	tr|D4A2A9|D4A2A9_RAT	RAT.fasta	117 960,8	29,0 %	1	1	1	0,00183%	3,12%
My Experiment	Lesion	Lesion	091012_L-02	Lysozyme C-1 OS=Rattus norvegicus GN=Lyz1 PE=1 SV=2	sp|P00697|LYSC1_RAT,tr|F1M8E9|F1M8E9_RAT	RAT.fasta	16 729,2	100,0 %	6	8	11	0,0202%	42,6%
My Experiment	Lesion	Lesion	091012_L-02	Uncharacterized protein (Fragment) OS=Rattus norvegicus PE=4 SV=1	tr|F1LVE8|F1LVE8_RAT-DECOY		0,0	85,5 %	2	2	2	0,00367%	0,000%
My Experiment	Lesion	Lesion	091012_L-02	Carbonic anhydrase 1 OS=Rattus norvegicus GN=Ca1 PE=1 SV=1	sp|B0BNN3|CAH1_RAT	RAT.fasta	28 299,9	100,0 %	12	18	34	0,0624%	60,2%
My Experiment	Lesion	Lesion	091012_L-02	Cell cycle exit and neuronal differentiation protein 1 OS=Rattus norvegicus GN=Cend1 PE=1 SV=1	sp|Q5FVI4|CEND_RAT	RAT.fasta	15 043,2	100,0 %	5	8	14	0,0257%	27,5%
My Experiment	Lesion	Lesion	091012_L-02	Tissue-type transglutaminase OS=Rattus norvegicus GN=Tgm2 PE=2 SV=1	tr|Q9WVJ6|Q9WVJ6_RAT-DECOY		0,0	65,8 %	1	1	1	0,00183%	0,000%
My Experiment	Lesion	Lesion	091012_L-02	Oxysterol-binding protein OS=Rattus norvegicus GN=Osbp2 PE=3 SV=1	tr|D4A1R7|D4A1R7_RAT-DECOY,tr|D4A8K8|D4A8K8_RAT-DECOY		0,0	83,3 %	2	2	2	0,00367%	0,000%
My Experiment	Lesion	Lesion	091012_L-02	ATP synthase subunit e, mitochondrial OS=Rattus norvegicus GN=Atp5i PE=1 SV=3	sp|P29419|ATP5I_RAT-DECOY		0,0	95,4 %	2	2	2	0,00367%	0,000%
My Experiment	Lesion	Lesion	091012_L-02	Nucleoside diphosphate kinase B OS=Rattus norvegicus GN=Nme2 PE=1 SV=1	sp|P19804|NDKB_RAT	RAT.fasta	17 283,3	100,0 %	5	9	10	0,0183%	75,0%
My Experiment	Lesion	Lesion	091012_L-02	Stathmin OS=Rattus norvegicus GN=Stmn1 PE=1 SV=2	sp|P13668|STMN1_RAT	RAT.fasta	17 288,9	99,5 %	2	2	3	0,00550%	6,71%
My Experiment	Lesion	Lesion	091012_L-02	Uncharacterized protein OS=Rattus norvegicus GN=Pric285 PE=4 SV=1	tr|D3ZFS4|D3ZFS4_RAT-DECOY,tr|D3ZU41|D3ZU41_RAT-DECOY,tr|D4ADC2|D4ADC2_RAT-DECOY		0,0	81,3 %	1	1	1	0,00183%	0,000%
My Experiment	Lesion	Lesion	091012_L-02	Protein E230008N13Rik (Fragment) OS=Rattus norvegicus GN=LOC100910460 PE=2 SV=2	tr|F1LXD9|F1LXD9_RAT	RAT.fasta	192 515,7	95,7 %	2	2	2	0,00367%	1,04%
My Experiment	Lesion	Lesion	091012_L-02	Protein Hbb-b1 OS=Rattus norvegicus GN=Hbb-b1 PE=3 SV=1	tr|Q62669|Q62669_RAT	RAT.fasta	16 022,6	100,0 %	6	9	13	0,0239%	68,7%
My Experiment	Lesion	Lesion	091012_L-02	Uncharacterized protein OS=Rattus norvegicus GN=Sirt2 PE=4 SV=1	tr|D3ZME8|D3ZME8_RAT		0,0	98,4 %	2	2	2	0,00367%	0,000%
My Experiment	Lesion	Lesion	091012_L-02	Serine/threonine-protein phosphatase PP1-beta catalytic subunit OS=Rattus norvegicus GN=Ppp1cb PE=1 SV=3	sp|P62142|PP1B_RAT	RAT.fasta	37 188,3	100,0 %	2	2	2	0,00367%	9,17%
My Experiment	Lesion	Lesion	091012_L-02	Protein Pithd1 OS=Rattus norvegicus GN=Pithd1 PE=4 SV=1	tr|D4ABS5|D4ABS5_RAT	RAT.fasta	25 208,1	78,8 %	1	1	1	0,00183%	4,09%
My Experiment	Lesion	Lesion	091012_L-02	Aspartate aminotransferase, cytoplasmic OS=Rattus norvegicus GN=Got1 PE=1 SV=3	sp|P13221|AATC_RAT	RAT.fasta	46 429,5	100,0 %	17	22	36	0,0661%	47,7%
My Experiment	Lesion	Lesion	091012_L-02	Carnitine O-palmitoyltransferase 1, liver isoform OS=Rattus norvegicus GN=Cpt1a PE=1 SV=2	sp|P32198|CPT1A_RAT-DECOY		0,0	44,1 %	1	1	1	0,00183%	0,000%
My Experiment	Lesion	Lesion	091012_L-02	Uncharacterized protein OS=Rattus norvegicus PE=4 SV=1	tr|D3ZID4|D3ZID4_RAT-DECOY		0,0	90,7 %	3	3	3	0,00550%	0,000%
My Experiment	Lesion	Lesion	091012_L-02	Uncharacterized protein (Fragment) OS=Rattus norvegicus PE=4 SV=1	tr|F1M6T2|F1M6T2_RAT-DECOY		0,0	28,0 %	1	1	1	0,00183%	0,000%
My Experiment	Lesion	Lesion	091012_L-02	Leukemia inhibitory factor receptor OS=Rattus norvegicus GN=Lifr PE=2 SV=1	sp|O70535|LIFR_RAT	RAT.fasta	122 395,5	100,0 %	3	3	3	0,00550%	4,76%
My Experiment	Lesion	Lesion	091012_L-02	Hyaluronan and proteoglycan link protein 2 OS=Rattus norvegicus GN=Hapln2 PE=2 SV=1	sp|Q9ESM2|HPLN2_RAT	RAT.fasta	38 047,2	100,0 %	10	11	23	0,0422%	32,3%
My Experiment	Lesion	Lesion	091012_L-02	Uncharacterized protein OS=Rattus norvegicus GN=Rufy3 PE=4 SV=1	tr|D3ZZV4|D3ZZV4_RAT,tr|D4AAN3|D4AAN3_RAT		0,0	100,0 %	2	2	3	0,00550%	0,000%
My Experiment	Lesion	Lesion	091012_L-02	Glial fibrillary acidic protein OS=Rattus norvegicus GN=Gfap PE=1 SV=2	sp|P47819|GFAP_RAT,tr|F1LSI8|F1LSI8_RAT	RAT.fasta	49 957,9	100,0 %	24	31	61	0,112%	44,2%
My Experiment	Lesion	Lesion	091012_L-02	L-lactate dehydrogenase B chain OS=Rattus norvegicus GN=Ldhb PE=1 SV=2	sp|P42123|LDHB_RAT	RAT.fasta	36 612,5	100,0 %	19	27	45	0,0826%	55,4%
My Experiment	Lesion	Lesion	091012_L-02	Potassium voltage-gated channel subfamily KQT member 2 OS=Rattus norvegicus GN=Kcnq2 PE=2 SV=1	tr|D3ZAD5|D3ZAD5_RAT	RAT.fasta	97 923,1	36,6 %	1	1	1	0,00183%	1,46%
My Experiment	Lesion	Lesion	091012_L-02	Beta-enolase OS=Rattus norvegicus GN=Eno3 PE=1 SV=3	sp|P15429|ENOB_RAT	RAT.fasta	47 015,0	100,0 %	6	6	6	0,0110%	42,4%
My Experiment	Lesion	Lesion	091012_L-02	Thioredoxin-interacting protein OS=Rattus norvegicus GN=Txnip PE=2 SV=1	sp|Q5M7W1|TXNIP_RAT-DECOY,tr|F8WFL4|F8WFL4_RAT-DECOY		0,0	81,9 %	2	2	2	0,00367%	0,000%
My Experiment	Lesion	Lesion	091012_L-02	Thymopoietin, isoform CRA_a OS=Rattus norvegicus GN=Tmpo PE=4 SV=1	tr|D3ZNL2|D3ZNL2_RAT		0,0	91,3 %	2	2	2	0,00367%	0,000%
My Experiment	Lesion	Lesion	091012_L-02	Complement C1q subcomponent subunit B OS=Rattus norvegicus GN=C1qb PE=1 SV=2	sp|P31721|C1QB_RAT	RAT.fasta	26 589,8	100,0 %	2	2	3	0,00550%	9,88%
My Experiment	Lesion	Lesion	091012_L-02	Protein LOC681871 OS=Rattus norvegicus GN=Vom2r7 PE=4 SV=2	tr|D4A515|D4A515_RAT	RAT.fasta	63 735,0	72,0 %	1	1	1	0,00183%	2,91%
My Experiment	Lesion	Lesion	091012_L-02	Uncharacterized protein OS=Rattus norvegicus GN=Eprs PE=3 SV=1	tr|F1LMJ9|F1LMJ9_RAT-DECOY,tr|Q6TXE9|Q6TXE9_RAT-DECOY		0,0	98,0 %	2	2	2	0,00367%	0,000%
My Experiment	Lesion	Lesion	091012_L-02	Transgelin-2 OS=Rattus norvegicus GN=Tagln2 PE=1 SV=1	sp|Q5XFX0|TAGL2_RAT	RAT.fasta	22 393,8	100,0 %	5	5	7	0,0128%	36,2%
My Experiment	Lesion	Lesion	091012_L-02	Rabphilin-3A OS=Rattus norvegicus GN=Rph3a PE=1 SV=1	sp|P47709|RP3A_RAT,tr|F1LPB9|F1LPB9_RAT	RAT.fasta	75 833,3	100,0 %	2	2	4	0,00734%	5,26%
My Experiment	Lesion	Lesion	091012_L-02	Uncharacterized protein OS=Rattus norvegicus PE=4 SV=1	tr|D4A3M6|D4A3M6_RAT-DECOY		0,0	32,0 %	1	1	1	0,00183%	0,000%
My Experiment	Lesion	Lesion	091012_L-02	Cathepsin S OS=Rattus norvegicus GN=Ctss PE=3 SV=2	tr|D3ZZR3|D3ZZR3_RAT	RAT.fasta	36 249,7	100,0 %	2	2	2	0,00367%	10,9%
My Experiment	Lesion	Lesion	091012_L-02	Protein RGD1563978 OS=Rattus norvegicus GN=RGD1563978 PE=4 SV=2	tr|D3ZHP9|D3ZHP9_RAT	RAT.fasta	91 578,9	91,6 %	2	2	2	0,00367%	3,17%
My Experiment	Lesion	Lesion	091012_L-02	Mast cell carboxypeptidase A (Fragment) OS=Rattus norvegicus GN=Cpa3 PE=1 SV=2	sp|P21961|CBPA3_RAT-DECOY		0,0	12,1 %	0	0	0	0,000%	0,000%
My Experiment	Lesion	Lesion	091012_L-02	Protein Col8a2 OS=Rattus norvegicus GN=Col8a2 PE=2 SV=1	tr|D4ADG9|D4ADG9_RAT	RAT.fasta	66 931,9	61,7 %	1	1	1	0,00183%	3,43%
My Experiment	Lesion	Lesion	091012_L-02	Periplakin (Predicted) OS=Rattus norvegicus GN=Ppl PE=4 SV=1	tr|D4A5T8|D4A5T8_RAT-DECOY		0,0	95,7 %	2	2	2	0,00367%	0,000%
My Experiment	Lesion	Lesion	091012_L-02	Tubulin beta-2C chain OS=Rattus norvegicus GN=Tubb2c PE=1 SV=1	sp|Q6P9T8|TBB2C_RAT		0,0	100,0 %	4	6	9	0,0165%	0,000%
My Experiment	Lesion	Lesion	091012_L-02	Protein Dst (Fragment) OS=Rattus norvegicus GN=Dst PE=2 SV=2	tr|F1LWC9|F1LWC9_RAT,tr|F1M0Y4|F1M0Y4_RAT,tr|F1M118|F1M118_RAT	RAT.fasta	828 438,0	49,5 %	0	0	0	0,000%	0,000%
My Experiment	Lesion	Lesion	091012_L-02	Granulins OS=Rattus norvegicus GN=Grn PE=1 SV=3	sp|P23785|GRN_RAT	RAT.fasta	63 366,6	100,0 %	4	4	7	0,0128%	10,2%
My Experiment	Lesion	Lesion	091012_L-02	Proenkephalin-A OS=Rattus norvegicus GN=Penk PE=1 SV=1	sp|P04094|PENK_RAT	RAT.fasta	30 933,4	99,4 %	1	1	2	0,00367%	8,92%
My Experiment	Lesion	Lesion	091012_L-02	6-phosphogluconolactonase OS=Rattus norvegicus GN=Pgls PE=1 SV=1	sp|P85971|6PGL_RAT	RAT.fasta	27 235,0	100,0 %	2	3	4	0,00734%	23,3%
My Experiment	Lesion	Lesion	091012_L-02	Protein Ranbp1 OS=Rattus norvegicus GN=Ranbp1 PE=4 SV=1	tr|D4A2G9|D4A2G9_RAT	RAT.fasta	23 597,1	97,7 %	1	1	1	0,00183%	5,42%
My Experiment	Lesion	Lesion	091012_L-02	Uncharacterized protein OS=Rattus norvegicus PE=3 SV=1	tr|D3ZFA7|D3ZFA7_RAT-DECOY		0,0	97,5 %	2	2	2	0,00367%	0,000%
My Experiment	Lesion	Lesion	091012_L-02	Condensin complex subunit 1 OS=Rattus norvegicus GN=Ncapd2 PE=3 SV=1	tr|D3ZHP6|D3ZHP6_RAT-DECOY		0,0	99,5 %	2	2	2	0,00367%	0,000%
My Experiment	Lesion	Lesion	091012_L-02	Ig kappa chain C region, B allele OS=Rattus norvegicus PE=1 SV=1	sp|P01835|KACB_RAT	RAT.fasta	11 600,7	100,0 %	9	15	38	0,0697%	88,7%
My Experiment	Lesion	Lesion	091012_L-02	Protein Ank2 OS=Rattus norvegicus GN=Ank2 PE=2 SV=2	tr|F1LM42|F1LM42_RAT,tr|F1M5N3|F1M5N3_RAT	RAT.fasta	434 346,5	99,2 %	1	1	1	0,00183%	0,656%
My Experiment	Lesion	Lesion	091012_L-02	Microtubule-associated protein 6 OS=Rattus norvegicus GN=Map6 PE=1 SV=1	sp|Q63560|MAP6_RAT,tr|F1LQZ9|F1LQZ9_RAT	RAT.fasta	100 484,2	100,0 %	3	4	11	0,0202%	6,83%
My Experiment	Lesion	Lesion	091012_L-02	Protein Frmpd1 OS=Rattus norvegicus GN=Frmpd1 PE=4 SV=1	tr|D3ZW88|D3ZW88_RAT	RAT.fasta	168 014,1	96,8 %	2	2	2	0,00367%	2,67%
My Experiment	Lesion	Lesion	091012_L-02	Uncharacterized protein OS=Rattus norvegicus GN=LOC681392 PE=4 SV=1	tr|D4A8H9|D4A8H9_RAT		0,0	99,5 %	2	2	2	0,00367%	0,000%
My Experiment	Lesion	Lesion	091012_L-02	Protein S100-A9 OS=Rattus norvegicus GN=S100a9 PE=1 SV=3	sp|P50116|S10A9_RAT	RAT.fasta	13 145,4	100,0 %	4	5	5	0,00917%	38,9%
My Experiment	Lesion	Lesion	091012_L-02	Calponin-3 OS=Rattus norvegicus GN=Cnn3 PE=1 SV=1	sp|P37397|CNN3_RAT	RAT.fasta	36 435,5	96,9 %	1	1	1	0,00183%	3,33%
My Experiment	Lesion	Lesion	091012_L-02	Cytoplasmic dynein 2 heavy chain 1 OS=Rattus norvegicus GN=Dync2h1 PE=1 SV=1	sp|Q9JJ79|DYHC2_RAT	RAT.fasta	492 224,8	32,7 %	1	1	1	0,00183%	0,372%
My Experiment	Lesion	Lesion	091012_L-02	Microtubule-associated protein 1A OS=Rattus norvegicus GN=Map1a PE=1 SV=1	sp|P34926|MAP1A_RAT-DECOY		0,0	28,7 %	1	1	1	0,00183%	0,000%
My Experiment	Lesion	Lesion	091012_L-02	Dynamin-1 OS=Rattus norvegicus GN=Dnm1 PE=2 SV=2	tr|D3ZQQ5|D3ZQQ5_RAT	RAT.fasta	95 863,1	100,0 %	3	3	4	0,00734%	5,99%
My Experiment	Lesion	Lesion	091012_L-02	Calreticulin OS=Rattus norvegicus GN=Calr PE=1 SV=1	sp|P18418|CALR_RAT	RAT.fasta	47 997,0	100,0 %	7	7	9	0,0165%	22,1%
My Experiment	Lesion	Lesion	091012_L-02	Sodium/potassium-transporting ATPase subunit alpha-3 OS=Rattus norvegicus GN=Atp1a3 PE=1 SV=2	sp|P06687|AT1A3_RAT,tr|D3ZE88|D3ZE88_RAT	RAT.fasta	111 694,4	100,0 %	21	22	30	0,0550%	31,4%
My Experiment	Lesion	Lesion	091012_L-02	Protein Col6a3 OS=Rattus norvegicus GN=Col6a3 PE=2 SV=2	tr|D4A111|D4A111_RAT	RAT.fasta	306 150,3	100,0 %	29	34	37	0,0679%	16,0%
My Experiment	Lesion	Lesion	091012_L-02	Uncharacterized protein OS=Rattus norvegicus GN=Myo1c PE=4 SV=1	tr|D3ZVF7|D3ZVF7_RAT-DECOY,tr|D4A5Q0|D4A5Q0_RAT-DECOY		0,0	15,1 %	0	0	0	0,000%	0,000%
My Experiment	Lesion	Lesion	091012_L-02	Bifunctional purine biosynthesis protein PURH OS=Rattus norvegicus GN=Atic PE=1 SV=2	sp|O35567|PUR9_RAT	RAT.fasta	64 208,8	41,9 %	1	1	1	0,00183%	3,04%
My Experiment	Lesion	Lesion	091012_L-02	Uncharacterized protein OS=Rattus norvegicus GN=Myh14 PE=4 SV=1	tr|F1LMN2|F1LMN2_RAT-DECOY		0,0	12,0 %	0	0	0	0,000%	0,000%
My Experiment	Lesion	Lesion	091012_L-02	Uncharacterized protein OS=Rattus norvegicus PE=4 SV=1	tr|D4A9V9|D4A9V9_RAT-DECOY		0,0	99,4 %	2	2	2	0,00367%	0,000%
My Experiment	Lesion	Lesion	091012_L-02	Isoform 2 of Afadin OS=Rattus norvegicus GN=Mllt4	sp|O35889-2|AFAD_RAT,sp|O35889|AFAD_RAT	RAT.fasta	207 681,0	89,7 %	2	2	2	0,00367%	1,50%
My Experiment	Lesion	Lesion	091012_L-02	Uncharacterized protein OS=Rattus norvegicus GN=Krt10 PE=3 SV=1	tr|D4AEM8|D4AEM8_RAT		0,0	100,0 %	8	10	14	0,0257%	0,000%
My Experiment	Lesion	Lesion	091012_L-02	Calpain-2 catalytic subunit OS=Rattus norvegicus GN=Capn2 PE=1 SV=3	sp|Q07009|CAN2_RAT	RAT.fasta	79 922,7	99,5 %	2	2	2	0,00367%	3,57%
My Experiment	Lesion	Lesion	091012_L-02	Uncharacterized protein KIAA0895-like OS=Rattus norvegicus GN=Kiaa0895l PE=2 SV=1	sp|Q4V7A9|K895L_RAT-DECOY		0,0	68,9 %	1	1	3	0,00550%	0,000%
My Experiment	Lesion	Lesion	091012_L-02	4-trimethylaminobutyraldehyde dehydrogenase OS=Rattus norvegicus GN=Aldh9a1 PE=1 SV=1	sp|Q9JLJ3|AL9A1_RAT	RAT.fasta	53 653,2	100,0 %	2	2	3	0,00550%	6,28%
My Experiment	Lesion	Lesion	091012_L-02	CArG-binding factor A OS=Rattus norvegicus GN=Hnrnpab PE=2 SV=1	tr|E9PTS0|E9PTS0_RAT,tr|Q9QX80|Q9QX80_RAT,tr|Q9QX81|Q9QX81_RAT	RAT.fasta	30 853,6	100,0 %	2	2	2	0,00367%	15,1%
My Experiment	Lesion	Lesion	091012_L-02	Microtubule-associated protein OS=Rattus norvegicus GN=Mapt PE=2 SV=1	tr|D3ZNA6|D3ZNA6_RAT,tr|F1LST4|F1LST4_RAT	RAT.fasta	78 554,5	98,1 %	1	1	2	0,00367%	1,94%
My Experiment	Lesion	Lesion	091012_L-02	Cytochrome c oxidase subunit 6B1 OS=Rattus norvegicus GN=Cox6b1 PE=4 SV=1	tr|D3ZD09|D3ZD09_RAT	RAT.fasta	10 071,5	100,0 %	3	3	5	0,00917%	40,7%
My Experiment	Lesion	Lesion	091012_L-02	3'(2'),5'-bisphosphate nucleotidase 1 OS=Rattus norvegicus GN=Bpnt1 PE=1 SV=1	sp|Q9Z1N4|BPNT1_RAT	RAT.fasta	33 174,5	90,0 %	2	2	2	0,00367%	7,79%
My Experiment	Lesion	Lesion	091012_L-02	Protein Dnahc8 OS=Rattus norvegicus GN=Dnah8 PE=4 SV=2	tr|F1MAM6|F1MAM6_RAT	RAT.fasta	478 575,0	66,6 %	1	1	1	0,00183%	0,643%
My Experiment	Lesion	Lesion	091012_L-02	Protein Itih2 OS=Rattus norvegicus GN=Itih2 PE=2 SV=2	tr|D3ZFH5|D3ZFH5_RAT	RAT.fasta	106 528,4	98,1 %	2	2	2	0,00367%	2,95%
My Experiment	Lesion	Lesion	091012_L-02	Protein Rif1 OS=Rattus norvegicus GN=Rif1 PE=2 SV=2	tr|D3ZLT9|D3ZLT9_RAT,tr|D3ZLV4|D3ZLV4_RAT	RAT.fasta	262 764,0	94,2 %	2	2	2	0,00367%	0,461%
My Experiment	Lesion	Lesion	091012_L-02	Isoform 2 of Echinoderm microtubule-associated protein-like 5 OS=Rattus norvegicus GN=Eml5	sp|Q6ED65-2|EMAL5_RAT,sp|Q6ED65-3|EMAL5_RAT,sp|Q6ED65-4|EMAL5_RAT,sp|Q6ED65|EMAL5_RAT,tr|D4AC11|D4AC11_RAT,tr|D4AEL6|D4AEL6_RAT,tr|F1LSA8|F1LSA8_RAT	RAT.fasta	219 806,9	98,9 %	2	2	3	0,00550%	2,68%
My Experiment	Lesion	Lesion	091012_L-02	Hydroxysteroid dehydrogenase-like protein 2 OS=Rattus norvegicus GN=Hsdl2 PE=2 SV=1	sp|Q4V8F9|HSDL2_RAT-DECOY		0,0	76,3 %	1	1	1	0,00183%	0,000%
My Experiment	Lesion	Lesion	091012_L-02	Histone H2A type 1 OS=Rattus norvegicus PE=1 SV=2	sp|P02262|H2A1_RAT	RAT.fasta	14 078,0	100,0 %	2	3	5	0,00917%	36,2%
My Experiment	Lesion	Lesion	091012_L-02	Uncharacterized protein OS=Rattus norvegicus PE=4 SV=1	tr|D3ZZQ3|D3ZZQ3_RAT-DECOY		0,0	94,3 %	2	2	2	0,00367%	0,000%
My Experiment	Lesion	Lesion	091012_L-02	Uncharacterized protein OS=Rattus norvegicus GN=Cp PE=4 SV=1	tr|D3ZZX3|D3ZZX3_RAT		0,0	100,0 %	35	43	56	0,103%	0,000%
My Experiment	Lesion	Lesion	091012_L-02	Rho GDP-dissociation inhibitor 1 OS=Rattus norvegicus GN=Arhgdia PE=1 SV=1	sp|Q5XI73|GDIR1_RAT	RAT.fasta	23 408,0	100,0 %	5	5	6	0,0110%	45,6%
My Experiment	Lesion	Lesion	091012_L-02	Isoform 4 of Latrophilin-3 OS=Rattus norvegicus GN=Lphn3	sp|Q9Z173-4|LPHN3_RAT,sp|Q9Z173-6|LPHN3_RAT	RAT.fasta	144 895,3	99,0 %	1	1	1	0,00183%	2,62%
My Experiment	Lesion	Lesion	091012_L-02	Alpha-actinin-1 OS=Rattus norvegicus GN=Actn1 PE=1 SV=1	sp|Q9Z1P2|ACTN1_RAT,tr|F1M1N4|F1M1N4_RAT,tr|Q6GMN8|Q6GMN8_RAT,tr|Q6T487|Q6T487_RAT	RAT.fasta	102 963,9	95,8 %	1	1	1	0,00183%	9,30%
My Experiment	Lesion	Lesion	091012_L-02	Kallikrein 6, isoform CRA_a OS=Rattus norvegicus GN=Klk6 PE=2 SV=1	tr|D3ZWH5|D3ZWH5_RAT,tr|O54854|O54854_RAT	RAT.fasta	28 014,0	100,0 %	3	3	5	0,00917%	17,5%
My Experiment	Lesion	Lesion	091012_L-02	Uncharacterized protein OS=Rattus norvegicus PE=4 SV=1	tr|D4A3B7|D4A3B7_RAT-DECOY		0,0	35,6 %	1	1	1	0,00183%	0,000%
My Experiment	Lesion	Lesion	091012_L-02	Glycogen synthase kinase-3 alpha OS=Rattus norvegicus GN=Gsk3a PE=1 SV=1	sp|P18265|GSK3A_RAT,tr|F1LP91|F1LP91_RAT	RAT.fasta	51 028,0	96,8 %	2	2	3	0,00550%	8,90%
My Experiment	Lesion	Lesion	091012_L-02	Centrosomal protein KIAA1731 homolog OS=Rattus norvegicus PE=2 SV=2	sp|A4L9P8|K1731_RAT	RAT.fasta	269 980,1	92,0 %	2	2	2	0,00367%	1,46%
My Experiment	Lesion	Lesion	091012_L-02	Intraflagellar transport 74 homolog (Chlamydomonas) OS=Rattus norvegicus GN=Ift74 PE=2 SV=1	tr|Q5XIR2|Q5XIR2_RAT-DECOY		0,0	87,4 %	2	2	2	0,00367%	0,000%
My Experiment	Lesion	Lesion	091012_L-02	Uncharacterized protein OS=Rattus norvegicus PE=4 SV=1	tr|D4ACH3|D4ACH3_RAT		0,0	99,0 %	1	1	1	0,00183%	0,000%
My Experiment	Lesion	Lesion	091012_L-02	Phosphoglucomutase 3 (Predicted), isoform CRA_a OS=Rattus norvegicus GN=Pgm3 PE=3 SV=1	tr|D3ZFX4|D3ZFX4_RAT	RAT.fasta	60 846,1	87,7 %	2	2	2	0,00367%	5,43%
My Experiment	Lesion	Lesion	091012_L-02	Uncharacterized protein OS=Rattus norvegicus GN=Sin3a PE=4 SV=1	tr|D3Z8K6|D3Z8K6_RAT-DECOY,tr|D3ZIN2|D3ZIN2_RAT-DECOY		0,0	99,8 %	2	2	2	0,00367%	0,000%
My Experiment	Lesion	Lesion	091012_L-02	Chondroitin sulfate proteoglycan 4 OS=Rattus norvegicus GN=Cspg4 PE=1 SV=2	sp|Q00657|CSPG4_RAT,tr|F1LS79|F1LS79_RAT	RAT.fasta	251 905,8	94,3 %	2	2	2	0,00367%	1,20%
My Experiment	Lesion	Lesion	091012_L-02	Fibrinogen beta chain OS=Rattus norvegicus GN=Fgb PE=1 SV=4	sp|P14480|FIBB_RAT,tr|D3Z8Y5|D3Z8Y5_RAT	RAT.fasta	54 235,8	100,0 %	29	35	51	0,0936%	64,7%
My Experiment	Lesion	Lesion	091012_L-02	Uncharacterized protein (Fragment) OS=Rattus norvegicus GN=Zfp9 PE=4 SV=1	tr|F1M4T8|F1M4T8_RAT-DECOY		0,0	45,6 %	1	1	1	0,00183%	0,000%
My Experiment	Lesion	Lesion	091012_L-02	Protein LOC100909752 (Fragment) OS=Rattus norvegicus GN=Col15a1 PE=2 SV=2	tr|F1LPD0|F1LPD0_RAT,tr|F1LQE4|F1LQE4_RAT	RAT.fasta	0,0	71,0 %	1	1	1	0,00183%	0,675%
My Experiment	Lesion	Lesion	091012_L-02	Uncharacterized protein OS=Rattus norvegicus PE=4 SV=1	tr|D3ZTI1|D3ZTI1_RAT-DECOY,tr|F1M2Y3|F1M2Y3_RAT-DECOY		0,0	26,7 %	1	1	1	0,00183%	0,000%
My Experiment	Lesion	Lesion	091012_L-02	Uncharacterized protein (Fragment) OS=Rattus norvegicus PE=2 SV=2	tr|F1LQH0|F1LQH0_RAT,tr|F1M705|F1M705_RAT	RAT.fasta	0,0	10,0 %	0	0	0	0,000%	0,000%
My Experiment	Lesion	Lesion	091012_L-02	Protein Scyl2 OS=Rattus norvegicus GN=Scyl2 PE=2 SV=1	tr|D4A1Y0|D4A1Y0_RAT	RAT.fasta	103 368,4	90,6 %	2	2	3	0,00550%	2,15%
My Experiment	Lesion	Lesion	091012_L-02	Protein Ckap5 OS=Rattus norvegicus GN=Ckap5 PE=2 SV=2	tr|F1M0X7|F1M0X7_RAT,tr|F1M949|F1M949_RAT	RAT.fasta	218 565,0	92,7 %	2	2	2	0,00367%	2,08%
My Experiment	Lesion	Lesion	091012_L-02	Polymerase (RNA) III (DNA directed) polypeptide E (Predicted) OS=Rattus norvegicus GN=Polr3e PE=4 SV=1	tr|D3ZP45|D3ZP45_RAT-DECOY		0,0	92,0 %	2	2	2	0,00367%	0,000%
My Experiment	Lesion	Lesion	091012_L-02	Aminoacylase-1A OS=Rattus norvegicus GN=Acy1a PE=1 SV=1	sp|Q6AYS7|ACY1A_RAT	RAT.fasta	45 803,9	98,3 %	2	2	2	0,00367%	9,31%
My Experiment	Lesion	Lesion	091012_L-02	Protein Dnajb7 OS=Rattus norvegicus GN=Dnajb7 PE=4 SV=1	tr|D3ZN46|D3ZN46_RAT	RAT.fasta	34 903,4	89,8 %	1	1	1	0,00183%	9,24%
My Experiment	Lesion	Lesion	091012_L-02	Uncharacterized protein OS=Rattus norvegicus PE=4 SV=1	tr|D4A0B1|D4A0B1_RAT-DECOY		0,0	99,4 %	2	2	2	0,00367%	0,000%
My Experiment	Lesion	Lesion	091012_L-02	Aspartate aminotransferase, mitochondrial OS=Rattus norvegicus GN=Got2 PE=1 SV=2	sp|P00507|AATM_RAT	RAT.fasta	47 315,1	100,0 %	3	3	6	0,0110%	8,84%
My Experiment	Lesion	Lesion	091012_L-02	WD repeat-containing protein 1 OS=Rattus norvegicus GN=Wdr1 PE=1 SV=3	sp|Q5RKI0|WDR1_RAT	RAT.fasta	66 181,1	100,0 %	7	7	10	0,0183%	19,1%
My Experiment	Lesion	Lesion	091012_L-02	Protein S100-A11 OS=Rattus norvegicus GN=S100a11 PE=3 SV=1	sp|Q6B345|S10AB_RAT	RAT.fasta	11 065,2	100,0 %	2	2	2	0,00367%	27,6%
My Experiment	Lesion	Lesion	091012_L-02	Uncharacterized protein OS=Rattus norvegicus GN=Pcbp1 PE=4 SV=1	tr|D3ZS68|D3ZS68_RAT		0,0	100,0 %	5	5	7	0,0128%	0,000%
My Experiment	Lesion	Lesion	091012_L-02	Uncharacterized protein OS=Rattus norvegicus GN=Rnf17 PE=4 SV=1	tr|D3ZR85|D3ZR85_RAT-DECOY		0,0	92,0 %	2	2	2	0,00367%	0,000%
My Experiment	Lesion	Lesion	091012_L-02	Uncharacterized protein OS=Rattus norvegicus GN=Fbn1 PE=4 SV=1	tr|D3ZQM5|D3ZQM5_RAT		0,0	95,2 %	1	1	1	0,00183%	0,000%
My Experiment	Lesion	Lesion	091012_L-02	Isoform 2 of Microtubule-associated proteins 1A/1B light chain 3B OS=Rattus norvegicus GN=Map1lc3b	sp|Q62625-2|MLP3B_RAT,sp|Q62625|MLP3B_RAT	RAT.fasta	16 394,2	100,0 %	2	2	2	0,00367%	10,4%
My Experiment	Lesion	Lesion	091012_L-02	Protein Zfp687 OS=Rattus norvegicus GN=Zfp687 PE=2 SV=1	tr|D3ZT56|D3ZT56_RAT	RAT.fasta	130 212,0	83,8 %	2	2	2	0,00367%	2,19%
My Experiment	Lesion	Lesion	091012_L-02	UDP-glucose:glycoprotein glucosyltransferase 1 OS=Rattus norvegicus GN=Uggt1 PE=1 SV=2	sp|Q9JLA3|UGGG1_RAT-DECOY		0,0	90,4 %	2	2	2	0,00367%	0,000%
My Experiment	Lesion	Lesion	091012_L-02	Uncharacterized protein OS=Rattus norvegicus GN=Tnn PE=4 SV=1	tr|D3ZK12|D3ZK12_RAT-DECOY		0,0	42,1 %	1	1	1	0,00183%	0,000%
My Experiment	Lesion	Lesion	091012_L-02	Protein Wdr96 (Fragment) OS=Rattus norvegicus GN=Wdr96 PE=2 SV=2	tr|F1LN76|F1LN76_RAT	RAT.fasta	191 475,3	73,3 %	0	0	0	0,000%	0,000%
My Experiment	Lesion	Lesion	091012_L-02	Ubiquitin carboxyl-terminal hydrolase isozyme L1 OS=Rattus norvegicus GN=Uchl1 PE=1 SV=2	sp|Q00981|UCHL1_RAT,tr|F1M2H4|F1M2H4_RAT	RAT.fasta	24 838,2	100,0 %	13	18	30	0,0550%	74,9%
My Experiment	Lesion	Lesion	091012_L-02	Uncharacterized protein (Fragment) OS=Rattus norvegicus GN=Bdp1 PE=4 SV=2	tr|D3ZDI4|D3ZDI4_RAT	RAT.fasta	89 057,6	97,2 %	2	2	2	0,00367%	2,45%
My Experiment	Lesion	Lesion	091012_L-02	Non-histone chromosomal protein HMG-17 OS=Rattus norvegicus GN=Hmgn2 PE=1 SV=2	sp|P18437|HMGN2_RAT	RAT.fasta	9 366,0	93,3 %	1	2	4	0,00734%	34,4%
My Experiment	Lesion	Lesion	091012_L-02	Calretinin OS=Rattus norvegicus GN=Calb2 PE=1 SV=1	sp|P47728|CALB2_RAT	RAT.fasta	31 406,7	100,0 %	3	3	3	0,00550%	12,5%
My Experiment	Lesion	Lesion	091012_L-02	Protein RGD1566017 OS=Rattus norvegicus GN=RGD1566017 PE=4 SV=2	tr|F1LU97|F1LU97_RAT	RAT.fasta	135 331,3	97,5 %	2	2	2	0,00367%	3,75%
My Experiment	Lesion	Lesion	091012_L-02	Protein Sema7a OS=Rattus norvegicus GN=Sema7a PE=4 SV=1	tr|D3ZQP6|D3ZQP6_RAT	RAT.fasta	75 143,5	100,0 %	4	4	7	0,0128%	8,11%
My Experiment	Lesion	Lesion	091012_L-02	Isoform Short of Hyaluronan and proteoglycan link protein 1 OS=Rattus norvegicus GN=Hapln1	sp|P03994-2|HPLN1_RAT,sp|P03994|HPLN1_RAT	RAT.fasta	40 262,4	100,0 %	5	6	9	0,0165%	24,6%
My Experiment	Lesion	Lesion	091012_L-02	Tenascin-R OS=Rattus norvegicus GN=Tnr PE=2 SV=2	tr|F1LQ63|F1LQ63_RAT	RAT.fasta	139 429,9	100,0 %	11	11	13	0,0239%	13,4%
My Experiment	Lesion	Lesion	091012_L-02	Nucleoside diphosphate kinase A OS=Rattus norvegicus GN=Nme1 PE=1 SV=1	sp|Q05982|NDKA_RAT	RAT.fasta	17 193,0	100,0 %	12	15	28	0,0514%	73,7%
My Experiment	Lesion	Lesion	091012_L-02	Uncharacterized protein (Fragment) OS=Rattus norvegicus PE=4 SV=1	tr|F1LVN3|F1LVN3_RAT-DECOY		0,0	99,2 %	2	2	2	0,00367%	0,000%
My Experiment	Lesion	Lesion	091012_L-02	Isoform 1 of Cytosolic acyl coenzyme A thioester hydrolase OS=Rattus norvegicus GN=Acot7	sp|Q64559-1|BACH_RAT,sp|Q64559|BACH_RAT,tr|D4A8R6|D4A8R6_RAT,tr|F8WG67|F8WG67_RAT	RAT.fasta	42 734,3	100,0 %	2	2	2	0,00367%	6,51%
My Experiment	Lesion	Lesion	091012_L-02	Phosphoglycerate mutase 1 OS=Rattus norvegicus GN=Pgam1 PE=1 SV=4	sp|P25113|PGAM1_RAT	RAT.fasta	28 832,8	100,0 %	14	18	29	0,0532%	63,0%
My Experiment	Lesion	Lesion	091012_L-02	60S ribosomal protein L10a OS=Rattus norvegicus GN=Rpl10a PE=1 SV=2	sp|P62907|RL10A_RAT	RAT.fasta	24 832,0	60,1 %	1	1	1	0,00183%	3,69%
My Experiment	Lesion	Lesion	091012_L-02	Protein Pm20d1 (Fragment) OS=Rattus norvegicus GN=Pm20d1 PE=4 SV=2	tr|F1M0Q9|F1M0Q9_RAT	RAT.fasta	46 617,1	80,9 %	2	2	2	0,00367%	7,64%
My Experiment	Lesion	Lesion	091012_L-02	Uncharacterized protein OS=Rattus norvegicus GN=Rp1 PE=4 SV=1	tr|D4ABP8|D4ABP8_RAT-DECOY		0,0	98,7 %	2	2	2	0,00367%	0,000%
My Experiment	Lesion	Lesion	091012_L-02	Ubiquitin carboxyl-terminal hydrolase OS=Rattus norvegicus GN=LOC100911959 PE=3 SV=1	tr|D3ZVQ0|D3ZVQ0_RAT	RAT.fasta	95 780,8	96,7 %	1	1	1	0,00183%	1,28%
My Experiment	Lesion	Lesion	091012_L-02	UMP-CMP kinase OS=Rattus norvegicus GN=Cmpk1 PE=1 SV=2	sp|Q4KM73|KCY_RAT	RAT.fasta	22 170,2	36,1 %	1	1	1	0,00183%	6,63%
My Experiment	Lesion	Lesion	091012_L-02	Protein Spag17 (Fragment) OS=Rattus norvegicus GN=Spag17 PE=4 SV=2	tr|D3ZXP4|D3ZXP4_RAT	RAT.fasta	259 878,4	55,0 %	1	1	1	0,00183%	0,959%
My Experiment	Lesion	Lesion	091012_L-02	Glyceraldehyde-3-phosphate dehydrogenase OS=Rattus norvegicus GN=Gapdh PE=1 SV=3	sp|P04797|G3P_RAT	RAT.fasta	35 828,1	100,0 %	10	12	24	0,0440%	40,2%
My Experiment	Lesion	Lesion	091012_L-02	Destrin OS=Rattus norvegicus GN=Dstn PE=1 SV=3	sp|Q7M0E3|DEST_RAT	RAT.fasta	18 534,1	94,8 %	1	1	1	0,00183%	6,67%
My Experiment	Lesion	Lesion	091012_L-02	Metalloproteinase inhibitor 1 OS=Rattus norvegicus GN=Timp1 PE=1 SV=2	sp|P30120|TIMP1_RAT	RAT.fasta	23 794,2	43,0 %	1	1	1	0,00183%	5,53%
My Experiment	Lesion	Lesion	091012_L-02	Uncharacterized protein OS=Rattus norvegicus GN=Mark4 PE=4 SV=1	tr|D4A6T9|D4A6T9_RAT-DECOY		0,0	84,8 %	1	1	1	0,00183%	0,000%
My Experiment	Lesion	Lesion	091012_L-02	Dihydropyrimidinase-related protein 5 OS=Rattus norvegicus GN=Dpysl5 PE=1 SV=1	sp|Q9JHU0|DPYL5_RAT-DECOY		0,0	36,0 %	1	1	1	0,00183%	0,000%
My Experiment	Lesion	Lesion	091012_L-02	Uncharacterized protein OS=Rattus norvegicus GN=Atp2b2 PE=4 SV=1	tr|D3ZCE9|D3ZCE9_RAT-DECOY,tr|D4A8B3|D4A8B3_RAT-DECOY		0,0	88,7 %	2	2	2	0,00367%	0,000%
My Experiment	Lesion	Lesion	091012_L-02	Latexin OS=Rattus norvegicus GN=Lxn PE=1 SV=1	sp|Q64361|LXN_RAT	RAT.fasta	25 579,1	100,0 %	5	6	14	0,0257%	25,6%
My Experiment	Lesion	Lesion	091012_L-02	Solute carrier family 22 member 23 OS=Rattus norvegicus GN=Slc22a23 PE=2 SV=2	sp|Q9QZG1|S22AN_RAT,tr|D3ZIS2|D3ZIS2_RAT	RAT.fasta	74 210,3	82,0 %	2	2	2	0,00367%	9,29%
My Experiment	Lesion	Lesion	091012_L-02	Protein Dsp OS=Rattus norvegicus GN=Dsp PE=2 SV=1	tr|F1LMV6|F1LMV6_RAT	RAT.fasta	332 400,6	99,9 %	3	3	3	0,00550%	1,84%
My Experiment	Lesion	Lesion	091012_L-02	Uncharacterized protein (Fragment) OS=Rattus norvegicus GN=Plekhh1 PE=4 SV=1	tr|F1M5Q8|F1M5Q8_RAT		0,0	36,0 %	0	0	0	0,000%	0,000%
My Experiment	Lesion	Lesion	091012_L-02	Uncharacterized protein OS=Rattus norvegicus GN=Hivep2 PE=4 SV=1	tr|D3ZG14|D3ZG14_RAT		0,0	85,1 %	2	2	2	0,00367%	0,000%
My Experiment	Lesion	Lesion	091012_L-02	Uncharacterized protein (Fragment) OS=Rattus norvegicus PE=4 SV=1	tr|F1M866|F1M866_RAT-DECOY		0,0	43,0 %	1	1	1	0,00183%	0,000%
My Experiment	Lesion	Lesion	091012_L-02	Uncharacterized protein OS=Rattus norvegicus GN=Mfi2 PE=4 SV=1	tr|D4ADK7|D4ADK7_RAT-DECOY		0,0	17,2 %	0	0	0	0,000%	0,000%
My Experiment	Lesion	Lesion	091012_L-02	Uncharacterized protein (Fragment) OS=Rattus norvegicus PE=4 SV=1	tr|F1LU84|F1LU84_RAT		0,0	57,8 %	1	1	1	0,00183%	0,000%
My Experiment	Lesion	Lesion	091012_L-02	60S ribosomal protein L28 OS=Rattus norvegicus GN=Rpl28 PE=1 SV=4	sp|P17702|RL28_RAT,tr|D3ZEI0|D3ZEI0_RAT,tr|Q642E2|Q642E2_RAT	RAT.fasta	15 848,9	89,1 %	2	2	2	0,00367%	19,0%
My Experiment	Lesion	Lesion	091012_L-02	Ubiquitin-like modifier-activating enzyme 1 OS=Rattus norvegicus GN=Uba1 PE=1 SV=1	sp|Q5U300|UBA1_RAT	RAT.fasta	117 788,8	100,0 %	4	4	4	0,00734%	7,37%
My Experiment	Lesion	Lesion	091012_L-02	Protein Srrm2 OS=Rattus norvegicus GN=Srrm2 PE=2 SV=2	tr|F1LRJ2|F1LRJ2_RAT	RAT.fasta	296 102,5	77,0 %	1	1	1	0,00183%	0,369%
My Experiment	Lesion	Lesion	091012_L-02	POC1 centriolar protein homolog B (Fragment) OS=Rattus norvegicus GN=Poc1b PE=2 SV=2	tr|D3Z838|D3Z838_RAT,tr|D3ZW91|D3ZW91_RAT	RAT.fasta	0,0	88,4 %	2	2	2	0,00367%	4,22%
My Experiment	Lesion	Lesion	091012_L-02	Uncharacterized protein OS=Rattus norvegicus GN=Rabep1 PE=4 SV=1	tr|D3ZKW9|D3ZKW9_RAT-DECOY		0,0	64,7 %	1	1	2	0,00367%	0,000%
My Experiment	Lesion	Lesion	091012_L-02	Thymosin beta-10 OS=Rattus norvegicus GN=Tmsb10 PE=2 SV=2	sp|P63312|TYB10_RAT	RAT.fasta	5 026,0	100,0 %	2	3	3	0,00550%	45,5%
My Experiment	Lesion	Lesion	091012_L-02	Uncharacterized protein (Fragment) OS=Rattus norvegicus PE=4 SV=1	tr|F1M3I7|F1M3I7_RAT	RAT.fasta	16 370,9	42,5 %	1	1	1	0,00183%	10,1%
My Experiment	Lesion	Lesion	091012_L-02	Hydroxyacyl glutathione hydrolase OS=Rattus norvegicus GN=Hagh PE=3 SV=2	tr|F1LQI1|F1LQI1_RAT	RAT.fasta	34 157,9	100,0 %	2	2	3	0,00550%	9,06%
My Experiment	Lesion	Lesion	091012_L-02	Uncharacterized protein (Fragment) OS=Rattus norvegicus PE=4 SV=1	tr|F1M1Q2|F1M1Q2_RAT-DECOY		0,0	25,5 %	1	1	1	0,00183%	0,000%
My Experiment	Lesion	Lesion	091012_L-02	Ras-related protein Rab-2A OS=Rattus norvegicus GN=Rab2a PE=1 SV=1	sp|P05712|RAB2A_RAT,tr|F1LP82|F1LP82_RAT	RAT.fasta	23 536,2	98,9 %	1	1	1	0,00183%	6,60%
My Experiment	Lesion	Lesion	091012_L-02	T-kininogen 2 OS=Rattus norvegicus PE=1 SV=2	sp|P08932|KNT2_RAT	RAT.fasta	47 704,1	100,0 %	9	14	37	0,0679%	53,5%
My Experiment	Lesion	Lesion	091012_L-02	Isoform 2 of Synaptojanin-1 OS=Rattus norvegicus GN=Synj1	sp|Q62910-2|SYNJ1_RAT,sp|Q62910-3|SYNJ1_RAT,sp|Q62910-4|SYNJ1_RAT,sp|Q62910-5|SYNJ1_RAT,sp|Q62910-6|SYNJ1_RAT,sp|Q62910|SYNJ1_RAT,tr|D4ABN3|D4ABN3_RAT,tr|F1LPS0|F1LPS0_RAT	RAT.fasta	172 883,5	100,0 %	4	4	4	0,00734%	4,13%
My Experiment	Lesion	Lesion	091012_L-02	60S ribosomal protein L3 OS=Rattus norvegicus GN=Rpl3 PE=1 SV=3	sp|P21531|RL3_RAT	RAT.fasta	46 136,7	84,4 %	2	2	2	0,00367%	8,19%
My Experiment	Lesion	Lesion	091012_L-02	Elongation factor 2 OS=Rattus norvegicus GN=Eef2 PE=1 SV=4	sp|P05197|EF2_RAT	RAT.fasta	95 286,0	100,0 %	17	20	24	0,0440%	30,5%
My Experiment	Lesion	Lesion	091012_L-02	Ig gamma-1 chain C region OS=Rattus norvegicus PE=1 SV=1	sp|P20759|IGHG1_RAT,tr|F8WG56|F8WG56_RAT	RAT.fasta	35 944,3	100,0 %	8	11	22	0,0404%	45,7%
My Experiment	Lesion	Lesion	091012_L-02	Isoform Short of Long-chain-fatty-acid--CoA ligase 3 OS=Rattus norvegicus GN=Acsl3	sp|Q63151-2|ACSL3_RAT-DECOY,sp|Q63151|ACSL3_RAT-DECOY		0,0	91,8 %	2	2	2	0,00367%	0,000%
My Experiment	Lesion	Lesion	091012_L-02	Protein Lamc1 OS=Rattus norvegicus GN=Lamc1 PE=4 SV=1	tr|F1MAA7|F1MAA7_RAT	RAT.fasta	177 385,1	99,2 %	1	1	2	0,00367%	1,06%
My Experiment	Lesion	Lesion	091012_L-02	Similar to Sec1 family domain containing protein 2 (Syntaxin binding protein 1-like 1) (Neuronal Sec1) OS=Rattus norvegicus GN=Scfd2 PE=2 SV=1	tr|Q5U2R9|Q5U2R9_RAT-DECOY		0,0	98,2 %	2	2	3	0,00550%	0,000%
My Experiment	Lesion	Lesion	091012_L-02	Protein Prkcsh OS=Rattus norvegicus GN=Prkcsh PE=2 SV=1	tr|B1WC34|B1WC34_RAT	RAT.fasta	59 218,4	87,3 %	2	2	2	0,00367%	4,76%
My Experiment	Lesion	Lesion	091012_L-02	Heat shock protein HSP 90-alpha OS=Rattus norvegicus GN=Hsp90aa1 PE=1 SV=3	sp|P82995|HS90A_RAT	RAT.fasta	84 818,3	100,0 %	20	23	36	0,0661%	26,7%
My Experiment	Lesion	Lesion	091012_L-02	Protein S100a13 OS=Rattus norvegicus GN=S100a13 PE=4 SV=2	tr|D3ZTB5|D3ZTB5_RAT	RAT.fasta	11 198,3	100,0 %	2	2	5	0,00917%	29,6%
My Experiment	Lesion	Lesion	091012_L-02	Uncharacterized protein OS=Rattus norvegicus GN=Asb14 PE=4 SV=1	tr|F1M7G2|F1M7G2_RAT		0,0	32,8 %	0	0	0	0,000%	0,000%
My Experiment	Lesion	Lesion	091012_L-02	Isoform 2 of Sister chromatid cohesion protein PDS5 homolog B OS=Rattus norvegicus GN=Pds5b	sp|Q6TRW4-2|PDS5B_RAT-DECOY,sp|Q6TRW4-3|PDS5B_RAT-DECOY,sp|Q6TRW4|PDS5B_RAT-DECOY,tr|D3ZMU3|D3ZMU3_RAT-DECOY,tr|D3ZU56|D3ZU56_RAT-DECOY,tr|D3ZXE2|D3ZXE2_RAT-DECOY,tr|F1M797|F1M797_RAT-DECOY		0,0	19,1 %	0	0	0	0,000%	0,000%
My Experiment	Lesion	Lesion	091012_L-02	Tyrosine-protein kinase CSK OS=Rattus norvegicus GN=Csk PE=1 SV=1	sp|P32577|CSK_RAT	RAT.fasta	50 746,9	9,8 %	0	0	0	0,000%	0,000%
My Experiment	Lesion	Lesion	091012_L-02	Uncharacterized protein OS=Rattus norvegicus GN=Mpo PE=4 SV=1	tr|D4A856|D4A856_RAT		0,0	99,3 %	2	2	2	0,00367%	0,000%
My Experiment	Lesion	Lesion	091012_L-02	Protein Chd7 OS=Rattus norvegicus GN=Chd7 PE=4 SV=1	tr|D3ZAP7|D3ZAP7_RAT	RAT.fasta	333 866,2	96,1 %	2	2	2	0,00367%	0,871%
My Experiment	Lesion	Lesion	091012_L-02	Protein Tppp OS=Rattus norvegicus GN=Tppp PE=4 SV=1	tr|D3ZQL7|D3ZQL7_RAT	RAT.fasta	23 546,7	61,2 %	1	1	1	0,00183%	7,34%
My Experiment	Lesion	Lesion	091012_L-02	Uncharacterized protein OS=Rattus norvegicus GN=Epb41l3 PE=4 SV=1	tr|D3ZC10|D3ZC10_RAT		0,0	98,7 %	1	1	1	0,00183%	0,000%
My Experiment	Lesion	Lesion	091012_L-02	Isoform 2 of Lipolysis-stimulated lipoprotein receptor OS=Rattus norvegicus GN=Lsr	sp|Q9WU74-2|LSR_RAT-DECOY,sp|Q9WU74-3|LSR_RAT-DECOY,sp|Q9WU74|LSR_RAT-DECOY		0,0	49,3 %	1	1	2	0,00367%	0,000%
My Experiment	Lesion	Lesion	091012_L-02	Myelin proteolipid protein OS=Rattus norvegicus GN=Plp1 PE=1 SV=2	sp|P60203|MYPR_RAT	RAT.fasta	30 077,7	100,0 %	7	7	12	0,0220%	24,9%
My Experiment	Lesion	Lesion	091012_L-02	Proteasome subunit alpha type-1 OS=Rattus norvegicus GN=Psma1 PE=1 SV=2	sp|P18420|PSA1_RAT	RAT.fasta	29 517,8	98,0 %	1	1	2	0,00367%	5,70%
My Experiment	Lesion	Lesion	091012_L-02	Cytoplasmic dynein 2 heavy chain 1 OS=Rattus norvegicus GN=Dync2h1 PE=1 SV=1	sp|Q9JJ79|DYHC2_RAT-DECOY		0,0	84,9 %	2	2	2	0,00367%	0,000%
My Experiment	Lesion	Lesion	091012_L-02	Uncharacterized protein OS=Rattus norvegicus GN=Ddhd1 PE=4 SV=1	tr|D3ZAW5|D3ZAW5_RAT-DECOY,tr|Q3ZAU5|Q3ZAU5_RAT-DECOY		0,0	23,2 %	0	0	0	0,000%	0,000%
My Experiment	Lesion	Lesion	091012_L-02	Copper transport protein ATOX1 OS=Rattus norvegicus GN=Atox1 PE=1 SV=1	sp|Q9WUC4|ATOX1_RAT	RAT.fasta	7 292,5	100,0 %	3	3	4	0,00734%	51,5%
My Experiment	Lesion	Lesion	091012_L-02	Uncharacterized protein (Fragment) OS=Rattus norvegicus GN=Hars PE=4 SV=1	tr|F1LPB1|F1LPB1_RAT		0,0	99,8 %	1	1	1	0,00183%	0,000%
My Experiment	Lesion	Lesion	091012_L-02	RCG39766, isoform CRA_b OS=Rattus norvegicus GN=Crebzf PE=3 SV=1	tr|D3ZU42|D3ZU42_RAT-DECOY		0,0	6,1 %	0	0	0	0,000%	0,000%
My Experiment	Lesion	Lesion	091012_L-02	Osteoglycin (Predicted) OS=Rattus norvegicus GN=LOC100910855 PE=4 SV=1	tr|D3ZVB7|D3ZVB7_RAT	RAT.fasta	34 071,5	100,0 %	2	3	3	0,00550%	8,05%
My Experiment	Lesion	Lesion	091012_L-02	Amyloid beta A4 protein OS=Rattus norvegicus GN=App PE=1 SV=2	sp|P08592|A4_RAT	RAT.fasta	86 701,9	97,7 %	1	1	2	0,00367%	1,30%
My Experiment	Lesion	Lesion	091012_L-02	Arginyl-tRNA--protein transferase 1 OS=Rattus norvegicus GN=Ate1 PE=3 SV=1	tr|D3ZF95|D3ZF95_RAT,tr|D3ZXH9|D3ZXH9_RAT,tr|D4A2N1|D4A2N1_RAT,tr|D4AA22|D4AA22_RAT	RAT.fasta	58 217,3	57,6 %	1	1	1	0,00183%	5,70%
My Experiment	Lesion	Lesion	091012_L-02	Astrocytic phosphoprotein PEA-15 OS=Rattus norvegicus GN=Pea15 PE=1 SV=1	sp|Q5U318|PEA15_RAT	RAT.fasta	15 041,2	99,6 %	2	3	3	0,00550%	10,00%
My Experiment	Lesion	Lesion	091012_L-02	Caspase recruitment domain-containing protein 9 OS=Rattus norvegicus GN=Card9 PE=2 SV=1	sp|Q9EPY0|CARD9_RAT-DECOY,tr|D3ZFU5|D3ZFU5_RAT-DECOY,tr|F1LQK8|F1LQK8_RAT-DECOY		0,0	96,6 %	2	2	2	0,00367%	0,000%
My Experiment	Lesion	Lesion	091012_L-02	Aggrecan core protein OS=Rattus norvegicus GN=Acan PE=2 SV=2	tr|D4A7Y1|D4A7Y1_RAT	RAT.fasta	224 612,0	100,0 %	5	6	6	0,0110%	3,38%
My Experiment	Lesion	Lesion	091012_L-02	Uncharacterized protein (Fragment) OS=Rattus norvegicus GN=LOC100360334 PE=4 SV=1	tr|F1LP58|F1LP58_RAT-DECOY,tr|F1LQJ2|F1LQJ2_RAT-DECOY,tr|F1LRX2|F1LRX2_RAT-DECOY		0,0	26,3 %	1	1	1	0,00183%	0,000%
My Experiment	Lesion	Lesion	091012_L-02	Uncharacterized protein OS=Rattus norvegicus GN=LOC246295 PE=4 SV=1	tr|D3Z8X7|D3Z8X7_RAT-DECOY		0,0	47,2 %	1	1	1	0,00183%	0,000%
My Experiment	Lesion	Lesion	091012_L-02	Tubulin beta-2A chain OS=Rattus norvegicus GN=Tubb2a PE=1 SV=1	sp|P85108|TBB2A_RAT	RAT.fasta	49 907,1	100,0 %	22	35	51	0,0936%	59,1%
My Experiment	Lesion	Lesion	091012_L-02	Peroxiredoxin-1 OS=Rattus norvegicus GN=Prdx1 PE=1 SV=1	sp|Q63716|PRDX1_RAT	RAT.fasta	22 110,2	100,0 %	13	16	28	0,0514%	63,8%
My Experiment	Lesion	Lesion	091012_L-02	Farnesyl pyrophosphate synthase OS=Rattus norvegicus GN=Fdps PE=2 SV=2	sp|P05369|FPPS_RAT,tr|F1LND7|F1LND7_RAT	RAT.fasta	40 831,3	94,9 %	1	1	1	0,00183%	4,25%
My Experiment	Lesion	Lesion	091012_L-02	DnaJ (Hsp40) related, subfamily B, member 13 OS=Rattus norvegicus GN=Dnajb13 PE=2 SV=1	tr|Q5YKV6|Q5YKV6_RAT-DECOY		0,0	99,3 %	2	2	2	0,00367%	0,000%
My Experiment	Lesion	Lesion	091012_L-02	DNA damage-binding protein 1 OS=Rattus norvegicus GN=Ddb1 PE=2 SV=1	sp|Q9ESW0|DDB1_RAT	RAT.fasta	126 864,1	71,4 %	1	1	1	0,00183%	1,40%
My Experiment	Lesion	Lesion	091012_L-02	Uncharacterized protein (Fragment) OS=Rattus norvegicus GN=Slc1a2 PE=4 SV=1	tr|F1M9A6|F1M9A6_RAT		0,0	100,0 %	3	4	7	0,0128%	0,000%
My Experiment	Lesion	Lesion	091012_L-02	Carbonyl reductase [NADPH] 1 OS=Rattus norvegicus GN=Cbr1 PE=1 SV=2	sp|P47727|CBR1_RAT	RAT.fasta	30 578,2	88,2 %	1	1	2	0,00367%	2,89%
My Experiment	Lesion	Lesion	091012_L-02	Uncharacterized protein OS=Rattus norvegicus PE=4 SV=1	tr|D3ZP90|D3ZP90_RAT		0,0	99,2 %	2	2	2	0,00367%	0,000%
My Experiment	Lesion	Lesion	091012_L-02	Protein RGD1562948 OS=Rattus norvegicus GN=Acat2 PE=2 SV=2	tr|F1LS48|F1LS48_RAT	RAT.fasta	41 231,0	98,7 %	1	1	1	0,00183%	3,27%
My Experiment	Lesion	Lesion	091012_L-02	Uncharacterized protein OS=Rattus norvegicus GN=Nup210l PE=4 SV=1	tr|D3Z8Z6|D3Z8Z6_RAT-DECOY		0,0	97,2 %	2	2	2	0,00367%	0,000%
My Experiment	Lesion	Lesion	091012_L-02	Isoform 2 of Cytosol aminopeptidase OS=Rattus norvegicus GN=Lap3	sp|Q68FS4-2|AMPL_RAT,sp|Q68FS4|AMPL_RAT	RAT.fasta	56 151,2	100,0 %	7	7	8	0,0147%	20,3%
My Experiment	Lesion	Lesion	091012_L-02	Uncharacterized protein OS=Rattus norvegicus GN=Chsy1 PE=4 SV=1	tr|D3ZRM3|D3ZRM3_RAT-DECOY		0,0	79,8 %	1	1	1	0,00183%	0,000%
My Experiment	Lesion	Lesion	091012_L-02	Protein Pcnt (Fragment) OS=Rattus norvegicus GN=Pcnt PE=4 SV=2	tr|D3ZMY8|D3ZMY8_RAT	RAT.fasta	289 876,7	97,1 %	2	2	2	0,00367%	1,09%
My Experiment	Lesion	Lesion	091012_L-02	Protein Wbp7 (Fragment) OS=Rattus norvegicus GN=Mll4 PE=4 SV=2	tr|D3ZKG0|D3ZKG0_RAT	RAT.fasta	293 779,5	96,4 %	2	2	2	0,00367%	0,814%
My Experiment	Lesion	Lesion	091012_L-02	Protein Rfc1 OS=Rattus norvegicus GN=Rfc1 PE=2 SV=2	tr|D3ZFT1|D3ZFT1_RAT	RAT.fasta	125 789,5	99,1 %	2	2	2	0,00367%	2,39%
My Experiment	Lesion	Lesion	091012_L-02	Ecotropic viral integration site 1 (Predicted), isoform CRA_a OS=Rattus norvegicus GN=Mecom PE=4 SV=1	tr|D3ZM26|D3ZM26_RAT	RAT.fasta	102 108,6	98,9 %	3	3	3	0,00550%	3,71%
My Experiment	Lesion	Lesion	091012_L-02	Protein IMPACT OS=Rattus norvegicus GN=Impact PE=2 SV=1	sp|Q5GFD9|IMPCT_RAT	RAT.fasta	35 995,6	95,8 %	1	1	1	0,00183%	3,47%
My Experiment	Lesion	Lesion	091012_L-02	Heat shock 70 kDa protein 4L OS=Rattus norvegicus GN=Hspa4l PE=2 SV=1	tr|B4F772|B4F772_RAT	RAT.fasta	94 222,8	96,8 %	2	2	2	0,00367%	5,49%
My Experiment	Lesion	Lesion	091012_L-02	Protein Dnahc6 (Fragment) OS=Rattus norvegicus GN=Dnahc6 PE=4 SV=2	tr|F1LXT8|F1LXT8_RAT	RAT.fasta	423 744,1	41,7 %	1	1	1	0,00183%	0,512%
My Experiment	Lesion	Lesion	091012_L-02	Protein Obscn (Fragment) OS=Rattus norvegicus GN=Obscn PE=2 SV=2	tr|F1M8C9|F1M8C9_RAT	RAT.fasta	544 047,2	98,8 %	2	2	2	0,00367%	1,05%
My Experiment	Lesion	Lesion	091012_L-02	Glyoxalase domain-containing protein 4 OS=Rattus norvegicus GN=Glod4 PE=1 SV=1	sp|Q5I0D1|GLOD4_RAT	RAT.fasta	33 268,2	100,0 %	2	2	2	0,00367%	12,8%
My Experiment	Lesion	Lesion	091012_L-02	Low molecular weight phosphotyrosine protein phosphatase OS=Rattus norvegicus GN=Acp1 PE=1 SV=3	sp|P41498|PPAC_RAT	RAT.fasta	18 151,8	100,0 %	2	2	2	0,00367%	13,3%
My Experiment	Lesion	Lesion	091012_L-02	Uncharacterized protein OS=Rattus norvegicus GN=Sdk2 PE=4 SV=1	tr|D4AB52|D4AB52_RAT-DECOY		0,0	99,8 %	4	4	4	0,00734%	0,000%
My Experiment	Lesion	Lesion	091012_L-02	Uncharacterized protein OS=Rattus norvegicus GN=Nedd8 PE=4 SV=1	tr|D4A492|D4A492_RAT		0,0	100,0 %	2	3	5	0,00917%	0,000%
My Experiment	Lesion	Lesion	091012_L-02	Protein Cct7 OS=Rattus norvegicus GN=Cct7 PE=3 SV=1	tr|D4AC23|D4AC23_RAT	RAT.fasta	59 659,5	92,3 %	1	1	1	0,00183%	4,60%
My Experiment	Lesion	Lesion	091012_L-02	N(G),N(G)-dimethylarginine dimethylaminohydrolase 1 OS=Rattus norvegicus GN=Ddah1 PE=1 SV=3	sp|O08557|DDAH1_RAT,tr|F1LNX0|F1LNX0_RAT	RAT.fasta	31 425,9	99,1 %	1	1	1	0,00183%	9,12%
My Experiment	Lesion	Lesion	091012_L-02	Serine protease inhibitor A3N OS=Rattus norvegicus GN=Serpina3n PE=1 SV=3	sp|P09006|SPA3N_RAT	RAT.fasta	46 654,0	100,0 %	2	2	2	0,00367%	10,5%
My Experiment	Lesion	Lesion	091012_L-02	Isoform 2 of Mitogen-activated protein kinase 3 OS=Rattus norvegicus GN=Mapk3	sp|P21708-2|MK03_RAT,sp|P21708|MK03_RAT	RAT.fasta	43 082,2	27,0 %	1	1	1	0,00183%	1,72%
My Experiment	Lesion	Lesion	091012_L-02	Neuronal growth regulator 1 OS=Rattus norvegicus GN=Negr1 PE=1 SV=1	sp|Q9Z0J8|NEGR1_RAT	RAT.fasta	37 858,1	94,8 %	1	1	1	0,00183%	3,74%
My Experiment	Lesion	Lesion	091012_L-02	Protein Serpinc1 OS=Rattus norvegicus GN=Serpinc1 PE=2 SV=1	tr|Q5M7T5|Q5M7T5_RAT	RAT.fasta	52 235,3	100,0 %	3	3	3	0,00550%	12,5%
My Experiment	Lesion	Lesion	091012_L-02	Bromodomain containing 3 (Predicted), isoform CRA_b OS=Rattus norvegicus GN=Brd3 PE=4 SV=2	tr|D3ZLS0|D3ZLS0_RAT,tr|D3ZWU1|D3ZWU1_RAT,tr|D4A7H7|D4A7H7_RAT,tr|E9PTC5|E9PTC5_RAT	RAT.fasta	0,0	99,6 %	2	2	2	0,00367%	5,10%
My Experiment	Lesion	Lesion	091012_L-02	Uncharacterized protein OS=Rattus norvegicus PE=4 SV=1	tr|E9PTC2|E9PTC2_RAT-DECOY		0,0	93,3 %	2	2	2	0,00367%	0,000%
My Experiment	Lesion	Lesion	091012_L-02	Coiled-coil domain-containing protein 80 OS=Rattus norvegicus GN=Ccdc80 PE=1 SV=1	sp|Q6QD51|CCD80_RAT	RAT.fasta	107 693,2	90,5 %	1	1	1	0,00183%	3,79%
My Experiment	Lesion	Lesion	091012_L-02	Uncharacterized protein OS=Rattus norvegicus GN=LOC681230 PE=4 SV=1	tr|D3Z8H2|D3Z8H2_RAT		0,0	73,9 %	1	1	1	0,00183%	0,000%
My Experiment	Lesion	Lesion	091012_L-02	Uncharacterized protein (Fragment) OS=Rattus norvegicus GN=Ugp2 PE=4 SV=1	tr|F1LQ84|F1LQ84_RAT		0,0	99,6 %	1	1	1	0,00183%	0,000%
My Experiment	Lesion	Lesion	091012_L-02	Uncharacterized protein OS=Rattus norvegicus GN=Smarca2 PE=4 SV=1	tr|D3ZWH0|D3ZWH0_RAT-DECOY,tr|D4A4J2|D4A4J2_RAT-DECOY,tr|E9PTG1|E9PTG1_RAT-DECOY		0,0	98,3 %	2	2	2	0,00367%	0,000%
My Experiment	Lesion	Lesion	091012_L-02	Heterogeneous nuclear ribonucleoprotein A1 OS=Rattus norvegicus GN=Hnrnpa1 PE=1 SV=3	sp|P04256|ROA1_RAT,tr|D4ACJ8|D4ACJ8_RAT,tr|Q5I0M7|Q5I0M7_RAT	RAT.fasta	34 212,4	100,0 %	2	2	3	0,00550%	11,9%
My Experiment	Lesion	Lesion	091012_L-02	Rab GDP dissociation inhibitor beta OS=Rattus norvegicus GN=Gdi2 PE=1 SV=2	sp|P50399|GDIB_RAT	RAT.fasta	50 539,1	100,0 %	5	6	8	0,0147%	24,7%
My Experiment	Lesion	Lesion	091012_L-02	Uncharacterized protein OS=Rattus norvegicus PE=4 SV=1	tr|D3ZBL6|D3ZBL6_RAT-DECOY,tr|D4A6E0|D4A6E0_RAT-DECOY		0,0	93,3 %	1	1	1	0,00183%	0,000%
My Experiment	Lesion	Lesion	091012_L-02	Squamous cell carcinoma antigen recognized by T-cells 3 (Predicted) OS=Rattus norvegicus GN=Sart3 PE=4 SV=1	tr|D3ZAS8|D3ZAS8_RAT-DECOY		0,0	87,9 %	2	2	2	0,00367%	0,000%
My Experiment	Lesion	Lesion	091012_L-02	Ubiquitin carboxyl-terminal hydrolase OS=Rattus norvegicus GN=Usp47 PE=3 SV=1	tr|E9PT09|E9PT09_RAT		0,0	58,3 %	1	1	1	0,00183%	0,000%
My Experiment	Lesion	Lesion	091012_L-02	NSFL1 cofactor p47 OS=Rattus norvegicus GN=Nsfl1c PE=1 SV=1	sp|O35987|NSF1C_RAT,tr|F8WG47|F8WG47_RAT	RAT.fasta	0,0	97,4 %	1	1	1	0,00183%	5,14%
My Experiment	Lesion	Lesion	091012_L-02	Protein Hspg2 (Fragment) OS=Rattus norvegicus GN=Hspg2 PE=2 SV=2	tr|F1M566|F1M566_RAT	RAT.fasta	230 834,3	100,0 %	14	16	25	0,0459%	7,34%
My Experiment	Lesion	Lesion	091012_L-02	MAM domain-containing glycosylphosphatidylinositol anchor protein 1 OS=Rattus norvegicus GN=Mdga1 PE=2 SV=1	sp|P85171|MDGA1_RAT,tr|D4A4K7|D4A4K7_RAT,tr|F1LNA3|F1LNA3_RAT	RAT.fasta	105 976,3	95,5 %	3	3	3	0,00550%	6,49%
My Experiment	Lesion	Lesion	091012_L-02	Uncharacterized protein C1orf105 homolog OS=Rattus norvegicus PE=2 SV=1	sp|Q5XIU7|CA105_RAT	RAT.fasta	23 080,5	99,7 %	2	2	3	0,00550%	15,1%
My Experiment	Lesion	Lesion	091012_L-02	Uncharacterized protein OS=Rattus norvegicus GN=Tom1l2 PE=4 SV=1	tr|D3ZSB6|D3ZSB6_RAT,tr|D3ZZQ9|D3ZZQ9_RAT		0,0	99,2 %	1	1	1	0,00183%	0,000%
My Experiment	Lesion	Lesion	091012_L-02	Uncharacterized protein OS=Rattus norvegicus GN=Appl1 PE=4 SV=1	tr|D3ZWA8|D3ZWA8_RAT-DECOY		0,0	83,9 %	1	1	1	0,00183%	0,000%
My Experiment	Lesion	Lesion	091012_L-02	Glutamate receptor ionotropic, NMDA 2A OS=Rattus norvegicus GN=Grin2a PE=1 SV=2	sp|Q00959|NMDE1_RAT	RAT.fasta	165 472,2	98,2 %	3	3	3	0,00550%	4,71%
My Experiment	Lesion	Lesion	091012_L-02	Prostaglandin-H2 D-isomerase OS=Rattus norvegicus GN=Ptgds PE=1 SV=2	sp|P22057|PTGDS_RAT	RAT.fasta	21 301,7	99,9 %	2	2	2	0,00367%	19,0%
My Experiment	Lesion	Lesion	091012_L-02	Uncharacterized protein OS=Rattus norvegicus GN=Nup133 PE=4 SV=1	tr|D3Z8B2|D3Z8B2_RAT-DECOY		0,0	98,9 %	2	2	2	0,00367%	0,000%
My Experiment	Lesion	Lesion	091012_L-02	Uncharacterized protein OS=Rattus norvegicus GN=Pdcd11 PE=4 SV=1	tr|D3ZNH8|D3ZNH8_RAT-DECOY,tr|D3ZNI3|D3ZNI3_RAT-DECOY		0,0	99,0 %	2	2	2	0,00367%	0,000%
My Experiment	Lesion	Lesion	091012_L-02	Solute carrier family 12 member 1 OS=Rattus norvegicus GN=Slc12a1 PE=1 SV=1	sp|P55016|S12A1_RAT-DECOY,tr|D3ZPL4|D3ZPL4_RAT-DECOY,tr|Q5PQV1|Q5PQV1_RAT-DECOY		0,0	95,7 %	2	2	2	0,00367%	0,000%
My Experiment	Lesion	Lesion	091012_L-02	Putative uncharacterized protein RGD1311334_predicted OS=Rattus norvegicus GN=Wdr81 PE=4 SV=1	tr|D4A929|D4A929_RAT-DECOY		0,0	83,5 %	2	2	2	0,00367%	0,000%
My Experiment	Lesion	Lesion	091012_L-02	Rho GTPase-activating protein 35 OS=Rattus norvegicus GN=Arhgap35 PE=1 SV=2	sp|P81128|RHG35_RAT,tr|D4AD82|D4AD82_RAT	RAT.fasta	172 383,7	93,1 %	2	2	2	0,00367%	1,39%
My Experiment	Lesion	Lesion	091012_L-02	Protein Wdr76 OS=Rattus norvegicus GN=Wdr76 PE=2 SV=2	tr|D3ZJT1|D3ZJT1_RAT	RAT.fasta	68 807,7	72,1 %	1	1	1	0,00183%	3,05%
My Experiment	Lesion	Lesion	091012_L-02	Heat shock protein HSP 90-beta OS=Rattus norvegicus GN=Hsp90ab1 PE=1 SV=4	sp|P34058|HS90B_RAT	RAT.fasta	83 284,3	100,0 %	12	14	23	0,0422%	29,8%
My Experiment	Lesion	Lesion	091012_L-02	Protein Fhdc1 OS=Rattus norvegicus GN=Fhdc1 PE=4 SV=2	tr|D3ZL83|D3ZL83_RAT,tr|D4ACI6|D4ACI6_RAT	RAT.fasta	125 574,7	92,7 %	2	2	2	0,00367%	4,18%
My Experiment	Lesion	Lesion	091012_L-02	Translationally-controlled tumor protein OS=Rattus norvegicus GN=Tpt1 PE=1 SV=1	sp|P63029|TCTP_RAT	RAT.fasta	19 462,9	100,0 %	2	3	4	0,00734%	15,7%
My Experiment	Lesion	Lesion	091012_L-02	Ribonuclease inhibitor OS=Rattus norvegicus GN=Rnh1 PE=1 SV=2	sp|P29315|RINI_RAT,tr|E2RUH2|E2RUH2_RAT	RAT.fasta	49 975,6	100,0 %	5	5	5	0,00917%	19,1%
My Experiment	Lesion	Lesion	091012_L-02	Aldose reductase OS=Rattus norvegicus GN=Akr1b1 PE=1 SV=3	sp|P07943|ALDR_RAT	RAT.fasta	35 797,7	100,0 %	6	6	6	0,0110%	21,2%
My Experiment	Lesion	Lesion	091012_L-02	Uncharacterized protein OS=Rattus norvegicus GN=Zc4h2 PE=2 SV=1	tr|B1WC48|B1WC48_RAT-DECOY		0,0	11,4 %	0	0	0	0,000%	0,000%
My Experiment	Lesion	Lesion	091012_L-02	Uncharacterized protein OS=Rattus norvegicus GN=Aars PE=4 SV=1	tr|F1LS09|F1LS09_RAT		0,0	66,4 %	1	1	1	0,00183%	0,000%
My Experiment	Lesion	Lesion	091012_L-02	Adapter molecule crk OS=Rattus norvegicus GN=Crk PE=1 SV=1	sp|Q63768|CRK_RAT	RAT.fasta	33 844,8	100,0 %	3	3	3	0,00550%	12,5%
My Experiment	Lesion	Lesion	091012_L-02	Txnrd1 protein OS=Rattus norvegicus GN=Txnrd1 PE=2 SV=1	tr|Q5U344|Q5U344_RAT		0,0	99,9 %	2	2	3	0,00550%	0,000%
My Experiment	Lesion	Lesion	091012_L-02	Adenylyl cyclase-associated protein 1 OS=Rattus norvegicus GN=Cap1 PE=1 SV=3	sp|Q08163|CAP1_RAT	RAT.fasta	51 588,9	100,0 %	5	6	8	0,0147%	24,3%
My Experiment	Lesion	Lesion	091012_L-02	Actin-related protein 3 OS=Rattus norvegicus GN=Actr3 PE=1 SV=1	sp|Q4V7C7|ARP3_RAT,tr|F1LRA3|F1LRA3_RAT,tr|F1LRK8|F1LRK8_RAT	RAT.fasta	47 357,7	99,2 %	1	1	1	0,00183%	2,63%
My Experiment	Lesion	Lesion	091012_L-02	Uncharacterized protein OS=Rattus norvegicus GN=Edem3 PE=4 SV=1	tr|D4AB70|D4AB70_RAT-DECOY		0,0	99,1 %	2	2	2	0,00367%	0,000%
My Experiment	Lesion	Lesion	091012_L-02	Isoform Syn2 of Alpha-synuclein OS=Rattus norvegicus GN=Snca	sp|P37377-2|SYUA_RAT-DECOY,sp|P37377-3|SYUA_RAT-DECOY,sp|P37377|SYUA_RAT-DECOY,tr|F1LLV7|F1LLV7_RAT-DECOY		0,0	89,4 %	2	2	2	0,00367%	0,000%
My Experiment	Lesion	Lesion	091012_L-02	Isoform 17 of Neurexin-3-alpha OS=Rattus norvegicus GN=Nrxn3	sp|Q07310-17|NRX3A_RAT-DECOY,sp|Q07310-2|NRX3A_RAT-DECOY,sp|Q07310-3|NRX3A_RAT-DECOY,sp|Q07310-4|NRX3A_RAT-DECOY,sp|Q07310-5|NRX3A_RAT-DECOY,sp|Q07310-6|NRX3A_RAT-DECOY,sp|Q07310-7|NRX3A_RAT-DECOY,sp|Q07310-8|NRX3A_RAT-DECOY,sp|Q07310|NRX3A_RAT-DECOY		0,0	30,7 %	1	1	1	0,00183%	0,000%
My Experiment	Lesion	Lesion	091012_L-02	Heterogeneous nuclear ribonucleoprotein U-like 1 (Predicted) OS=Rattus norvegicus GN=Hnrnpul1 PE=4 SV=1	tr|D4A962|D4A962_RAT-DECOY		0,0	92,4 %	2	3	3	0,00550%	0,000%
My Experiment	Lesion	Lesion	091012_L-02	Ubiquitin carboxyl-terminal hydrolase OS=Rattus norvegicus GN=Usp9x PE=3 SV=1	tr|D3ZC84|D3ZC84_RAT,tr|D3ZXB5|D3ZXB5_RAT	RAT.fasta	289 444,0	99,7 %	4	4	4	0,00734%	1,81%
My Experiment	Lesion	Lesion	091012_L-02	60S ribosomal protein L22 OS=Rattus norvegicus GN=Rpl22 PE=2 SV=2	sp|P47198|RL22_RAT-DECOY,tr|D3ZSC4|D3ZSC4_RAT-DECOY,tr|Q6PDV8|Q6PDV8_RAT-DECOY		0,0	61,4 %	1	1	1	0,00183%	0,000%
My Experiment	Lesion	Lesion	091012_L-02	Protein-glutamine gamma-glutamyltransferase E OS=Rattus norvegicus GN=Tgm3 PE=3 SV=1	sp|D4A5U3|TGM3_RAT-DECOY,tr|F1LVW8|F1LVW8_RAT-DECOY		0,0	5,8 %	0	0	0	0,000%	0,000%
My Experiment	Lesion	Lesion	091012_L-02	Keratin, type I cytoskeletal 14 OS=Rattus norvegicus GN=Krt14 PE=2 SV=1	sp|Q6IFV1|K1C14_RAT,tr|D3Z9M8|D3Z9M8_RAT	RAT.fasta	52 684,9	93,8 %	1	1	1	0,00183%	7,63%
My Experiment	Lesion	Lesion	091012_L-02	Peripherin OS=Rattus norvegicus GN=Prph PE=1 SV=1	sp|P21807|PERI_RAT	RAT.fasta	53 550,9	100,0 %	5	6	7	0,0128%	16,9%
My Experiment	Lesion	Lesion	091012_L-02	Similar to expressed sequence AW212394 (Predicted) OS=Rattus norvegicus GN=Mfsd6 PE=4 SV=1	tr|D3ZCJ3|D3ZCJ3_RAT-DECOY		0,0	95,6 %	2	2	2	0,00367%	0,000%
My Experiment	Lesion	Lesion	091012_L-02	Uncharacterized protein (Fragment) OS=Rattus norvegicus GN=Slc9a10 PE=4 SV=1	tr|F1M7D9|F1M7D9_RAT-DECOY		0,0	56,3 %	1	1	1	0,00183%	0,000%
My Experiment	Lesion	Lesion	091012_L-02	Protein LOC501901 OS=Rattus norvegicus GN=LOC501901 PE=4 SV=2	tr|D3ZYS8|D3ZYS8_RAT	RAT.fasta	55 727,5	10,0 %	0	0	0	0,000%	0,000%
My Experiment	Lesion	Lesion	091012_L-02	Protein Npepps OS=Rattus norvegicus GN=Npepps PE=2 SV=1	tr|F1M9V7|F1M9V7_RAT	RAT.fasta	103 347,0	100,0 %	7	8	10	0,0183%	12,6%
My Experiment	Lesion	Lesion	091012_L-02	Protein Eea1 (Fragment) OS=Rattus norvegicus GN=Eea1 PE=2 SV=1	tr|F1LTH2|F1LTH2_RAT,tr|F1LUA1|F1LUA1_RAT	RAT.fasta	0,0	93,3 %	1	1	1	0,00183%	1,20%
My Experiment	Lesion	Lesion	091012_L-02	Uncharacterized protein OS=Rattus norvegicus GN=Cenpf PE=4 SV=1	tr|E9PT83|E9PT83_RAT-DECOY		0,0	93,5 %	2	2	2	0,00367%	0,000%
My Experiment	Lesion	Lesion	091012_L-02	Myomegalin OS=Rattus norvegicus GN=Pde4dip PE=1 SV=1	sp|Q9WUJ3|MYOME_RAT-DECOY		0,0	97,7 %	2	2	2	0,00367%	0,000%
My Experiment	Lesion	Lesion	091012_L-02	Protein Wnt OS=Rattus norvegicus GN=Wnt16 PE=3 SV=1	tr|D4A3K6|D4A3K6_RAT	RAT.fasta	40 714,9	15,6 %	0	0	0	0,000%	0,000%
My Experiment	Lesion	Lesion	091012_L-02	Cubilin OS=Rattus norvegicus GN=Cubn PE=1 SV=2	sp|O70244|CUBN_RAT-DECOY		0,0	37,3 %	1	1	1	0,00183%	0,000%
My Experiment	Lesion	Lesion	091012_L-02	Glutamyl aminopeptidase OS=Rattus norvegicus GN=Enpep PE=1 SV=2	sp|P50123|AMPE_RAT	RAT.fasta	107 998,2	93,9 %	2	2	2	0,00367%	4,97%
My Experiment	Lesion	Lesion	091012_L-02	Heterogeneous nuclear ribonucleoprotein G OS=Rattus norvegicus GN=Rbmx PE=1 SV=1	sp|Q4V898|HNRPG_RAT		0,0	91,8 %	2	2	2	0,00367%	0,000%
My Experiment	Lesion	Lesion	091012_L-02	RAC-alpha serine/threonine-protein kinase OS=Rattus norvegicus GN=Akt1 PE=1 SV=1	sp|P47196|AKT1_RAT	RAT.fasta	55 736,6	90,6 %	2	2	2	0,00367%	8,54%
My Experiment	Lesion	Lesion	091012_L-02	Uncharacterized protein OS=Rattus norvegicus GN=Ttc21a-ps1 PE=4 SV=1	tr|D3ZZJ4|D3ZZJ4_RAT-DECOY		0,0	32,2 %	1	1	1	0,00183%	0,000%
My Experiment	Lesion	Lesion	091012_L-02	Nucleolin OS=Rattus norvegicus GN=Ncl PE=1 SV=3	sp|P13383|NUCL_RAT,tr|D3ZVF0|D3ZVF0_RAT,tr|Q5U328|Q5U328_RAT	RAT.fasta	77 148,3	14,4 %	0	0	0	0,000%	0,000%
My Experiment	Lesion	Lesion	091012_L-02	Uncharacterized protein OS=Rattus norvegicus GN=Ccdc132 PE=4 SV=1	tr|D3ZTE2|D3ZTE2_RAT-DECOY,tr|D3ZTQ6|D3ZTQ6_RAT-DECOY,tr|F1LSG8|F1LSG8_RAT-DECOY		0,0	96,9 %	2	2	2	0,00367%	0,000%
My Experiment	Lesion	Lesion	091012_L-02	Protein S100-A8 OS=Rattus norvegicus GN=S100a8 PE=1 SV=3	sp|P50115|S10A8_RAT	RAT.fasta	10 238,4	100,0 %	4	4	6	0,0110%	49,4%
My Experiment	Lesion	Lesion	091012_L-02	Kininogen 1 OS=Rattus norvegicus GN=Kng1 PE=2 SV=1	tr|Q5PQU1|Q5PQU1_RAT		0,0	100,0 %	28	42	102	0,187%	0,000%
My Experiment	Lesion	Lesion	091012_L-02	Serine/threonine-protein phosphatase 5 OS=Rattus norvegicus GN=Ppp5c PE=2 SV=1	sp|P53042|PPP5_RAT	RAT.fasta	56 918,2	99,9 %	2	2	2	0,00367%	4,61%
My Experiment	Lesion	Lesion	091012_L-02	6-phosphogluconate dehydrogenase, decarboxylating OS=Rattus norvegicus GN=Pgd PE=1 SV=1	sp|P85968|6PGD_RAT	RAT.fasta	53 238,0	100,0 %	3	3	5	0,00917%	9,52%
My Experiment	Lesion	Lesion	091012_L-02	Uncharacterized protein (Fragment) OS=Rattus norvegicus GN=Map3k4 PE=4 SV=1	tr|F1M5K9|F1M5K9_RAT		0,0	54,2 %	1	1	1	0,00183%	0,000%
My Experiment	Lesion	Lesion	091012_L-02	Protein Casp8ap2 OS=Rattus norvegicus GN=Casp8ap2 PE=4 SV=1	tr|D4A7V6|D4A7V6_RAT	RAT.fasta	219 690,3	83,7 %	1	1	1	0,00183%	0,561%
My Experiment	Lesion	Lesion	091012_L-02	Postsynaptic density protein OS=Rattus norvegicus GN=Cit PE=2 SV=1	tr|Q9QX19|Q9QX19_RAT	RAT.fasta	185 929,1	97,4 %	3	3	3	0,00550%	2,78%
My Experiment	Lesion	Lesion	091012_L-02	Uncharacterized protein (Fragment) OS=Rattus norvegicus GN=Tanc2 PE=4 SV=1	tr|F1LTE0|F1LTE0_RAT-DECOY		0,0	99,9 %	3	3	3	0,00550%	0,000%
My Experiment	Lesion	Lesion	091012_L-02	RAB14, member RAS oncogene family OS=Rattus norvegicus GN=Rab14 PE=2 SV=1	tr|B0BMW0|B0BMW0_RAT	RAT.fasta	23 897,6	17,7 %	0	0	0	0,000%	0,000%
My Experiment	Lesion	Lesion	091012_L-02	Protein Hepacam OS=Rattus norvegicus GN=Hepacam PE=4 SV=2	tr|D3ZEI4|D3ZEI4_RAT	RAT.fasta	46 530,2	95,8 %	1	1	1	0,00183%	3,84%
My Experiment	Lesion	Lesion	091012_L-02	40S ribosomal protein S18 OS=Rattus norvegicus GN=Rps18 PE=1 SV=3	sp|P62271|RS18_RAT	RAT.fasta	17 719,3	99,5 %	2	2	2	0,00367%	19,1%
My Experiment	Lesion	Lesion	091012_L-02	Uncharacterized protein OS=Rattus norvegicus PE=4 SV=1	tr|E9PTI3|E9PTI3_RAT-DECOY,tr|E9PTU4|E9PTU4_RAT-DECOY		0,0	76,8 %	1	1	1	0,00183%	0,000%
My Experiment	Lesion	Lesion	091012_L-02	Biliverdin reductase B (Flavin reductase (NADPH)) OS=Rattus norvegicus GN=Blvrb PE=2 SV=1	tr|B5DF65|B5DF65_RAT	RAT.fasta	22 093,7	100,0 %	2	2	3	0,00550%	9,22%
My Experiment	Lesion	Lesion	091012_L-02	Myotrophin OS=Rattus norvegicus GN=Mtpn PE=1 SV=2	sp|P62775|MTPN_RAT	RAT.fasta	12 861,3	99,2 %	1	1	4	0,00734%	14,4%
My Experiment	Lesion	Lesion	091012_L-02	Thioredoxin OS=Rattus norvegicus GN=Txn PE=1 SV=2	sp|P11232|THIO_RAT	RAT.fasta	11 673,3	100,0 %	3	3	5	0,00917%	38,1%
My Experiment	Lesion	Lesion	091012_L-02	Uncharacterized protein (Fragment) OS=Rattus norvegicus GN=Atp10d PE=4 SV=2	tr|D3ZN41|D3ZN41_RAT	RAT.fasta	164 221,3	95,9 %	1	1	1	0,00183%	0,817%
My Experiment	Lesion	Lesion	091012_L-02	Uncharacterized protein (Fragment) OS=Rattus norvegicus PE=4 SV=1	tr|F1M8R6|F1M8R6_RAT-DECOY		0,0	27,1 %	1	1	1	0,00183%	0,000%
My Experiment	Lesion	Lesion	091012_L-02	Uncharacterized protein OS=Rattus norvegicus PE=4 SV=1	tr|D3ZM42|D3ZM42_RAT-DECOY		0,0	94,0 %	2	2	2	0,00367%	0,000%
My Experiment	Lesion	Lesion	091012_L-02	Leucine rich repeat containing 49 (Predicted) OS=Rattus norvegicus GN=Lrrc49 PE=2 SV=1	tr|B1H239|B1H239_RAT-DECOY		0,0	96,4 %	2	2	2	0,00367%	0,000%
My Experiment	Lesion	Lesion	091012_L-02	Protein Iqgap3 OS=Rattus norvegicus GN=Iqgap3 PE=4 SV=1	tr|D3ZCS4|D3ZCS4_RAT	RAT.fasta	185 307,4	90,4 %	2	2	2	0,00367%	2,21%
My Experiment	Lesion	Lesion	091012_L-02	Protein Asap2 (Fragment) OS=Rattus norvegicus GN=Asap2 PE=4 SV=2	tr|F1M6F6|F1M6F6_RAT	RAT.fasta	102 761,2	78,7 %	1	1	2	0,00367%	0,868%
My Experiment	Lesion	Lesion	091012_L-02	Tropomyosin alpha-3 chain OS=Rattus norvegicus GN=Tpm3 PE=1 SV=2	sp|Q63610|TPM3_RAT	RAT.fasta	29 007,2	100,0 %	6	9	11	0,0202%	26,2%
My Experiment	Lesion	Lesion	091012_L-02	Tropomyosin alpha-1 chain OS=Rattus norvegicus GN=Tpm1 PE=1 SV=3	sp|P04692|TPM1_RAT	RAT.fasta	32 682,0	97,7 %	1	1	1	0,00183%	17,6%
My Experiment	Lesion	Lesion	091012_L-02	Coiled-coil domain-containing protein 105 OS=Rattus norvegicus GN=Ccdc105 PE=2 SV=1	sp|Q4V7B5|CC105_RAT	RAT.fasta	57 466,5	39,5 %	1	1	1	0,00183%	2,60%
My Experiment	Lesion	Lesion	091012_L-02	Uncharacterized protein (Fragment) OS=Rattus norvegicus GN=Ube2d3 PE=3 SV=1	tr|F1LQU4|F1LQU4_RAT		0,0	91,7 %	1	1	1	0,00183%	0,000%
My Experiment	Lesion	Lesion	091012_L-02	Uncharacterized protein OS=Rattus norvegicus GN=Trip11 PE=4 SV=1	tr|D4ABD7|D4ABD7_RAT-DECOY		0,0	99,6 %	2	2	5	0,00917%	0,000%
My Experiment	Lesion	Lesion	091012_L-02	Serum albumin OS=Rattus norvegicus GN=Alb PE=1 SV=2	sp|P02770|ALBU_RAT	RAT.fasta	68 731,2	100,0 %	72	128	440	0,807%	78,8%
My Experiment	Lesion	Lesion	091012_L-02	Calcium channel, voltage-dependent, beta 2 subunit, isoform CRA_h OS=Rattus norvegicus GN=Cacnb2 PE=4 SV=1	tr|D3ZAU8|D3ZAU8_RAT-DECOY		0,0	99,2 %	2	2	2	0,00367%	0,000%
My Experiment	Lesion	Lesion	091012_L-02	Ribonuclease UK114 OS=Rattus norvegicus GN=Hrsp12 PE=1 SV=3	sp|P52759|UK114_RAT	RAT.fasta	14 303,8	100,0 %	4	4	6	0,0110%	46,0%
My Experiment	Lesion	Lesion	091012_L-02	Vesicle-associated membrane protein 1 (Fragment) OS=Rattus norvegicus GN=Vamp1 PE=2 SV=1	tr|F1M9V2|F1M9V2_RAT	RAT.fasta	12 427,1	99,2 %	1	1	1	0,00183%	27,8%
My Experiment	Lesion	Lesion	091012_L-02	Uncharacterized protein (Fragment) OS=Rattus norvegicus PE=4 SV=1	tr|F1M4X4|F1M4X4_RAT-DECOY		0,0	99,0 %	2	2	2	0,00367%	0,000%
My Experiment	Lesion	Lesion	091012_L-02	Peptidyl-prolyl cis-trans isomerase B OS=Rattus norvegicus GN=Ppib PE=2 SV=3	sp|P24368|PPIB_RAT	RAT.fasta	23 802,9	94,5 %	1	1	3	0,00550%	6,02%
My Experiment	Lesion	Lesion	091012_L-02	Protein Slc9a10 OS=Rattus norvegicus GN=Slc9a10 PE=4 SV=2	tr|F1M7D9|F1M7D9_RAT	RAT.fasta	101 878,4	99,7 %	2	2	2	0,00367%	1,24%
My Experiment	Lesion	Lesion	091012_L-02	Uncharacterized protein OS=Rattus norvegicus GN=Grsf1 PE=4 SV=1	tr|F1LMB8|F1LMB8_RAT-DECOY,tr|F1LRK4|F1LRK4_RAT-DECOY		0,0	96,6 %	2	2	2	0,00367%	0,000%
My Experiment	Lesion	Lesion	091012_L-02	Isoform Cytoplasmic of Fumarate hydratase, mitochondrial OS=Rattus norvegicus GN=Fh	sp|P14408-2|FUMH_RAT,sp|P14408|FUMH_RAT	RAT.fasta	54 464,3	58,6 %	1	1	1	0,00183%	4,28%
My Experiment	Lesion	Lesion	091012_L-02	Uncharacterized protein OS=Rattus norvegicus GN=Dsp PE=4 SV=1	tr|F1LMV6|F1LMV6_RAT-DECOY		0,0	48,3 %	0	0	0	0,000%	0,000%
My Experiment	Lesion	Lesion	091012_L-02	Alpha-1B-glycoprotein OS=Rattus norvegicus GN=A1bg PE=2 SV=2	sp|Q9EPH1|A1BG_RAT	RAT.fasta	56 479,3	100,0 %	11	13	19	0,0349%	27,3%
My Experiment	Lesion	Lesion	091012_L-02	V-type proton ATPase subunit B, brain isoform OS=Rattus norvegicus GN=Atp6v1b2 PE=1 SV=1	sp|P62815|VATB2_RAT	RAT.fasta	56 552,3	100,0 %	5	6	7	0,0128%	14,9%
My Experiment	Lesion	Lesion	091012_L-02	Protein Zfp236 OS=Rattus norvegicus GN=Zfp236 PE=4 SV=2	tr|F1LXC0|F1LXC0_RAT	RAT.fasta	198 340,6	7,2 %	0	0	0	0,000%	0,000%
My Experiment	Lesion	Lesion	091012_L-02	Sulfated glycoprotein 1 OS=Rattus norvegicus GN=Psap PE=1 SV=1	sp|P10960|SAP_RAT,tr|Q6P7A4|Q6P7A4_RAT	RAT.fasta	61 122,8	100,0 %	9	11	16	0,0294%	19,1%
My Experiment	Lesion	Lesion	091012_L-02	Protein S100-B OS=Rattus norvegicus GN=S100b PE=1 SV=2	sp|P04631|S100B_RAT	RAT.fasta	10 743,9	100,0 %	2	5	9	0,0165%	40,2%
My Experiment	Lesion	Lesion	091012_L-02	Golgin subfamily A member 4 OS=Rattus norvegicus GN=Golga4 PE=1 SV=2	sp|Q5U4E6|GOGA4_RAT-DECOY,tr|F1LPQ7|F1LPQ7_RAT-DECOY		0,0	78,2 %	1	1	1	0,00183%	0,000%
My Experiment	Lesion	Lesion	091012_L-02	Cys2/His2 zinc finger protein OS=Rattus norvegicus GN=Zfp180 PE=2 SV=1	tr|Q62886|Q62886_RAT-DECOY		0,0	46,2 %	1	1	1	0,00183%	0,000%
My Experiment	Lesion	Lesion	091012_L-02	Epididymal secretory protein 1 (Precursor) OS=Rattus norvegicus GN=Npc2 PE=2 SV=1	tr|Q8CHN5|Q8CHN5_RAT	RAT.fasta	16 363,9	100,0 %	3	3	5	0,00917%	14,8%
My Experiment	Lesion	Lesion	091012_L-02	Fibulin 2, isoform CRA_b OS=Rattus norvegicus GN=Fbln2 PE=4 SV=2	tr|F1LS57|F1LS57_RAT	RAT.fasta	125 961,6	62,2 %	1	1	1	0,00183%	2,73%
My Experiment	Lesion	Lesion	091012_L-02	Apoptotic protease-activating factor 1 OS=Rattus norvegicus GN=Apaf1 PE=2 SV=1	sp|Q9EPV5|APAF_RAT-DECOY,tr|D3ZA56|D3ZA56_RAT-DECOY		0,0	99,0 %	2	2	2	0,00367%	0,000%
My Experiment	Lesion	Lesion	091012_L-02	D-tyrosyl-tRNA(Tyr) deacylase OS=Rattus norvegicus GN=Dtd1 PE=2 SV=1	tr|B0K014|B0K014_RAT	RAT.fasta	23 394,5	99,2 %	1	1	2	0,00367%	7,66%
My Experiment	Lesion	Lesion	091012_L-02	Murinoglobulin-1 OS=Rattus norvegicus GN=Mug1 PE=2 SV=1	sp|Q03626|MUG1_RAT	RAT.fasta	165 327,3	100,0 %	11	16	26	0,0477%	27,9%
My Experiment	Lesion	Lesion	091012_L-02	Lct protein OS=Rattus norvegicus GN=Lct PE=3 SV=1	tr|A9CMC8|A9CMC8_RAT-DECOY		0,0	75,5 %	1	1	1	0,00183%	0,000%
My Experiment	Lesion	Lesion	091012_L-02	FYVE, RhoGEF and PH domain-containing protein 4 OS=Rattus norvegicus GN=Fgd4 PE=1 SV=1	sp|O88387|FGD4_RAT,tr|F1M7M0|F1M7M0_RAT	RAT.fasta	86 455,1	93,6 %	2	2	2	0,00367%	6,79%
My Experiment	Lesion	Lesion	091012_L-02	Tripartite motif-containing protein 2 OS=Rattus norvegicus GN=Trim2 PE=1 SV=2	sp|D3ZQG6|TRIM2_RAT	RAT.fasta	81 427,5	10,7 %	0	0	0	0,000%	0,000%
My Experiment	Lesion	Lesion	091012_L-02	Protein RGD1563556 OS=Rattus norvegicus GN=RGD1563556 PE=4 SV=2	tr|D3ZT87|D3ZT87_RAT	RAT.fasta	122 361,9	16,7 %	0	0	0	0,000%	0,000%
My Experiment	Lesion	Lesion	091012_L-02	Protein LOC100911971 OS=Rattus norvegicus GN=LOC100911971 PE=4 SV=1	tr|D3ZCW3|D3ZCW3_RAT	RAT.fasta	153 924,7	65,5 %	1	1	1	0,00183%	0,583%
My Experiment	Lesion	Lesion	091012_L-02	Solute carrier organic anion transporter family member 4A1 OS=Rattus norvegicus GN=Slco4a1 PE=2 SV=1	sp|Q99N01|SO4A1_RAT,tr|Q4V8N6|Q4V8N6_RAT	RAT.fasta	77 635,7	99,5 %	2	2	2	0,00367%	6,50%
My Experiment	Lesion	Lesion	091012_L-02	Protein Pbrm1 OS=Rattus norvegicus GN=Pbrm1 PE=2 SV=1	tr|D3ZT38|D3ZT38_RAT	RAT.fasta	183 730,1	89,9 %	2	2	2	0,00367%	2,18%
My Experiment	Lesion	Lesion	091012_L-02	Protein VAC14 homolog OS=Rattus norvegicus GN=Vac14 PE=1 SV=1	sp|Q80W92|VAC14_RAT-DECOY		0,0	36,3 %	1	1	1	0,00183%	0,000%
My Experiment	Lesion	Lesion	091012_L-02	Actin, cytoplasmic 1 OS=Rattus norvegicus GN=Actb PE=1 SV=1	sp|P60711|ACTB_RAT,sp|P63259|ACTG_RAT	RAT.fasta	41 737,8	100,0 %	17	24	42	0,0771%	56,8%
My Experiment	Lesion	Lesion	091012_L-02	Aspartoacylase OS=Rattus norvegicus GN=Aspa PE=1 SV=2	sp|Q9R1T5|ACY2_RAT,tr|F8WFU8|F8WFU8_RAT	RAT.fasta	35 314,0	99,3 %	1	1	1	0,00183%	4,17%
My Experiment	Lesion	Lesion	091012_L-02	Phosphatidylinositol transfer protein alpha isoform OS=Rattus norvegicus GN=Pitpna PE=1 SV=2	sp|P16446|PIPNA_RAT	RAT.fasta	31 907,6	100,0 %	2	3	3	0,00550%	12,9%
My Experiment	Lesion	Lesion	091012_L-02	Pyridoxal kinase OS=Rattus norvegicus GN=Pdxk PE=1 SV=1	sp|O35331|PDXK_RAT	RAT.fasta	34 907,2	100,0 %	4	4	6	0,0110%	21,5%
My Experiment	Lesion	Lesion	091012_L-02	Uncharacterized protein OS=Rattus norvegicus GN=Nub1 PE=4 SV=1	tr|D3ZL58|D3ZL58_RAT-DECOY,tr|Q5XIT4|Q5XIT4_RAT-DECOY		0,0	97,9 %	2	2	3	0,00550%	0,000%
My Experiment	Lesion	Lesion	091012_L-02	RAB6-interacting golgin OS=Rattus norvegicus GN=Gorab PE=2 SV=2	sp|B1H222|GORAB_RAT-DECOY		0,0	49,0 %	0	0	0	0,000%	0,000%
My Experiment	Lesion	Lesion	091012_L-02	Transcription activator BRG1 OS=Rattus norvegicus GN=Smarca4 PE=1 SV=1	sp|Q8K1P7|SMCA4_RAT,tr|D4AA07|D4AA07_RAT,tr|F1M6Y4|F1M6Y4_RAT	RAT.fasta	181 431,1	24,8 %	0	0	0	0,000%	0,000%
My Experiment	Lesion	Lesion	091012_L-02	Heat shock protein 75 kDa, mitochondrial OS=Rattus norvegicus GN=Trap1 PE=1 SV=1	sp|Q5XHZ0|TRAP1_RAT-DECOY		0,0	9,1 %	0	0	0	0,000%	0,000%
My Experiment	Lesion	Lesion	091012_L-02	NADP-dependent malic enzyme OS=Rattus norvegicus GN=Me1 PE=1 SV=2	sp|P13697|MAOX_RAT,tr|F1LQQ1|F1LQQ1_RAT	RAT.fasta	64 004,3	100,0 %	2	2	2	0,00367%	6,99%
My Experiment	Lesion	Lesion	091012_L-02	Uncharacterized protein OS=Rattus norvegicus GN=Eif2c4 PE=4 SV=1	tr|D4A2P5|D4A2P5_RAT		0,0	56,2 %	1	1	1	0,00183%	0,000%
My Experiment	Lesion	Lesion	091012_L-02	Ig gamma-2B chain C region OS=Rattus norvegicus GN=Igh-1a PE=1 SV=1	sp|P20761|IGG2B_RAT,tr|F1LPQ6|F1LPQ6_RAT,tr|F1LQX0|F1LQX0_RAT	RAT.fasta	36 495,8	100,0 %	6	8	11	0,0202%	34,8%
My Experiment	Lesion	Lesion	091012_L-02	Alpha-1-macroglobulin OS=Rattus norvegicus GN=A1m PE=1 SV=1	sp|Q63041|A1M_RAT	RAT.fasta	167 126,0	100,0 %	38	49	91	0,167%	35,9%
My Experiment	Lesion	Lesion	091012_L-02	Nuclear ubiquitous casein and cyclin-dependent kinase substrate 1 OS=Rattus norvegicus GN=Nucks1 PE=1 SV=1	sp|Q9EPJ0|NUCKS_RAT	RAT.fasta	27 140,7	99,8 %	2	2	3	0,00550%	8,23%
My Experiment	Lesion	Lesion	091012_L-02	RAS guanyl-releasing protein 1 OS=Rattus norvegicus GN=Rasgrp1 PE=1 SV=1	sp|Q9R1K8|GRP1_RAT	RAT.fasta	90 247,0	95,0 %	2	2	2	0,00367%	5,28%
My Experiment	Lesion	Lesion	091012_L-02	Eukaryotic translation initiation factor 4B OS=Rattus norvegicus GN=Eif4b PE=2 SV=1	tr|Q5RKG9|Q5RKG9_RAT	RAT.fasta	69 066,8	97,0 %	2	2	2	0,00367%	4,91%
My Experiment	Lesion	Lesion	091012_L-02	Uncharacterized protein OS=Rattus norvegicus PE=4 SV=1	tr|D4A6L2|D4A6L2_RAT-DECOY		0,0	12,4 %	0	0	0	0,000%	0,000%
My Experiment	Lesion	Lesion	091012_L-02	Uncharacterized protein OS=Rattus norvegicus PE=4 SV=1	tr|F1LPQ2|F1LPQ2_RAT-DECOY		0,0	74,8 %	1	1	1	0,00183%	0,000%
My Experiment	Lesion	Lesion	091012_L-02	Uncharacterized protein (Fragment) OS=Rattus norvegicus PE=4 SV=1	tr|F1LSE0|F1LSE0_RAT-DECOY		0,0	46,2 %	0	0	0	0,000%	0,000%
My Experiment	Lesion	Lesion	091012_L-02	T-complex protein 1 subunit beta OS=Rattus norvegicus GN=Cct2 PE=1 SV=3	sp|Q5XIM9|TCPB_RAT	RAT.fasta	57 459,9	100,0 %	2	2	2	0,00367%	6,92%
My Experiment	Lesion	Lesion	091012_L-02	Leishmanolysin-like (Metallopeptidase M8 family) (Predicted), isoform CRA_a OS=Rattus norvegicus GN=Lmln PE=4 SV=2	tr|D4AC69|D4AC69_RAT	RAT.fasta	79 015,8	99,0 %	2	2	2	0,00367%	4,81%
My Experiment	Lesion	Lesion	091012_L-02	Ectonucleotide pyrophosphatase/phosphodiesterase 6 (Predicted), isoform CRA_a OS=Rattus norvegicus GN=Enpp6 PE=4 SV=1	tr|D3ZRI1|D3ZRI1_RAT	RAT.fasta	42 069,7	100,0 %	7	9	9	0,0165%	24,3%
My Experiment	Lesion	Lesion	091012_L-02	Contactin-1 OS=Rattus norvegicus GN=Cntn1 PE=1 SV=2	sp|Q63198|CNTN1_RAT	RAT.fasta	113 497,1	100,0 %	5	5	11	0,0202%	7,44%
My Experiment	Lesion	Lesion	091012_L-02	Plasminogen OS=Rattus norvegicus GN=Plg PE=2 SV=2	sp|Q01177|PLMN_RAT	RAT.fasta	90 535,1	100,0 %	14	15	25	0,0459%	24,8%
My Experiment	Lesion	Lesion	091012_L-02	Uncharacterized protein (Fragment) OS=Rattus norvegicus PE=4 SV=2	tr|F1LPR6|F1LPR6_RAT	RAT.fasta	41 307,3	100,0 %	3	3	5	0,00917%	12,4%
My Experiment	Lesion	Lesion	091012_L-02	Uncharacterized protein (Fragment) OS=Rattus norvegicus GN=Cep250 PE=4 SV=1	tr|F1M8W2|F1M8W2_RAT-DECOY		0,0	84,2 %	2	2	2	0,00367%	0,000%
My Experiment	Lesion	Lesion	091012_L-02	Keratin, type I cytoskeletal 17 OS=Rattus norvegicus GN=Krt17 PE=2 SV=1	sp|Q6IFU8|K1C17_RAT	RAT.fasta	48 123,9	99,0 %	1	1	2	0,00367%	3,70%
My Experiment	Lesion	Lesion	091012_L-02	Uncharacterized protein OS=Rattus norvegicus GN=Dock9 PE=4 SV=1	tr|F1LNY2|F1LNY2_RAT		0,0	75,4 %	1	1	1	0,00183%	0,000%
My Experiment	Lesion	Lesion	091012_L-02	Uncharacterized protein (Fragment) OS=Rattus norvegicus GN=Rps6ka2 PE=4 SV=1	tr|F1LTV8|F1LTV8_RAT-DECOY,tr|F1M7N7|F1M7N7_RAT-DECOY		0,0	98,6 %	2	2	2	0,00367%	0,000%
My Experiment	Lesion	Lesion	091012_L-02	Lactoylglutathione lyase OS=Rattus norvegicus GN=Glo1 PE=1 SV=3	sp|Q6P7Q4|LGUL_RAT	RAT.fasta	20 820,7	100,0 %	3	4	6	0,0110%	29,9%
My Experiment	Lesion	Lesion	091012_L-02	Ectonucleotide pyrophosphatase/phosphodiesterase family member 6 OS=Rattus norvegicus GN=Enpp6 PE=2 SV=1	sp|B0BND0|ENPP6_RAT	RAT.fasta	50 702,6	100,0 %	2	2	2	0,00367%	25,7%
My Experiment	Lesion	Lesion	091012_L-02	60S ribosomal protein L12 OS=Rattus norvegicus GN=Rpl12 PE=2 SV=1	sp|P23358|RL12_RAT,tr|F8WFW0|F8WFW0_RAT	RAT.fasta	17 846,1	97,0 %	1	1	1	0,00183%	5,45%
My Experiment	Lesion	Lesion	091012_L-02	Alpha-1-antiproteinase OS=Rattus norvegicus GN=Serpina1 PE=1 SV=2	sp|P17475|A1AT_RAT	RAT.fasta	46 137,6	100,0 %	13	16	25	0,0459%	34,3%
My Experiment	Lesion	Lesion	091012_L-02	Calnexin OS=Rattus norvegicus GN=Canx PE=1 SV=1	sp|P35565|CALX_RAT,tr|F1MA38|F1MA38_RAT	RAT.fasta	67 257,1	99,2 %	2	2	2	0,00367%	6,09%
My Experiment	Lesion	Lesion	091012_L-02	Elongation factor 1-alpha 1 OS=Rattus norvegicus GN=Eef1a1 PE=1 SV=1	sp|P62630|EF1A1_RAT,tr|D3ZC88|D3ZC88_RAT	RAT.fasta	50 114,2	100,0 %	6	6	8	0,0147%	22,3%
My Experiment	Lesion	Lesion	091012_L-02	A disintegrin and metallopeptidase domain 11 (Predicted), isoform CRA_a OS=Rattus norvegicus GN=Adam11 PE=4 SV=2	tr|D3Z9L6|D3Z9L6_RAT,tr|D4A6U1|D4A6U1_RAT	RAT.fasta	80 665,0	92,5 %	2	2	2	0,00367%	4,06%
My Experiment	Lesion	Lesion	091012_L-02	Uncharacterized protein OS=Rattus norvegicus GN=RGD1565149 PE=4 SV=1	tr|F1MAA8|F1MAA8_RAT		0,0	30,5 %	1	1	1	0,00183%	0,000%
My Experiment	Lesion	Lesion	091012_L-02	Transaldolase OS=Rattus norvegicus GN=Taldo1 PE=1 SV=2	sp|Q9EQS0|TALDO_RAT	RAT.fasta	37 461,8	100,0 %	7	7	9	0,0165%	22,0%
My Experiment	Lesion	Lesion	091012_L-02	Eukaryotic translation initiation factor 5B OS=Rattus norvegicus GN=Eif5b PE=1 SV=1	sp|B2GUV7|IF2P_RAT-DECOY		0,0	92,5 %	2	2	2	0,00367%	0,000%
My Experiment	Lesion	Lesion	091012_L-02	Membrane-bound carbonic anhydrase 14 OS=Rattus norvegicus GN=Car14 PE=2 SV=1	tr|A2IBE0|A2IBE0_RAT	RAT.fasta	37 525,7	99,0 %	2	2	2	0,00367%	5,93%
My Experiment	Lesion	Lesion	091012_L-02	Histone H3.3 OS=Rattus norvegicus GN=H3f3b PE=1 SV=2	sp|P84245|H33_RAT,tr|D3ZK97|D3ZK97_RAT	RAT.fasta	15 328,7	100,0 %	3	4	4	0,00734%	38,2%
My Experiment	Lesion	Lesion	091012_L-02	Uncharacterized protein OS=Rattus norvegicus GN=Secisbp2l PE=4 SV=1	tr|D4A7V0|D4A7V0_RAT-DECOY		0,0	94,9 %	2	2	2	0,00367%	0,000%
My Experiment	Lesion	Lesion	091012_L-02	Uncharacterized protein OS=Rattus norvegicus GN=Zfhx4 PE=3 SV=1	tr|D4A3E6|D4A3E6_RAT-DECOY		0,0	18,9 %	0	0	0	0,000%	0,000%
My Experiment	Lesion	Lesion	091012_L-02	Chromodomain helicase DNA binding protein 6 (Predicted) OS=Rattus norvegicus GN=Chd6 PE=4 SV=2	tr|D3ZA12|D3ZA12_RAT	RAT.fasta	303 455,5	35,4 %	0	0	0	0,000%	0,000%
My Experiment	Lesion	Lesion	091012_L-02	DNA repair protein RAD50 OS=Rattus norvegicus GN=Rad50 PE=1 SV=1	sp|Q9JIL8|RAD50_RAT-DECOY		0,0	74,6 %	1	1	1	0,00183%	0,000%
My Experiment	Lesion	Lesion	091012_L-02	Uncharacterized protein OS=Rattus norvegicus GN=Acacb PE=4 SV=1	tr|D3ZBE2|D3ZBE2_RAT-DECOY,tr|E9PSQ0|E9PSQ0_RAT-DECOY		0,0	98,9 %	1	1	1	0,00183%	0,000%
My Experiment	Lesion	Lesion	091012_L-02	Cell adhesion molecule 4 OS=Rattus norvegicus GN=Cadm4 PE=1 SV=1	sp|Q1WIM1|CADM4_RAT,tr|F1M7V6|F1M7V6_RAT	RAT.fasta	42 780,2	100,0 %	6	7	15	0,0275%	21,9%
My Experiment	Lesion	Lesion	091012_L-02	14-3-3 protein epsilon OS=Rattus norvegicus GN=Ywhae PE=1 SV=1	sp|P62260|1433E_RAT	RAT.fasta	29 175,0	100,0 %	9	11	13	0,0239%	34,9%
My Experiment	Lesion	Lesion	091012_L-02	Glutathione S-transferase Mu 1 OS=Rattus norvegicus GN=Gstm1 PE=1 SV=2	sp|P04905|GSTM1_RAT	RAT.fasta	25 915,9	100,0 %	4	5	5	0,00917%	14,7%
My Experiment	Lesion	Lesion	091012_L-02	Ubiquitin carboxyl-terminal hydrolase OS=Rattus norvegicus GN=Usp29 PE=3 SV=1	tr|D4ABD4|D4ABD4_RAT,tr|D4AEI6|D4AEI6_RAT	RAT.fasta	98 878,4	67,3 %	1	1	1	0,00183%	1,38%
My Experiment	Lesion	Lesion	091012_L-02	Protein SET OS=Rattus norvegicus GN=Set PE=1 SV=2	sp|Q63945|SET_RAT	RAT.fasta	33 406,4	100,0 %	2	2	3	0,00550%	15,6%
My Experiment	Lesion	Lesion	091012_L-02	Liver carboxylesterase 1 OS=Rattus norvegicus GN=Es2 PE=1 SV=3	sp|P10959|EST2_RAT		0,0	100,0 %	9	11	14	0,0257%	0,000%
My Experiment	Lesion	Lesion	091012_L-02	Phosphoglycerate mutase 2 OS=Rattus norvegicus GN=Pgam2 PE=2 SV=2	sp|P16290|PGAM2_RAT	RAT.fasta	28 755,7	100,0 %	4	5	10	0,0183%	28,1%
My Experiment	Lesion	Lesion	091012_L-02	Vesicle-fusing ATPase OS=Rattus norvegicus GN=Nsf PE=1 SV=1	sp|Q9QUL6|NSF_RAT,tr|F1LQ81|F1LQ81_RAT	RAT.fasta	82 655,5	100,0 %	5	5	7	0,0128%	7,80%
My Experiment	Lesion	Lesion	091012_L-02	Uncharacterized protein OS=Rattus norvegicus PE=4 SV=1	tr|D3ZRI0|D3ZRI0_RAT-DECOY		0,0	11,1 %	0	0	0	0,000%	0,000%
My Experiment	Lesion	Lesion	091012_L-02	Sorting nexin 8 (Predicted) OS=Rattus norvegicus GN=Snx8 PE=4 SV=1	tr|D3ZUJ9|D3ZUJ9_RAT-DECOY		0,0	97,3 %	2	2	5	0,00917%	0,000%
My Experiment	Lesion	Lesion	091012_L-02	Uncharacterized protein OS=Rattus norvegicus GN=Cachd1 PE=4 SV=1	tr|D4A8F1|D4A8F1_RAT-DECOY,tr|D4ADK4|D4ADK4_RAT-DECOY		0,0	10,3 %	0	0	0	0,000%	0,000%
My Experiment	Lesion	Lesion	091012_L-02	Corticosteroid-binding globulin OS=Rattus norvegicus GN=Serpina6 PE=1 SV=2	sp|P31211|CBG_RAT	RAT.fasta	44 672,8	99,5 %	2	2	2	0,00367%	5,30%
My Experiment	Lesion	Lesion	091012_L-02	Uncharacterized protein OS=Rattus norvegicus PE=4 SV=1	tr|F1M7S9|F1M7S9_RAT-DECOY		0,0	100,0 %	4	4	4	0,00734%	0,000%
My Experiment	Lesion	Lesion	091012_L-02	Radial spoke head 10 homolog B OS=Rattus norvegicus GN=Rsph10b PE=2 SV=1	sp|Q66HB5|RS10B_RAT-DECOY		0,0	80,8 %	1	1	1	0,00183%	0,000%
My Experiment	Lesion	Lesion	091012_L-02	Heat shock cognate 71 kDa protein OS=Rattus norvegicus GN=Hspa8 PE=1 SV=1	sp|P63018|HSP7C_RAT	RAT.fasta	70 872,8	100,0 %	23	33	55	0,101%	41,3%
My Experiment	Lesion	Lesion	091012_L-02	Glutamine synthetase OS=Rattus norvegicus GN=Glul PE=1 SV=3	sp|P09606|GLNA_RAT	RAT.fasta	42 268,3	100,0 %	5	5	6	0,0110%	15,5%
My Experiment	Lesion	Lesion	091012_L-02	Uncharacterized protein (Fragment) OS=Rattus norvegicus PE=4 SV=1	tr|F1M9I1|F1M9I1_RAT-DECOY		0,0	95,8 %	2	2	2	0,00367%	0,000%
My Experiment	Lesion	Lesion	091012_L-02	Coronin-1A OS=Rattus norvegicus GN=Coro1a PE=1 SV=3	sp|Q91ZN1|COR1A_RAT	RAT.fasta	51 064,9	99,6 %	1	1	2	0,00367%	3,47%
My Experiment	Lesion	Lesion	091012_L-02	Uncharacterized protein OS=Rattus norvegicus GN=Ranbp2 PE=1 SV=1	tr|D4A054|D4A054_RAT-DECOY		0,0	42,0 %	1	1	1	0,00183%	0,000%
My Experiment	Lesion	Lesion	091012_L-02	Uncharacterized protein OS=Rattus norvegicus PE=4 SV=1	tr|F1LRU2|F1LRU2_RAT-DECOY		0,0	75,3 %	1	1	1	0,00183%	0,000%
My Experiment	Lesion	Lesion	091012_L-02	Coiled-coil domain-containing protein 146 OS=Rattus norvegicus GN=Ccdc146 PE=2 SV=1	sp|Q66H60|CC146_RAT	RAT.fasta	114 649,9	8,2 %	0	0	0	0,000%	0,000%
My Experiment	Lesion	Lesion	091012_L-02	Protein Vps8 OS=Rattus norvegicus GN=Vps8 PE=4 SV=2	tr|D3ZH25|D3ZH25_RAT,tr|D3ZH26|D3ZH26_RAT,tr|D4A5F7|D4A5F7_RAT	RAT.fasta	161 575,8	59,1 %	1	1	1	0,00183%	1,71%
My Experiment	Lesion	Lesion	091012_L-02	Intraflagellar transport protein 172 homolog OS=Rattus norvegicus GN=Ift172 PE=1 SV=1	sp|Q9JKU3|IF172_RAT	RAT.fasta	197 605,5	97,8 %	2	2	3	0,00550%	2,34%
My Experiment	Lesion	Lesion	091012_L-02	Serine protease 23 OS=Rattus norvegicus GN=Prss23 PE=2 SV=1	sp|Q6AY61|PRS23_RAT	RAT.fasta	43 161,1	17,9 %	0	0	0	0,000%	0,000%
My Experiment	Lesion	Lesion	091012_L-02	UDP-glucose:glycoprotein glucosyltransferase 1 OS=Rattus norvegicus GN=Uggt1 PE=1 SV=2	sp|Q9JLA3|UGGG1_RAT	RAT.fasta	176 436,3	92,5 %	2	2	2	0,00367%	2,26%
My Experiment	Lesion	Lesion	091012_L-02	Growth arrest-specific protein 7 OS=Rattus norvegicus GN=Gas7 PE=2 SV=2	sp|O55148|GAS7_RAT-DECOY,tr|F1LR44|F1LR44_RAT-DECOY		0,0	31,3 %	1	1	1	0,00183%	0,000%
My Experiment	Lesion	Lesion	091012_L-02	Elongation factor 1-alpha 2 OS=Rattus norvegicus GN=Eef1a2 PE=2 SV=1	sp|P62632|EF1A2_RAT	RAT.fasta	50 454,6	87,9 %	1	1	1	0,00183%	13,4%
My Experiment	Lesion	Lesion	091012_L-02	Pyridoxine-5'-phosphate oxidase OS=Rattus norvegicus GN=Pnpo PE=1 SV=1	sp|O88794|PNPO_RAT	RAT.fasta	30 184,7	87,3 %	1	1	1	0,00183%	8,05%
My Experiment	Lesion	Lesion	091012_L-02	Apolipoprotein H OS=Rattus norvegicus GN=Apoh PE=2 SV=1	tr|Q5I0M1|Q5I0M1_RAT	RAT.fasta	38 457,3	100,0 %	10	13	18	0,0330%	35,9%
My Experiment	Lesion	Lesion	091012_L-02	Cell surface glycoprotein MUC18 OS=Rattus norvegicus GN=Mcam PE=1 SV=2	sp|Q9EPF2|MUC18_RAT,tr|F1LMH6|F1LMH6_RAT	RAT.fasta	71 325,9	84,6 %	1	1	1	0,00183%	1,85%
My Experiment	Lesion	Lesion	091012_L-02	Septin-7 OS=Rattus norvegicus GN=Sept7 PE=1 SV=1	sp|Q9WVC0|SEPT7_RAT,tr|F1LMC7|F1LMC7_RAT	RAT.fasta	50 508,2	100,0 %	2	2	2	0,00367%	5,73%
My Experiment	Lesion	Lesion	091012_L-02	Macrophage migration inhibitory factor OS=Rattus norvegicus GN=Mif PE=1 SV=4	sp|P30904|MIF_RAT,tr|D3ZE63|D3ZE63_RAT,tr|D4A3P7|D4A3P7_RAT	RAT.fasta	12 658,5	99,2 %	1	1	5	0,00917%	7,83%
My Experiment	Lesion	Lesion	091012_L-02	Similar to phosphatidylinositol-3-phosphate/phosphatidylinositol 5-kinase, type III isoform 2 OS=Rattus norvegicus GN=Pikfyve PE=4 SV=1	tr|D3ZT14|D3ZT14_RAT-DECOY,tr|D3ZYT8|D3ZYT8_RAT-DECOY		0,0	96,2 %	2	2	2	0,00367%	0,000%
My Experiment	Lesion	Lesion	091012_L-02	Protein Cdadc1 OS=Rattus norvegicus GN=Cdadc1 PE=2 SV=2	tr|E9PT98|E9PT98_RAT,tr|E9PTG4|E9PTG4_RAT,tr|F1MAC1|F1MAC1_RAT	RAT.fasta	0,0	99,6 %	2	2	2	0,00367%	10,5%
My Experiment	Lesion	Lesion	091012_L-02	UDP-N-acetylglucosamine--peptide N-acetylglucosaminyltransferase 110 kDa subunit OS=Rattus norvegicus GN=Ogt PE=1 SV=1	sp|P56558|OGT1_RAT-DECOY		0,0	98,9 %	2	2	2	0,00367%	0,000%
My Experiment	Lesion	Lesion	091012_L-02	KDEL motif-containing protein 2 OS=Rattus norvegicus GN=Kdelc2 PE=2 SV=1	sp|Q566E5|KDEL2_RAT	RAT.fasta	58 703,2	94,0 %	2	2	2	0,00367%	8,86%
My Experiment	Lesion	Lesion	091012_L-02	Myosin light polypeptide 6 OS=Rattus norvegicus GN=Myl6 PE=1 SV=3	sp|Q64119|MYL6_RAT,tr|B2GV99|B2GV99_RAT,tr|D3ZCQ5|D3ZCQ5_RAT,tr|D4A2L0|D4A2L0_RAT	RAT.fasta	16 974,9	89,9 %	1	1	1	0,00183%	8,61%
My Experiment	Lesion	Lesion	091012_L-02	Uncharacterized protein OS=Rattus norvegicus GN=Wdr33 PE=4 SV=1	tr|D3Z8Y4|D3Z8Y4_RAT		0,0	99,0 %	2	2	2	0,00367%	0,000%
My Experiment	Lesion	Lesion	091012_L-02	Extracellular link domain-containing 1 (Predicted) OS=Rattus norvegicus GN=Lyve1 PE=4 SV=1	tr|D3ZD19|D3ZD19_RAT	RAT.fasta	37 267,0	99,1 %	2	2	2	0,00367%	6,12%
My Experiment	Lesion	Lesion	091012_L-02	Isoform 2 of Dynein heavy chain 1, axonemal OS=Rattus norvegicus GN=Dnah1	sp|Q63164-2|DYH1_RAT,sp|Q63164|DYH1_RAT,tr|D3ZRN8|D3ZRN8_RAT,tr|F1LRD9|F1LRD9_RAT	RAT.fasta	515 026,6	99,8 %	3	3	3	0,00550%	1,55%
My Experiment	Lesion	Lesion	091012_L-02	Isoform Kidney of Band 3 anion transport protein OS=Rattus norvegicus GN=Slc4a1	sp|P23562-2|B3AT_RAT,sp|P23562|B3AT_RAT	RAT.fasta	103 177,5	99,9 %	2	2	2	0,00367%	3,66%
My Experiment	Lesion	Lesion	091012_L-02	Neurotrimin OS=Rattus norvegicus GN=Ntm PE=1 SV=1	sp|Q62718|NTRI_RAT	RAT.fasta	37 997,6	100,0 %	3	3	4	0,00734%	16,0%
My Experiment	Lesion	Lesion	091012_L-02	Ubiquitin-60S ribosomal protein L40 OS=Rattus norvegicus GN=Uba52 PE=1 SV=2	sp|P62986|RL40_RAT	RAT.fasta	14 728,9	100,0 %	4	5	9	0,0165%	31,2%
My Experiment	Lesion	Lesion	091012_L-02	Phospholipase D1 OS=Rattus norvegicus GN=Pld1 PE=1 SV=3	sp|P70496|PLD1_RAT-DECOY,tr|F1LMG4|F1LMG4_RAT-DECOY		0,0	86,5 %	2	2	2	0,00367%	0,000%
My Experiment	Lesion	Lesion	091012_L-02	Isoform 2 of Serine/threonine-protein kinase DCLK2 OS=Rattus norvegicus GN=Dclk2	sp|Q5MPA9-2|DCLK2_RAT,sp|Q5MPA9-3|DCLK2_RAT,sp|Q5MPA9|DCLK2_RAT	RAT.fasta	84 017,7	29,5 %	1	1	1	0,00183%	2,24%
My Experiment	Lesion	Lesion	091012_L-02	Uncharacterized protein (Fragment) OS=Rattus norvegicus PE=4 SV=1	tr|F1LV08|F1LV08_RAT		0,0	100,0 %	2	3	5	0,00917%	0,000%
My Experiment	Lesion	Lesion	091012_L-02	Caseinolytic peptidase B protein homolog OS=Rattus norvegicus GN=Clpb PE=2 SV=1	sp|Q9WTT2|CLPB_RAT-DECOY		0,0	99,2 %	2	2	2	0,00367%	0,000%
My Experiment	Lesion	Lesion	091012_L-02	Plectin (Fragment) OS=Rattus norvegicus GN=Plec PE=2 SV=2	tr|D4A323|D4A323_RAT,tr|F1MAL6|F1MAL6_RAT,tr|Q6S395|Q6S395_RAT,tr|Q6S396|Q6S396_RAT,tr|Q6S398|Q6S398_RAT,tr|Q6S3A0|Q6S3A0_RAT,tr|Q6S3A3|Q6S3A3_RAT	RAT.fasta	0,0	100,0 %	28	31	42	0,0771%	8,32%
My Experiment	Lesion	Lesion	091012_L-02	Neurofilament medium polypeptide OS=Rattus norvegicus GN=Nefm PE=1 SV=4	sp|P12839|NFM_RAT	RAT.fasta	95 790,7	100,0 %	33	48	81	0,149%	41,3%
My Experiment	Lesion	Lesion	091012_L-02	Thioredoxin reductase 1, cytoplasmic OS=Rattus norvegicus GN=Txnrd1 PE=1 SV=4	sp|O89049|TRXR1_RAT-DECOY		0,0	96,3 %	2	2	2	0,00367%	0,000%
My Experiment	Lesion	Lesion	091012_L-02	Uncharacterized protein (Fragment) OS=Rattus norvegicus GN=Erp44 PE=4 SV=1	tr|F1M396|F1M396_RAT-DECOY,tr|Q5VLR5|Q5VLR5_RAT-DECOY		0,0	72,3 %	1	1	1	0,00183%	0,000%
My Experiment	Lesion	Lesion	091012_L-02	Uncharacterized protein (Fragment) OS=Rattus norvegicus PE=4 SV=1	tr|F1M135|F1M135_RAT-DECOY		0,0	12,0 %	0	0	0	0,000%	0,000%
My Experiment	Lesion	Lesion	091012_L-02	Uncharacterized protein OS=Rattus norvegicus GN=Sec63 PE=4 SV=1	tr|D3ZBN7|D3ZBN7_RAT-DECOY,tr|D4A2Z6|D4A2Z6_RAT-DECOY		0,0	70,1 %	1	1	1	0,00183%	0,000%
My Experiment	Lesion	Lesion	091012_L-02	Uncharacterized protein OS=Rattus norvegicus GN=Scel PE=4 SV=1	tr|F1LSY4|F1LSY4_RAT		0,0	51,5 %	1	1	1	0,00183%	0,000%
My Experiment	Lesion	Lesion	091012_L-02	Uncharacterized protein OS=Rattus norvegicus GN=Cit PE=4 SV=1	tr|E9PSL7|E9PSL7_RAT-DECOY,tr|F1MAI4|F1MAI4_RAT-DECOY		0,0	93,4 %	2	2	2	0,00367%	0,000%
My Experiment	Lesion	Lesion	091012_L-02	60S acidic ribosomal protein P2 OS=Rattus norvegicus GN=Rplp2 PE=1 SV=2	sp|P02401|RLA2_RAT,tr|D4A4D5|D4A4D5_RAT	RAT.fasta	11 692,3	100,0 %	5	5	6	0,0110%	53,9%
My Experiment	Lesion	Lesion	091012_L-02	Protein LOC100910636 (Fragment) OS=Rattus norvegicus GN=LOC100910636 PE=4 SV=2	tr|F1LT90|F1LT90_RAT	RAT.fasta	69 690,5	36,4 %	1	1	2	0,00367%	3,06%
My Experiment	Lesion	Lesion	091012_L-02	Uncharacterized protein (Fragment) OS=Rattus norvegicus GN=Rap1gds1 PE=4 SV=1	tr|F1M8Z9|F1M8Z9_RAT		0,0	99,2 %	1	1	1	0,00183%	0,000%
My Experiment	Lesion	Lesion	091012_L-02	Sodium leak channel non-selective protein OS=Rattus norvegicus GN=Nalcn PE=2 SV=1	sp|Q6Q760|NALCN_RAT-DECOY		0,0	85,4 %	2	2	2	0,00367%	0,000%
My Experiment	Lesion	Lesion	091012_L-02	Protein Sptlc3 OS=Rattus norvegicus GN=Sptlc3 PE=3 SV=1	tr|D4A9V0|D4A9V0_RAT	RAT.fasta	63 693,2	99,2 %	2	2	2	0,00367%	10,7%
My Experiment	Lesion	Lesion	091012_L-02	Uncharacterized protein OS=Rattus norvegicus GN=Zbtb11 PE=4 SV=1	tr|D3ZDP9|D3ZDP9_RAT-DECOY		0,0	97,9 %	2	2	2	0,00367%	0,000%
My Experiment	Lesion	Lesion	091012_L-02	Uncharacterized protein OS=Rattus norvegicus GN=Taf2 PE=4 SV=1	tr|F1LNY6|F1LNY6_RAT-DECOY		0,0	100,0 %	3	3	3	0,00550%	0,000%
My Experiment	Lesion	Lesion	091012_L-02	E3 ubiquitin-protein ligase UBR4 OS=Rattus norvegicus GN=Ubr4 PE=2 SV=2	sp|Q2TL32|UBR4_RAT-DECOY,tr|D3ZP30|D3ZP30_RAT-DECOY,tr|D3ZZA2|D3ZZA2_RAT-DECOY,tr|F1LQI5|F1LQI5_RAT-DECOY		0,0	96,8 %	3	3	3	0,00550%	0,000%
My Experiment	Lesion	Lesion	091012_L-02	Clathrin heavy chain 1 OS=Rattus norvegicus GN=Cltc PE=2 SV=1	sp|P11442|CLH_RAT,tr|D4AD25|D4AD25_RAT,tr|F1M779|F1M779_RAT	RAT.fasta	0,0	100,0 %	10	10	12	0,0220%	8,12%
My Experiment	Lesion	Lesion	091012_L-02	Mannose receptor, C type 1 (Predicted) OS=Rattus norvegicus GN=Mrc1 PE=4 SV=2	tr|D3ZAM0|D3ZAM0_RAT,tr|D3ZD31|D3ZD31_RAT	RAT.fasta	0,0	99,2 %	2	2	2	0,00367%	1,85%
My Experiment	Lesion	Lesion	091012_L-02	Nidogen-1 OS=Rattus norvegicus GN=Nid1 PE=2 SV=1	tr|F1LM84|F1LM84_RAT	RAT.fasta	137 037,9	100,0 %	2	2	3	0,00550%	2,73%
My Experiment	Lesion	Lesion	091012_L-02	Leucine-rich repeat-containing protein 41 OS=Rattus norvegicus GN=Lrrc41 PE=2 SV=1	sp|Q5M9H1|LRC41_RAT-DECOY		0,0	87,7 %	2	2	2	0,00367%	0,000%
My Experiment	Lesion	Lesion	091012_L-02	Fascin OS=Rattus norvegicus GN=Fscn1 PE=1 SV=2	sp|P85845|FSCN1_RAT	RAT.fasta	54 491,2	100,0 %	3	3	4	0,00734%	10,5%
My Experiment	Lesion	Lesion	091012_L-02	Histone H2A OS=Rattus norvegicus GN=H2afx PE=3 SV=1	tr|D3ZXP3|D3ZXP3_RAT	RAT.fasta	15 115,1	99,2 %	1	1	1	0,00183%	32,2%
My Experiment	Lesion	Lesion	091012_L-02	Histone H2A.J OS=Rattus norvegicus GN=H2afj PE=2 SV=1	sp|A9UMV8|H2AJ_RAT,sp|P0C169|H2A1C_RAT,sp|P0C170|H2A1E_RAT,sp|Q4FZT6|H2A3_RAT,tr|D3ZVK7|D3ZVK7_RAT,tr|D3ZZ29|D3ZZ29_RAT	RAT.fasta	14 106,0	100,0 %	6	8	11	0,0202%	36,4%
My Experiment	Lesion	Lesion	091012_L-02	Uncharacterized protein OS=Rattus norvegicus GN=LOC100911249 PE=4 SV=2	tr|D3ZI48|D3ZI48_RAT	RAT.fasta	21 257,3	99,4 %	2	3	6	0,0110%	0,000%
My Experiment	Lesion	Lesion	091012_L-02	Myosin-9 OS=Rattus norvegicus GN=Myh9 PE=1 SV=3	sp|Q62812|MYH9_RAT	RAT.fasta	226 343,8	100,0 %	5	5	6	0,0110%	3,31%
My Experiment	Lesion	Lesion	091012_L-02	Isoform 2 of Dynamin-1-like protein OS=Rattus norvegicus GN=Dnm1l	sp|O35303-2|DNM1L_RAT-DECOY,sp|O35303-3|DNM1L_RAT-DECOY,sp|O35303-4|DNM1L_RAT-DECOY,sp|O35303-5|DNM1L_RAT-DECOY,sp|O35303-6|DNM1L_RAT-DECOY,sp|O35303|DNM1L_RAT-DECOY,tr|D3ZWE4|D3ZWE4_RAT-DECOY,tr|D4ABS2|D4ABS2_RAT-DECOY		0,0	99,2 %	2	3	3	0,00550%	0,000%
My Experiment	Lesion	Lesion	091012_L-02	Isoform 2 of Synaptotagmin-like protein 4 OS=Rattus norvegicus GN=Sytl4	sp|Q8VHQ7-2|SYTL4_RAT-DECOY,sp|Q8VHQ7|SYTL4_RAT-DECOY,tr|D3ZTZ2|D3ZTZ2_RAT-DECOY,tr|D4A6M7|D4A6M7_RAT-DECOY		0,0	97,6 %	2	2	2	0,00367%	0,000%
My Experiment	Lesion	Lesion	091012_L-02	Protein LOC680913 OS=Rattus norvegicus GN=LOC680913 PE=4 SV=1	tr|D3ZYH9|D3ZYH9_RAT,tr|D4ADV1|D4ADV1_RAT	RAT.fasta	31 015,5	93,8 %	3	3	3	0,00550%	23,6%
My Experiment	Lesion	Lesion	091012_L-02	Vascular endothelial growth factor receptor 2 OS=Rattus norvegicus GN=Kdr PE=1 SV=1	sp|O08775|VGFR2_RAT-DECOY		0,0	99,3 %	2	2	2	0,00367%	0,000%
My Experiment	Lesion	Lesion	091012_L-02	Protein Myh13 OS=Rattus norvegicus GN=Myh13 PE=2 SV=2	tr|F1M789|F1M789_RAT,tr|F1M7Q6|F1M7Q6_RAT	RAT.fasta	222 664,4	95,4 %	2	2	2	0,00367%	1,92%
My Experiment	Lesion	Lesion	091012_L-02	Histone-lysine N-methyltransferase PRDM9 OS=Rattus norvegicus GN=Prdm9 PE=3 SV=1	sp|P0C6Y7|PRDM9_RAT-DECOY		0,0	92,7 %	2	2	2	0,00367%	0,000%
My Experiment	Lesion	Lesion	091012_L-02	Protein Psat1 OS=Rattus norvegicus GN=Psat1 PE=2 SV=2	tr|D3ZHJ1|D3ZHJ1_RAT,tr|E9PSV5|E9PSV5_RAT	RAT.fasta	40 490,9	97,8 %	1	1	1	0,00183%	3,78%
My Experiment	Lesion	Lesion	091012_L-02	SPARC-like protein 1 OS=Rattus norvegicus GN=Sparcl1 PE=2 SV=1	sp|P24054|SPRL1_RAT	RAT.fasta	70 633,8	96,4 %	1	1	1	0,00183%	3,31%
My Experiment	Lesion	Lesion	091012_L-02	Uncharacterized protein OS=Rattus norvegicus GN=LOC679974 PE=4 SV=1	tr|D3ZCE6|D3ZCE6_RAT		0,0	100,0 %	4	5	7	0,0128%	0,000%
My Experiment	Lesion	Lesion	091012_L-02	Protein Abca12 OS=Rattus norvegicus GN=Abca12 PE=4 SV=2	tr|D3ZPI6|D3ZPI6_RAT,tr|D4A7J3|D4A7J3_RAT	RAT.fasta	95 390,2	66,3 %	1	1	1	0,00183%	0,000%
My Experiment	Lesion	Lesion	091012_L-02	Protein Vwa8 (Fragment) OS=Rattus norvegicus GN=Vwa8 PE=4 SV=2	tr|D3ZIN5|D3ZIN5_RAT	RAT.fasta	150 284,8	53,6 %	1	1	1	0,00183%	0,000%
My Experiment	Lesion	Lesion	091012_L-02	Isoform 2 of Agrin OS=Rattus norvegicus GN=Agrn	sp|P25304-2|AGRIN_RAT,sp|P25304-3|AGRIN_RAT,sp|P25304-4|AGRIN_RAT,sp|P25304-5|AGRIN_RAT,sp|P25304|AGRIN_RAT,tr|D3ZJS7|D3ZJS7_RAT,tr|D3ZUV7|D3ZUV7_RAT,tr|D3ZV12|D3ZV12_RAT,tr|D4A2F1|D4A2F1_RAT,tr|D4A551|D4A551_RAT,tr|D4A668|D4A668_RAT,tr|F1LPF2|F1LPF2_RAT,tr|F1M199|F1M199_RAT	RAT.fasta	208 638,9	100,0 %	2	2	2	0,00367%	1,59%
My Experiment	Lesion	Lesion	091012_L-02	Protein Col4a1 OS=Rattus norvegicus GN=Col4a1 PE=2 SV=1	tr|F1MA59|F1MA59_RAT	RAT.fasta	160 614,4	9,6 %	0	0	0	0,000%	0,000%
My Experiment	Lesion	Lesion	091012_L-02	Secernin-1 OS=Rattus norvegicus GN=Scrn1 PE=1 SV=1	sp|Q6AY84|SCRN1_RAT	RAT.fasta	46 396,0	100,0 %	5	6	8	0,0147%	17,9%
My Experiment	Lesion	Lesion	091012_L-02	Ryanodine receptor 2 OS=Rattus norvegicus GN=Ryr2 PE=2 SV=2	tr|F1LS89|F1LS89_RAT	RAT.fasta	549 891,4	96,9 %	1	1	1	0,00183%	0,000%
My Experiment	Lesion	Lesion	091012_L-02	Protein Mga OS=Rattus norvegicus GN=Mga PE=2 SV=2	tr|D4A6F9|D4A6F9_RAT	RAT.fasta	320 827,8	85,5 %	2	2	2	0,00367%	1,16%
My Experiment	Lesion	Lesion	091012_L-02	Coiled-coil domain-containing protein 39 OS=Rattus norvegicus GN=Ccdc39 PE=3 SV=1	sp|D3Z8K2|CCD39_RAT-DECOY		0,0	55,0 %	0	0	0	0,000%	0,000%
My Experiment	Lesion	Lesion	091012_L-02	Uncharacterized protein (Fragment) OS=Rattus norvegicus PE=4 SV=1	tr|F1LQH0|F1LQH0_RAT-DECOY,tr|F1M705|F1M705_RAT-DECOY		0,0	89,8 %	2	2	2	0,00367%	0,000%
My Experiment	Lesion	Lesion	091012_L-02	Uncharacterized protein (Fragment) OS=Rattus norvegicus GN=Serpinf1 PE=3 SV=1	tr|F1LSW0|F1LSW0_RAT		0,0	100,0 %	2	2	3	0,00550%	0,000%
My Experiment	Lesion	Lesion	091012_L-02	DnaJ homolog subfamily A member 2 OS=Rattus norvegicus GN=Dnaja2 PE=2 SV=1	sp|O35824|DNJA2_RAT-DECOY,tr|Q5M9H7|Q5M9H7_RAT-DECOY		0,0	95,0 %	2	2	3	0,00550%	0,000%
My Experiment	Lesion	Lesion	091012_L-02	Actin, alpha cardiac muscle 1 OS=Rattus norvegicus GN=Actc1 PE=2 SV=1	sp|P68035|ACTC_RAT	RAT.fasta	42 020,1	100,0 %	3	3	5	0,00917%	39,8%
My Experiment	Lesion	Lesion	091012_L-02	Leukotriene A-4 hydrolase OS=Rattus norvegicus GN=Lta4h PE=2 SV=1	tr|Q499P2|Q499P2_RAT	RAT.fasta	69 090,1	13,3 %	0	0	0	0,000%	0,000%
My Experiment	Lesion	Lesion	091012_L-02	Cell division control protein 42 homolog OS=Rattus norvegicus GN=Cdc42 PE=1 SV=2	sp|Q8CFN2|CDC42_RAT	RAT.fasta	21 258,8	100,0 %	2	2	2	0,00367%	11,0%
My Experiment	Lesion	Lesion	091012_L-02	Calcium/calmodulin-dependent protein kinase type II subunit gamma OS=Rattus norvegicus GN=Camk2g PE=2 SV=1	sp|P11730|KCC2G_RAT,tr|F1LMC3|F1LMC3_RAT	RAT.fasta	59 038,9	100,0 %	2	2	2	0,00367%	8,54%
My Experiment	Lesion	Lesion	091012_L-02	Cytochrome P450 4A2 OS=Rattus norvegicus GN=Cyp4a2 PE=1 SV=2	sp|P20816|CP4A2_RAT	RAT.fasta	57 970,9	69,0 %	1	1	1	0,00183%	5,95%
My Experiment	Lesion	Lesion	091012_L-02	Pyruvate kinase isozymes M1/M2 OS=Rattus norvegicus GN=Pkm PE=1 SV=3	sp|P11980|KPYM_RAT	RAT.fasta	57 818,6	100,0 %	33	45	62	0,114%	65,7%
My Experiment	Lesion	Lesion	091012_L-02	Superoxide dismutase [Mn], mitochondrial OS=Rattus norvegicus GN=Sod2 PE=1 SV=2	sp|P07895|SODM_RAT	RAT.fasta	24 674,3	100,0 %	5	5	5	0,00917%	39,6%
My Experiment	Lesion	Lesion	091012_L-02	Protein Dnah5 (Fragment) OS=Rattus norvegicus GN=Dnah5 PE=4 SV=2	tr|F1LNS7|F1LNS7_RAT	RAT.fasta	332 831,2	99,8 %	3	3	3	0,00550%	1,47%
My Experiment	Lesion	Lesion	091012_L-02	Protein Ercc4 OS=Rattus norvegicus GN=Ercc4 PE=2 SV=2	tr|D3ZT95|D3ZT95_RAT,tr|F1LWJ0|F1LWJ0_RAT	RAT.fasta	103 955,1	97,7 %	2	2	2	0,00367%	5,02%
My Experiment	Lesion	Lesion	091012_L-02	Protein Wnk2 OS=Rattus norvegicus GN=Wnk2 PE=4 SV=2	tr|D3ZMJ7|D3ZMJ7_RAT,tr|D3ZQ75|D3ZQ75_RAT,tr|D3ZQJ9|D3ZQJ9_RAT,tr|D4A5L1|D4A5L1_RAT,tr|D4AAZ4|D4AAZ4_RAT	RAT.fasta	0,0	94,6 %	2	2	2	0,00367%	2,23%
My Experiment	Lesion	Lesion	091012_L-02	Sodium channel protein type 2 subunit alpha OS=Rattus norvegicus GN=Scn2a PE=1 SV=1	sp|P04775|SCN2A_RAT	RAT.fasta	227 882,8	89,5 %	2	2	2	0,00367%	1,30%
My Experiment	Lesion	Lesion	091012_L-02	Uncharacterized protein OS=Rattus norvegicus PE=4 SV=1	tr|D4A9F1|D4A9F1_RAT-DECOY		0,0	94,7 %	2	2	2	0,00367%	0,000%
My Experiment	Lesion	Lesion	091012_L-02	Uncharacterized protein OS=Rattus norvegicus GN=Acaca PE=4 SV=1	tr|F1LP35|F1LP35_RAT		0,0	39,4 %	1	1	1	0,00183%	0,000%
My Experiment	Lesion	Lesion	091012_L-02	Mannose receptor, C type 2 (Predicted) OS=Rattus norvegicus GN=Pla2r1 PE=4 SV=2	tr|F1LUZ3|F1LUZ3_RAT,tr|F1M495|F1M495_RAT	RAT.fasta	0,0	95,5 %	2	2	2	0,00367%	2,94%
My Experiment	Lesion	Lesion	091012_L-02	Keratin, type II cytoskeletal 6A OS=Rattus norvegicus GN=Krt6a PE=1 SV=1	sp|Q4FZU2|K2C6A_RAT	RAT.fasta	59 250,6	99,2 %	1	1	2	0,00367%	3,99%
My Experiment	Lesion	Lesion	091012_L-02	Mannose-6-phosphate isomerase OS=Rattus norvegicus GN=Mpi PE=2 SV=1	sp|Q68FX1|MPI_RAT	RAT.fasta	46 425,1	85,1 %	1	1	1	0,00183%	3,55%
My Experiment	Lesion	Lesion	091012_L-02	Fibronectin OS=Rattus norvegicus GN=Fn1 PE=2 SV=2	tr|F1LST1|F1LST1_RAT	RAT.fasta	202 546,0	100,0 %	33	40	67	0,123%	21,0%
My Experiment	Lesion	Lesion	091012_L-02	Uncharacterized protein (Fragment) OS=Rattus norvegicus PE=4 SV=1	tr|F1LVA9|F1LVA9_RAT-DECOY		0,0	99,2 %	2	2	2	0,00367%	0,000%
My Experiment	Lesion	Lesion	091012_L-02	Transgelin OS=Rattus norvegicus GN=Tagln PE=1 SV=2	sp|P31232|TAGL_RAT-DECOY		0,0	89,9 %	2	2	2	0,00367%	0,000%
My Experiment	Lesion	Lesion	091012_L-02	ATP synthase subunit beta, mitochondrial OS=Rattus norvegicus GN=Atp5b PE=1 SV=2	sp|P10719|ATPB_RAT	RAT.fasta	56 354,3	100,0 %	6	6	7	0,0128%	17,0%
My Experiment	Lesion	Lesion	091012_L-02	Histone acetyltransferase KAT8 OS=Rattus norvegicus GN=Kat8 PE=2 SV=1	sp|Q5XI06|KAT8_RAT	RAT.fasta	52 632,7	22,6 %	0	0	0	0,000%	0,000%
My Experiment	Lesion	Lesion	091012_L-02	Uncharacterized protein OS=Rattus norvegicus PE=4 SV=1	tr|D4A7Y3|D4A7Y3_RAT-DECOY		0,0	97,0 %	2	2	2	0,00367%	0,000%
My Experiment	Lesion	Lesion	091012_L-02	Protein kinase C epsilon type OS=Rattus norvegicus GN=Prkce PE=2 SV=2	tr|F1LMV8|F1LMV8_RAT	RAT.fasta	82 996,7	90,9 %	2	2	2	0,00367%	6,25%
My Experiment	Lesion	Lesion	091012_L-02	Ras GTPase-activating protein 1 OS=Rattus norvegicus GN=Rasa1 PE=2 SV=1	sp|P50904|RASA1_RAT-DECOY		0,0	99,1 %	2	2	2	0,00367%	0,000%
My Experiment	Lesion	Lesion	091012_L-02	Thymosin beta-4 OS=Rattus norvegicus GN=Tmsb4x PE=1 SV=2	sp|P62329|TYB4_RAT	RAT.fasta	5 052,9	100,0 %	4	8	17	0,0312%	56,8%
My Experiment	Lesion	Lesion	091012_L-02	Uncharacterized protein (Fragment) OS=Rattus norvegicus GN=Cfl1 PE=4 SV=1	tr|F1M510|F1M510_RAT		0,0	100,0 %	11	15	21	0,0385%	0,000%
My Experiment	Lesion	Lesion	091012_L-02	Fatty acid-binding protein, heart OS=Rattus norvegicus GN=Fabp3 PE=1 SV=2	sp|P07483|FABPH_RAT	RAT.fasta	14 774,8	98,4 %	1	2	3	0,00550%	15,0%
My Experiment	Lesion	Lesion	091012_L-02	Importin 9 (Predicted) OS=Rattus norvegicus GN=Ipo9 PE=4 SV=2	tr|D4A857|D4A857_RAT	RAT.fasta	116 013,0	98,5 %	2	2	2	0,00367%	4,03%
My Experiment	Lesion	Lesion	091012_L-02	Major prion protein OS=Rattus norvegicus GN=Prnp PE=1 SV=2	sp|P13852|PRIO_RAT	RAT.fasta	27 803,6	99,2 %	1	1	2	0,00367%	4,72%
My Experiment	Lesion	Lesion	091012_L-02	Isoform 2 of Teneurin-2 OS=Rattus norvegicus GN=Tenm2	sp|Q9R1K2-2|TEN2_RAT,sp|Q9R1K2-3|TEN2_RAT,sp|Q9R1K2-4|TEN2_RAT,sp|Q9R1K2|TEN2_RAT,tr|F1LZR3|F1LZR3_RAT,tr|F1M0Y7|F1M0Y7_RAT,tr|F1M8Q3|F1M8Q3_RAT,tr|F1M939|F1M939_RAT	RAT.fasta	307 475,1	37,5 %	1	1	1	0,00183%	1,16%
My Experiment	Lesion	Lesion	091012_L-02	Brevican core protein OS=Rattus norvegicus GN=Bcan PE=1 SV=2	sp|P55068|PGCB_RAT	RAT.fasta	96 057,1	100,0 %	8	8	10	0,0183%	13,4%
My Experiment	Lesion	Lesion	091012_L-02	Spectrin alpha chain, brain OS=Rattus norvegicus GN=Sptan1 PE=1 SV=2	sp|P16086|SPTA2_RAT		0,0	100,0 %	55	67	83	0,152%	0,000%
My Experiment	Lesion	Lesion	091012_L-02	60S ribosomal protein L7 OS=Rattus norvegicus GN=Rpl7 PE=2 SV=1	tr|B0K031|B0K031_RAT	RAT.fasta	30 315,0	96,4 %	1	1	1	0,00183%	7,31%
My Experiment	Lesion	Lesion	091012_L-02	Sodium/potassium-transporting ATPase subunit alpha-2 OS=Rattus norvegicus GN=Atp1a2 PE=1 SV=1	sp|P06686|AT1A2_RAT	RAT.fasta	112 220,7	100,0 %	5	5	7	0,0128%	19,1%
My Experiment	Lesion	Lesion	091012_L-02	Eukaryotic translation initiation factor 3 subunit A OS=Rattus norvegicus GN=Eif3a PE=2 SV=2	sp|Q1JU68|EIF3A_RAT-DECOY,tr|F1LRG1|F1LRG1_RAT-DECOY		0,0	74,3 %	1	1	1	0,00183%	0,000%
My Experiment	Lesion	Lesion	091012_L-02	Actin related protein 2/3 complex, subunit 4 (Predicted), isoform CRA_a OS=Rattus norvegicus GN=Arpc4 PE=2 SV=1	tr|B2RZ72|B2RZ72_RAT-DECOY		0,0	98,9 %	3	3	3	0,00550%	0,000%
My Experiment	Lesion	Lesion	091012_L-02	Uncharacterized protein OS=Rattus norvegicus PE=4 SV=1	tr|D4ADG6|D4ADG6_RAT-DECOY		0,0	55,5 %	2	2	2	0,00367%	0,000%
My Experiment	Lesion	Lesion	091012_L-02	Platelet-activating factor acetylhydrolase IB subunit beta OS=Rattus norvegicus GN=Pafah1b2 PE=1 SV=1	sp|O35264|PA1B2_RAT	RAT.fasta	25 581,6	96,4 %	1	1	1	0,00183%	3,93%
My Experiment	Lesion	Lesion	091012_L-02	Protein Ercc6l2 OS=Rattus norvegicus GN=Ercc6l2 PE=2 SV=1	tr|D3ZPU4|D3ZPU4_RAT	RAT.fasta	172 979,4	99,7 %	3	3	3	0,00550%	3,98%
My Experiment	Lesion	Lesion	091012_L-02	Uncharacterized protein OS=Rattus norvegicus GN=Bat2l PE=4 SV=1	tr|D3ZZ51|D3ZZ51_RAT-DECOY		0,0	22,5 %	0	0	0	0,000%	0,000%
My Experiment	Lesion	Lesion	091012_L-02	Prolargin OS=Rattus norvegicus GN=Prelp PE=2 SV=1	sp|Q9EQP5|PRELP_RAT	RAT.fasta	43 182,1	90,5 %	2	2	2	0,00367%	8,49%
My Experiment	Lesion	Lesion	091012_L-02	Protein 9330101J02Rik OS=Rattus norvegicus GN=RGD1559985 PE=4 SV=2	tr|D3Z8S9|D3Z8S9_RAT	RAT.fasta	112 512,7	99,0 %	2	2	2	0,00367%	1,01%
My Experiment	Lesion	Lesion	091012_L-02	Microtubule-associated protein OS=Rattus norvegicus GN=Map4 PE=4 SV=1	tr|D3ZHX8|D3ZHX8_RAT-DECOY,tr|F1LQB5|F1LQB5_RAT-DECOY		0,0	37,7 %	0	0	0	0,000%	0,000%
My Experiment	Lesion	Lesion	091012_L-02	F-actin-capping protein subunit alpha-1 OS=Rattus norvegicus GN=Capza1 PE=1 SV=1	sp|B2GUZ5|CAZA1_RAT,tr|F8WFI5|F8WFI5_RAT	RAT.fasta	32 910,0	99,1 %	2	2	3	0,00550%	8,74%
My Experiment	Lesion	Lesion	091012_L-02	Protein Whsc1 OS=Rattus norvegicus GN=Whsc1 PE=2 SV=2	tr|D4A9J4|D4A9J4_RAT	RAT.fasta	150 411,4	92,5 %	2	2	2	0,00367%	3,05%
My Experiment	Lesion	Lesion	091012_L-02	Protein Ube2l3 OS=Rattus norvegicus GN=Ube2l3 PE=2 SV=1	tr|B2RZA9|B2RZA9_RAT,tr|F1LTT5|F1LTT5_RAT	RAT.fasta	17 862,3	100,0 %	6	6	6	0,0110%	57,8%
My Experiment	Lesion	Lesion	091012_L-02	Glutathione peroxidase 1 OS=Rattus norvegicus GN=Gpx1 PE=1 SV=4	sp|P04041|GPX1_RAT	RAT.fasta	22 305,9	100,0 %	3	3	3	0,00550%	23,9%
My Experiment	Lesion	Lesion	091012_L-02	Uncharacterized protein OS=Rattus norvegicus GN=Tex15 PE=4 SV=1	tr|D3ZYB8|D3ZYB8_RAT-DECOY		0,0	47,8 %	1	1	1	0,00183%	0,000%
My Experiment	Lesion	Lesion	091012_L-02	Ras-related protein Rab-34 OS=Rattus norvegicus GN=Rab34 PE=2 SV=1	sp|Q5U1Y1|RAB34_RAT-DECOY		0,0	92,3 %	2	2	2	0,00367%	0,000%
My Experiment	Lesion	Lesion	091012_L-02	Glucose-6-phosphate isomerase OS=Rattus norvegicus GN=Gpi PE=1 SV=1	sp|Q6P6V0|G6PI_RAT	RAT.fasta	62 829,3	100,0 %	15	23	29	0,0532%	35,7%
My Experiment	Lesion	Lesion	091012_L-02	Uncharacterized protein OS=Rattus norvegicus GN=Ddx58 PE=4 SV=1	tr|D3ZLR7|D3ZLR7_RAT-DECOY,tr|D4ADT6|D4ADT6_RAT-DECOY		0,0	94,9 %	2	2	2	0,00367%	0,000%
My Experiment	Lesion	Lesion	091012_L-02	Uncharacterized protein (Fragment) OS=Rattus norvegicus PE=4 SV=1	tr|F1M8C9|F1M8C9_RAT-DECOY		0,0	98,9 %	3	3	3	0,00550%	0,000%
My Experiment	Lesion	Lesion	091012_L-02	Uncharacterized protein (Fragment) OS=Rattus norvegicus GN=Sptbn1 PE=4 SV=1	tr|F1LRX5|F1LRX5_RAT-DECOY		0,0	75,1 %	1	1	1	0,00183%	0,000%
My Experiment	Lesion	Lesion	091012_L-02	Synaptotagmin-11 OS=Rattus norvegicus GN=Syt11 PE=2 SV=2	sp|O08835|SYT11_RAT	RAT.fasta	48 268,4	95,4 %	2	2	2	0,00367%	6,05%
My Experiment	Lesion	Lesion	091012_L-02	Guanine deaminase OS=Rattus norvegicus GN=Gda PE=1 SV=1	sp|Q9WTT6|GUAD_RAT,tr|Q9JKB7|Q9JKB7_RAT	RAT.fasta	51 016,8	100,0 %	13	14	16	0,0294%	39,4%
My Experiment	Lesion	Lesion	091012_L-02	Uncharacterized protein (Fragment) OS=Rattus norvegicus GN=Fkbp1a PE=3 SV=1	tr|F1M1T3|F1M1T3_RAT		0,0	100,0 %	4	4	6	0,0110%	0,000%
My Experiment	Lesion	Lesion	091012_L-02	Uncharacterized protein (Fragment) OS=Rattus norvegicus GN=Parp8 PE=4 SV=1	tr|F1M9T2|F1M9T2_RAT-DECOY		0,0	92,7 %	2	2	2	0,00367%	0,000%
My Experiment	Lesion	Lesion	091012_L-02	Protein LOC100912795 OS=Rattus norvegicus GN=Troap PE=4 SV=1	tr|D3ZLZ9|D3ZLZ9_RAT	RAT.fasta	71 727,8	80,6 %	2	2	2	0,00367%	2,83%
My Experiment	Lesion	Lesion	091012_L-02	Uncharacterized protein OS=Rattus norvegicus PE=4 SV=1	tr|F1LQS9|F1LQS9_RAT-DECOY		0,0	89,6 %	2	2	2	0,00367%	0,000%
My Experiment	Lesion	Lesion	091012_L-02	Transcriptional activator protein Pur-alpha OS=Rattus norvegicus GN=Pura PE=2 SV=2	tr|F1LPS8|F1LPS8_RAT	RAT.fasta	33 737,1	100,0 %	2	2	3	0,00550%	11,6%
My Experiment	Lesion	Lesion	091012_L-02	Protein Dnah2 (Fragment) OS=Rattus norvegicus GN=Dnah2 PE=2 SV=2	tr|F1LSE0|F1LSE0_RAT	RAT.fasta	502 041,2	97,2 %	2	2	2	0,00367%	1,12%
My Experiment	Lesion	Lesion	091012_L-02	Protein Ncam2 (Fragment) OS=Rattus norvegicus GN=Ncam2 PE=2 SV=2	tr|F1M8G9|F1M8G9_RAT	RAT.fasta	91 166,5	98,0 %	2	2	2	0,00367%	4,27%
My Experiment	Lesion	Lesion	091012_L-02	Isoform 2 of Tropomyosin beta chain OS=Rattus norvegicus GN=Tpm2	sp|P58775-2|TPM2_RAT,tr|F1LRB1|F1LRB1_RAT	RAT.fasta	32 958,6	85,6 %	1	1	1	0,00183%	25,0%
My Experiment	Lesion	Lesion	091012_L-02	Isoform 2 of Gelsolin OS=Rattus norvegicus GN=Gsn	sp|Q68FP1-2|GELS_RAT,sp|Q68FP1|GELS_RAT	RAT.fasta	86 067,9	100,0 %	7	7	7	0,0128%	13,1%
My Experiment	Lesion	Lesion	091012_L-02	Importin subunit beta-1 OS=Rattus norvegicus GN=Kpnb1 PE=4 SV=1	tr|F2Z3Q8|F2Z3Q8_RAT	RAT.fasta	97 185,3	100,0 %	3	3	3	0,00550%	4,11%
My Experiment	Lesion	Lesion	091012_L-02	Ubiquitin carboxyl-terminal hydrolase OS=Rattus norvegicus GN=Usp24 PE=3 SV=1	tr|F1LSM0|F1LSM0_RAT-DECOY		0,0	99,5 %	3	3	3	0,00550%	0,000%
My Experiment	Lesion	Lesion	091012_L-02	Heterogeneous nuclear ribonucleoprotein K OS=Rattus norvegicus GN=Hnrnpk PE=1 SV=1	sp|P61980|HNRPK_RAT,tr|Q5D059|Q5D059_RAT	RAT.fasta	50 978,5	14,5 %	0	0	0	0,000%	0,000%
My Experiment	Lesion	Lesion	091012_L-02	Ubiquitin carboxyl-terminal hydrolase OS=Rattus norvegicus GN=Usp37 PE=3 SV=1	tr|D4A3V9|D4A3V9_RAT,tr|D4ABE5|D4ABE5_RAT	RAT.fasta	107 853,4	86,8 %	2	2	2	0,00367%	3,13%
My Experiment	Lesion	Lesion	091012_L-02	Coiled-coil domain-containing protein 93 OS=Rattus norvegicus GN=Ccdc93 PE=1 SV=1	sp|Q5BJT7|CCD93_RAT	RAT.fasta	72 638,3	57,0 %	1	1	1	0,00183%	1,27%
My Experiment	Lesion	Lesion	091012_L-02	Protein Serpinb1b OS=Rattus norvegicus GN=Serpinb1b PE=3 SV=2	tr|F8WGA3|F8WGA3_RAT	RAT.fasta	42 336,0	100,0 %	3	3	3	0,00550%	9,84%
My Experiment	Lesion	Lesion	091012_L-02	Uncharacterized protein OS=Rattus norvegicus PE=4 SV=1	tr|F1LN04|F1LN04_RAT		0,0	82,1 %	2	2	2	0,00367%	0,000%
My Experiment	Lesion	Lesion	091012_L-02	60S ribosomal protein L5 OS=Rattus norvegicus GN=Rpl5 PE=1 SV=3	sp|P09895|RL5_RAT	RAT.fasta	34 459,5	88,5 %	2	2	2	0,00367%	8,75%
My Experiment	Lesion	Lesion	091012_L-02	Isoform 2 of Alpha-(1,3)-fucosyltransferase 10 OS=Rattus norvegicus GN=Fut10	sp|Q5F2L1-2|FUT10_RAT-DECOY,sp|Q5F2L1|FUT10_RAT-DECOY		0,0	38,9 %	1	1	1	0,00183%	0,000%
My Experiment	Lesion	Lesion	091012_L-02	Uncharacterized protein OS=Rattus norvegicus GN=Camsap1l1 PE=4 SV=1	tr|D4A3U9|D4A3U9_RAT-DECOY		0,0	93,9 %	2	2	2	0,00367%	0,000%
My Experiment	Lesion	Lesion	091012_L-02	Dihydropyrimidinase-related protein 2 OS=Rattus norvegicus GN=Dpysl2 PE=1 SV=1	sp|P47942|DPYL2_RAT	RAT.fasta	62 277,9	100,0 %	27	32	60	0,110%	69,9%
My Experiment	Lesion	Lesion	091012_L-02	Heat shock protein beta-1 OS=Rattus norvegicus GN=Hspb1 PE=1 SV=1	sp|P42930|HSPB1_RAT,tr|D3ZNT4|D3ZNT4_RAT	RAT.fasta	22 892,5	99,7 %	2	2	2	0,00367%	14,1%
My Experiment	Lesion	Lesion	091012_L-02	Uncharacterized protein OS=Rattus norvegicus GN=RGD1310507 PE=4 SV=1	tr|F1MAG6|F1MAG6_RAT		0,0	100,0 %	7	7	10	0,0183%	0,000%
My Experiment	Lesion	Lesion	091012_L-02	14-3-3 protein eta OS=Rattus norvegicus GN=Ywhah PE=1 SV=2	sp|P68511|1433F_RAT	RAT.fasta	28 212,6	100,0 %	4	5	7	0,0128%	29,3%
My Experiment	Lesion	Lesion	091012_L-02	Uncharacterized protein (Fragment) OS=Rattus norvegicus GN=Mgam PE=4 SV=1	tr|F1LWP0|F1LWP0_RAT		0,0	92,0 %	2	2	3	0,00550%	0,000%
My Experiment	Lesion	Lesion	091012_L-02	Protein Setx OS=Rattus norvegicus GN=Setx PE=2 SV=1	tr|D4AEB3|D4AEB3_RAT	RAT.fasta	297 308,4	56,2 %	1	1	1	0,00183%	0,831%
My Experiment	Lesion	Lesion	091012_L-02	Uncharacterized protein OS=Rattus norvegicus GN=Baiap2l2 PE=4 SV=1	tr|D4A901|D4A901_RAT-DECOY		0,0	98,4 %	2	2	2	0,00367%	0,000%
My Experiment	Lesion	Lesion	091012_L-02	Protein disulfide-isomerase A6 OS=Rattus norvegicus GN=Pdia6 PE=1 SV=2	sp|Q63081|PDIA6_RAT	RAT.fasta	48 174,4	99,6 %	2	2	2	0,00367%	7,05%
My Experiment	Lesion	Lesion	091012_L-02	RGD1564955 protein (Fragment) OS=Rattus norvegicus GN=RGD1564955 PE=2 SV=1	tr|B1H295|B1H295_RAT		0,0	23,7 %	0	0	0	0,000%	0,000%
My Experiment	Lesion	Lesion	091012_L-02	Neurofilament light polypeptide OS=Rattus norvegicus GN=Nefl PE=1 SV=3	sp|P19527|NFL_RAT	RAT.fasta	61 336,5	100,0 %	32	37	81	0,149%	48,3%
My Experiment	Lesion	Lesion	091012_L-02	Eukaryotic initiation factor 4A-II OS=Rattus norvegicus GN=Eif4a2 PE=1 SV=1	sp|Q5RKI1|IF4A2_RAT,tr|F8WFX2|F8WFX2_RAT	RAT.fasta	46 403,6	100,0 %	2	2	2	0,00367%	7,62%
My Experiment	Lesion	Lesion	091012_L-02	Procollagen, type XVIII, alpha 1, isoform CRA_a OS=Rattus norvegicus GN=Col18a1 PE=4 SV=2	tr|F1LR02|F1LR02_RAT,tr|F1LRI2|F1LRI2_RAT	RAT.fasta	0,0	100,0 %	3	3	4	0,00734%	4,81%
My Experiment	Lesion	Lesion	091012_L-02	Annexin (Fragment) OS=Rattus norvegicus GN=Anxa3 PE=2 SV=2	tr|F1LSV5|F1LSV5_RAT,tr|F1M0L7|F1M0L7_RAT,tr|F1M3H7|F1M3H7_RAT	RAT.fasta	0,0	99,1 %	2	2	2	0,00367%	8,95%
My Experiment	Lesion	Lesion	091012_L-02	Isoform Gamma-A of Fibrinogen gamma chain OS=Rattus norvegicus GN=Fgg	sp|P02680-2|FIBG_RAT,sp|P02680|FIBG_RAT	RAT.fasta	50 634,3	100,0 %	14	17	28	0,0514%	44,6%
My Experiment	Lesion	Lesion	091012_L-02	Cathepsin D OS=Rattus norvegicus GN=Ctsd PE=1 SV=1	sp|P24268|CATD_RAT	RAT.fasta	44 682,0	99,8 %	1	1	1	0,00183%	2,46%
My Experiment	Lesion	Lesion	091012_L-02	Nicotinate phosphoribosyltransferase OS=Rattus norvegicus GN=Naprt1 PE=2 SV=1	sp|Q6XQN1|PNCB_RAT	RAT.fasta	58 566,0	46,6 %	1	1	2	0,00367%	1,67%
My Experiment	Lesion	Lesion	091012_L-02	Uncharacterized protein OS=Rattus norvegicus PE=4 SV=1	tr|F1LQQ9|F1LQQ9_RAT		0,0	48,4 %	1	1	1	0,00183%	0,000%
My Experiment	Lesion	Lesion	091012_L-02	Protein Flnc OS=Rattus norvegicus GN=Flnc PE=2 SV=1	tr|D3ZHA0|D3ZHA0_RAT,tr|D3ZZ63|D3ZZ63_RAT	RAT.fasta	0,0	100,0 %	21	21	24	0,0440%	12,6%
My Experiment	Lesion	Lesion	091012_L-02	Neurofilament heavy polypeptide OS=Rattus norvegicus GN=Nefh PE=1 SV=4	sp|P16884|NFH_RAT-DECOY,tr|F1LRZ7|F1LRZ7_RAT-DECOY,tr|F1M9Y4|F1M9Y4_RAT-DECOY		0,0	18,1 %	0	0	0	0,000%	0,000%
My Experiment	Lesion	Lesion	091012_L-02	Cytoplasmic dynein 1 heavy chain 1 OS=Rattus norvegicus GN=Dync1h1 PE=1 SV=1	sp|P38650|DYHC1_RAT	RAT.fasta	532 249,6	97,6 %	3	3	3	0,00550%	1,31%
My Experiment	Lesion	Lesion	091012_L-02	Protein Rnf213 OS=Rattus norvegicus GN=Rnf213 PE=2 SV=2	tr|F1M0R1|F1M0R1_RAT	RAT.fasta	583 566,7	98,3 %	3	3	3	0,00550%	0,895%
My Experiment	Lesion	Lesion	091012_L-02	Cholesterol 7-alpha-monooxygenase OS=Rattus norvegicus GN=Cyp7a1 PE=1 SV=1	sp|P18125|CP7A1_RAT	RAT.fasta	56 885,8	98,0 %	2	2	2	0,00367%	10,1%
My Experiment	Lesion	Lesion	091012_L-02	Versican core protein (Fragments) OS=Rattus norvegicus GN=Vcan PE=2 SV=2	sp|Q9ERB4|CSPG2_RAT	RAT.fasta	300 004,9	100,0 %	14	19	38	0,0697%	6,76%
My Experiment	Lesion	Lesion	091012_L-02	Isoform 2 of Syntaxin-binding protein 1 OS=Rattus norvegicus GN=Stxbp1	sp|P61765-2|STXB1_RAT,sp|P61765|STXB1_RAT	RAT.fasta	67 571,8	82,3 %	1	1	1	0,00183%	1,33%
My Experiment	Lesion	Lesion	091012_L-02	Neurocan core protein OS=Rattus norvegicus GN=Ncan PE=1 SV=1	sp|P55067|NCAN_RAT,tr|F1LNN7|F1LNN7_RAT	RAT.fasta	0,0	100,0 %	7	7	7	0,0128%	7,64%
My Experiment	Lesion	Lesion	091012_L-02	Uncharacterized protein OS=Rattus norvegicus PE=4 SV=1	tr|D3Z8X1|D3Z8X1_RAT		0,0	100,0 %	4	4	4	0,00734%	0,000%
My Experiment	Lesion	Lesion	091012_L-02	Complement C3 OS=Rattus norvegicus GN=C3 PE=1 SV=3	sp|P01026|CO3_RAT	RAT.fasta	186 462,2	100,0 %	24	27	37	0,0679%	21,1%
My Experiment	Lesion	Lesion	091012_L-02	Carbonic anhydrase 2 OS=Rattus norvegicus GN=Ca2 PE=1 SV=2	sp|P27139|CAH2_RAT	RAT.fasta	29 114,3	100,0 %	8	11	15	0,0275%	46,5%
My Experiment	Lesion	Lesion	091012_L-02	Isoform Short of 14-3-3 protein beta/alpha OS=Rattus norvegicus GN=Ywhab	sp|P35213-2|1433B_RAT,sp|P35213|1433B_RAT	RAT.fasta	28 055,2	100,0 %	2	3	3	0,00550%	28,7%
My Experiment	Lesion	Lesion	091012_L-02	Glutathione S-transferase Yb-3 OS=Rattus norvegicus GN=Gstm3 PE=1 SV=2	sp|P08009|GSTM4_RAT	RAT.fasta	25 682,7	100,0 %	4	4	5	0,00917%	26,6%
My Experiment	Lesion	Lesion	091012_L-02	Uncharacterized protein OS=Rattus norvegicus PE=4 SV=1	tr|E9PTM2|E9PTM2_RAT-DECOY,tr|F1MAP0|F1MAP0_RAT-DECOY		0,0	96,2 %	2	2	2	0,00367%	0,000%
My Experiment	Lesion	Lesion	091012_L-02	Myosin heavy chain 7B OS=Rattus norvegicus GN=Myh7b PE=2 SV=1	tr|B6RK61|B6RK61_RAT	RAT.fasta	221 635,0	92,4 %	2	2	2	0,00367%	2,16%
My Experiment	Lesion	Lesion	091012_L-02	Peroxiredoxin-2 OS=Rattus norvegicus GN=Prdx2 PE=1 SV=3	sp|P35704|PRDX2_RAT	RAT.fasta	21 784,1	100,0 %	6	7	15	0,0275%	27,8%
My Experiment	Lesion	Lesion	091012_L-02	Procollagen, type VI, alpha 2, isoform CRA_a OS=Rattus norvegicus GN=Col6a2 PE=4 SV=2	tr|F1LNH3|F1LNH3_RAT	RAT.fasta	109 660,6	32,2 %	1	1	1	0,00183%	0,876%
My Experiment	Lesion	Lesion	091012_L-02	Uncharacterized protein OS=Rattus norvegicus GN=Zc3h7b PE=4 SV=1	tr|D3ZZ93|D3ZZ93_RAT		0,0	9,1 %	0	0	0	0,000%	0,000%
My Experiment	Lesion	Lesion	091012_L-02	Poly(A) binding protein, cytoplasmic 3 OS=Rattus norvegicus GN=Pabpc6 PE=2 SV=1	tr|B5DF80|B5DF80_RAT	RAT.fasta	71 029,5	22,3 %	0	0	0	0,000%	0,000%
My Experiment	Lesion	Lesion	091012_L-02	Branched-chain-amino-acid aminotransferase, cytosolic OS=Rattus norvegicus GN=Bcat1 PE=1 SV=1	sp|P54690|BCAT1_RAT,tr|Q99JD5|Q99JD5_RAT	RAT.fasta	46 047,0	100,0 %	3	3	3	0,00550%	13,1%
My Experiment	Lesion	Lesion	091012_L-02	Complement component C9 OS=Rattus norvegicus GN=C9 PE=2 SV=1	sp|Q62930|CO9_RAT,tr|Q5BKC4|Q5BKC4_RAT	RAT.fasta	63 776,5	100,0 %	5	6	8	0,0147%	13,0%
My Experiment	Lesion	Lesion	091012_L-02	Leucine-rich PPR motif-containing protein, mitochondrial OS=Rattus norvegicus GN=Lrpprc PE=1 SV=1	sp|Q5SGE0|LPPRC_RAT,tr|F1LM33|F1LM33_RAT	RAT.fasta	156 659,7	89,1 %	2	2	2	0,00367%	2,30%
My Experiment	Lesion	Lesion	091012_L-02	Angiotensinogen OS=Rattus norvegicus GN=Agt PE=1 SV=1	sp|P01015|ANGT_RAT	RAT.fasta	51 982,0	99,2 %	1	1	1	0,00183%	2,73%
My Experiment	Lesion	Lesion	091012_L-02	Creatine kinase B-type OS=Rattus norvegicus GN=Ckb PE=1 SV=2	sp|P07335|KCRB_RAT	RAT.fasta	42 726,1	100,0 %	12	17	29	0,0532%	41,5%
My Experiment	Lesion	Lesion	091012_L-02	Uncharacterized protein OS=Rattus norvegicus GN=Apc2 PE=4 SV=1	tr|D4A205|D4A205_RAT-DECOY		0,0	89,4 %	2	2	2	0,00367%	0,000%
My Experiment	Lesion	Lesion	091012_L-02	Protein Brpf1 OS=Rattus norvegicus GN=Brpf1 PE=4 SV=1	tr|D3ZIA0|D3ZIA0_RAT,tr|D4A411|D4A411_RAT	RAT.fasta	140 787,8	97,4 %	2	2	2	0,00367%	2,25%
My Experiment	Lesion	Lesion	091012_L-02	Netrin-1 OS=Rattus norvegicus GN=Ntn1 PE=2 SV=1	sp|Q924Z9|NET1_RAT-DECOY,tr|F1LPC8|F1LPC8_RAT-DECOY		0,0	50,5 %	1	1	1	0,00183%	0,000%
My Experiment	Lesion	Lesion	091012_L-02	Uncharacterized protein OS=Rattus norvegicus GN=Grip1 PE=4 SV=1	tr|D3ZET3|D3ZET3_RAT		0,0	95,6 %	2	2	2	0,00367%	0,000%
My Experiment	Lesion	Lesion	091012_L-02	Complement C1q subcomponent subunit C OS=Rattus norvegicus GN=C1qc PE=1 SV=2	sp|P31722|C1QC_RAT	RAT.fasta	25 685,9	100,0 %	3	3	6	0,0110%	16,3%
My Experiment	Lesion	Lesion	091012_L-02	Uncharacterized protein OS=Rattus norvegicus GN=Trib3 PE=4 SV=1	tr|D4AA83|D4AA83_RAT		0,0	94,6 %	2	2	2	0,00367%	0,000%
My Experiment	Lesion	Lesion	091012_L-02	Uncharacterized protein (Fragment) OS=Rattus norvegicus PE=4 SV=1	tr|F1LYK3|F1LYK3_RAT-DECOY		0,0	47,5 %	1	1	1	0,00183%	0,000%
My Experiment	Lesion	Lesion	091012_L-02	Adenosylhomocysteinase OS=Rattus norvegicus GN=Ahcyl1 PE=3 SV=1	tr|F1LR90|F1LR90_RAT		0,0	99,9 %	2	2	2	0,00367%	0,000%
My Experiment	Lesion	Lesion	091012_L-02	Protein Pkdrej OS=Rattus norvegicus GN=Pkdrej PE=4 SV=1	tr|D3ZCW6|D3ZCW6_RAT	RAT.fasta	240 523,0	90,0 %	2	2	2	0,00367%	1,41%
My Experiment	Lesion	Lesion	091012_L-02	Calmodulin OS=Rattus norvegicus GN=Calm1 PE=1 SV=2	sp|P62161|CALM_RAT,tr|F8WG07|F8WG07_RAT	RAT.fasta	16 838,0	100,0 %	2	4	7	0,0128%	22,1%
My Experiment	Lesion	Lesion	091012_L-02	Protein Arhgap32 OS=Rattus norvegicus GN=Arhgap32 PE=4 SV=1	tr|F1MAK3|F1MAK3_RAT	RAT.fasta	229 584,6	98,6 %	2	2	2	0,00367%	3,02%
My Experiment	Lesion	Lesion	091012_L-02	Isoform RC6-IS of Proteasome subunit alpha type-7 OS=Rattus norvegicus GN=Psma7	sp|P48004-2|PSA7_RAT,sp|P48004|PSA7_RAT,tr|F1LSQ6|F1LSQ6_RAT	RAT.fasta	28 326,6	99,5 %	2	2	3	0,00550%	11,7%
My Experiment	Lesion	Lesion	091012_L-02	Conserved oligomeric Golgi complex subunit 7 OS=Rattus norvegicus GN=Cog7 PE=2 SV=1	sp|Q3T1G7|COG7_RAT-DECOY		0,0	5,8 %	0	0	0	0,000%	0,000%
My Experiment	Lesion	Lesion	091012_L-02	Acidic leucine-rich nuclear phosphoprotein 32 family member A OS=Rattus norvegicus GN=Anp32a PE=2 SV=1	sp|P49911|AN32A_RAT,tr|Q5PPH9|Q5PPH9_RAT	RAT.fasta	0,0	99,8 %	1	1	1	0,00183%	11,7%
My Experiment	Lesion	Lesion	091012_L-02	Protein Stil OS=Rattus norvegicus GN=Stil PE=4 SV=2	tr|D3ZQ85|D3ZQ85_RAT	RAT.fasta	138 628,9	99,1 %	2	2	2	0,00367%	4,35%
My Experiment	Lesion	Lesion	091012_L-02	Uncharacterized protein (Fragment) OS=Rattus norvegicus GN=Fndc3c1 PE=4 SV=1	tr|F1LWK0|F1LWK0_RAT-DECOY,tr|F1M6T0|F1M6T0_RAT-DECOY		0,0	63,9 %	1	1	1	0,00183%	0,000%
My Experiment	Lesion	Lesion	091012_L-02	Lumican OS=Rattus norvegicus GN=Lum PE=2 SV=1	sp|P51886|LUM_RAT	RAT.fasta	38 281,3	100,0 %	9	12	17	0,0312%	29,0%
My Experiment	Lesion	Lesion	091012_L-02	Uncharacterized protein OS=Rattus norvegicus GN=Mprip PE=4 SV=1	tr|D4A2X4|D4A2X4_RAT		0,0	90,4 %	2	2	2	0,00367%	0,000%
My Experiment	Lesion	Lesion	091012_L-02	RNA binding motif protein 20 (Predicted) OS=Rattus norvegicus GN=Rbm20 PE=4 SV=1	tr|D4A627|D4A627_RAT		0,0	98,7 %	2	2	2	0,00367%	0,000%
My Experiment	Lesion	Lesion	091012_L-02	Tubulin polymerization-promoting protein family member 3 OS=Rattus norvegicus GN=Tppp3 PE=2 SV=1	sp|Q5PPN5|TPPP3_RAT	RAT.fasta	18 980,2	100,0 %	3	3	4	0,00734%	26,7%
My Experiment	Lesion	Lesion	091012_L-02	Protein Afg3l2 OS=Rattus norvegicus GN=Afg3l2 PE=2 SV=1	tr|F1LN92|F1LN92_RAT	RAT.fasta	89 354,5	91,2 %	1	1	1	0,00183%	2,00%
My Experiment	Lesion	Lesion	091012_L-02	Protein Tbc1d9b OS=Rattus norvegicus GN=Tbc1d9b PE=4 SV=2	tr|F1LN89|F1LN89_RAT,tr|F1LRL4|F1LRL4_RAT	RAT.fasta	0,0	12,4 %	0	0	0	0,000%	0,000%
My Experiment	Lesion	Lesion	091012_L-02	Myristoylated alanine-rich C-kinase substrate OS=Rattus norvegicus GN=Marcks PE=1 SV=2	sp|P30009|MARCS_RAT,tr|F1LMW7|F1LMW7_RAT	RAT.fasta	29 794,2	100,0 %	5	5	10	0,0183%	37,5%
My Experiment	Lesion	Lesion	091012_L-02	Isoform 2 of Opioid-binding protein/cell adhesion molecule OS=Rattus norvegicus GN=Opcml	sp|P32736-2|OPCM_RAT,sp|P32736|OPCM_RAT,tr|F1M2I5|F1M2I5_RAT	RAT.fasta	38 067,5	97,4 %	1	1	1	0,00183%	6,21%
My Experiment	Lesion	Lesion	091012_L-02	Cystatin-B OS=Rattus norvegicus GN=Cstb PE=1 SV=1	sp|P01041|CYTB_RAT	RAT.fasta	11 195,7	100,0 %	3	3	5	0,00917%	36,7%
My Experiment	Lesion	Lesion	091012_L-02	Uncharacterized protein OS=Rattus norvegicus GN=RGD1559513 PE=4 SV=1	tr|D4ADJ9|D4ADJ9_RAT-DECOY		0,0	85,9 %	1	1	1	0,00183%	0,000%
My Experiment	Lesion	Lesion	091012_L-02	Hypoxanthine-guanine phosphoribosyltransferase OS=Rattus norvegicus GN=Hprt1 PE=1 SV=1	sp|P27605|HPRT_RAT,tr|F1LNY0|F1LNY0_RAT	RAT.fasta	24 478,1	99,1 %	1	1	1	0,00183%	4,59%
My Experiment	Lesion	Lesion	091012_L-02	Tropomyosin alpha-4 chain OS=Rattus norvegicus GN=Tpm4 PE=1 SV=3	sp|P09495|TPM4_RAT	RAT.fasta	28 510,4	100,0 %	3	3	4	0,00734%	20,2%
My Experiment	Lesion	Lesion	091012_L-02	Alpha-internexin OS=Rattus norvegicus GN=Ina PE=1 SV=2	sp|P23565|AINX_RAT	RAT.fasta	56 116,7	100,0 %	11	11	20	0,0367%	33,9%
My Experiment	Lesion	Lesion	091012_L-02	Uncharacterized protein OS=Rattus norvegicus PE=4 SV=1	tr|D4AE37|D4AE37_RAT-DECOY		0,0	93,3 %	1	1	1	0,00183%	0,000%
My Experiment	Lesion	Lesion	091012_L-02	Myoglobin OS=Rattus norvegicus GN=Mb PE=1 SV=3	sp|Q9QZ76|MYG_RAT	RAT.fasta	17 157,5	100,0 %	6	9	10	0,0183%	46,1%
My Experiment	Lesion	Lesion	091012_L-02	Protein Samhd1 OS=Rattus norvegicus GN=Samhd1 PE=4 SV=2	tr|D3Z898|D3Z898_RAT,tr|D3ZA81|D3ZA81_RAT,tr|D4A2W9|D4A2W9_RAT	RAT.fasta	0,0	98,2 %	2	2	2	0,00367%	5,07%
My Experiment	Lesion	Lesion	091012_L-02	Coactosin-like protein OS=Rattus norvegicus GN=Cotl1 PE=1 SV=1	sp|B0BNA5|COTL1_RAT	RAT.fasta	15 932,2	100,0 %	3	4	5	0,00917%	22,5%
My Experiment	Lesion	Lesion	091012_L-02	Heat shock 70kDa protein 12A (Predicted), isoform CRA_a OS=Rattus norvegicus GN=Hspa12a PE=4 SV=1	tr|D3ZC55|D3ZC55_RAT	RAT.fasta	74 832,4	98,9 %	1	1	1	0,00183%	1,93%
My Experiment	Lesion	Lesion	091012_L-02	Serine/threonine-protein kinase MARK1 OS=Rattus norvegicus GN=Mark1 PE=1 SV=1	sp|O08678|MARK1_RAT-DECOY,tr|F1LNE7|F1LNE7_RAT-DECOY		0,0	97,2 %	3	3	3	0,00550%	0,000%
My Experiment	Lesion	Lesion	091012_L-02	Uncharacterized protein OS=Rattus norvegicus PE=4 SV=1	tr|F1LPQ2|F1LPQ2_RAT		0,0	70,5 %	1	1	1	0,00183%	0,000%
My Experiment	Lesion	Lesion	091012_L-02	Neuronal cell adhesion molecule OS=Rattus norvegicus GN=Nrcam PE=2 SV=2	tr|D4A8C2|D4A8C2_RAT	RAT.fasta	130 905,0	100,0 %	4	4	4	0,00734%	6,17%
My Experiment	Lesion	Lesion	091012_L-02	Uncharacterized protein (Fragment) OS=Rattus norvegicus PE=4 SV=1	tr|F1LRZ1|F1LRZ1_RAT-DECOY,tr|F1LS89|F1LS89_RAT-DECOY		0,0	88,3 %	2	2	2	0,00367%	0,000%
My Experiment	Lesion	Lesion	091012_L-02	BRF1 homolog, subunit of RNA polymerase III transcription initiation factor IIIB (S. cerevisiae) (Predicted), isoform CRA_a OS=Rattus norvegicus GN=Brf1 PE=4 SV=1	tr|D4A8W8|D4A8W8_RAT-DECOY		0,0	92,3 %	2	2	2	0,00367%	0,000%
My Experiment	Lesion	Lesion	091012_L-02	Uncharacterized protein OS=Rattus norvegicus GN=Xirp1 PE=4 SV=1	tr|D4ACJ5|D4ACJ5_RAT		0,0	90,2 %	2	2	2	0,00367%	0,000%
My Experiment	Lesion	Lesion	091012_L-02	Uncharacterized protein OS=Rattus norvegicus PE=4 SV=1	tr|D3ZEY0|D3ZEY0_RAT-DECOY		0,0	39,2 %	1	1	1	0,00183%	0,000%
My Experiment	Lesion	Lesion	091012_L-02	Uncharacterized protein OS=Rattus norvegicus PE=4 SV=1	tr|D3ZUC5|D3ZUC5_RAT-DECOY		0,0	71,7 %	1	1	1	0,00183%	0,000%
My Experiment	Lesion	Lesion	091012_L-02	Protein Smtnl2 OS=Rattus norvegicus GN=Smtnl2 PE=2 SV=1	tr|D3ZUC1|D3ZUC1_RAT	RAT.fasta	49 579,3	18,1 %	0	0	0	0,000%	0,000%
My Experiment	Lesion	Lesion	091012_L-02	Uncharacterized protein (Fragment) OS=Rattus norvegicus PE=3 SV=1	tr|F1M730|F1M730_RAT		0,0	16,6 %	0	0	0	0,000%	0,000%
My Experiment	Lesion	Lesion	091012_L-02	CD9 antigen OS=Rattus norvegicus GN=Cd9 PE=1 SV=2	sp|P40241|CD9_RAT	RAT.fasta	25 215,7	100,0 %	2	3	4	0,00734%	15,5%
My Experiment	Lesion	Lesion	091012_L-02	LRRGT00035 OS=Rattus norvegicus GN=Dhx8 PE=2 SV=1	tr|D4A805|D4A805_RAT,tr|Q6TXG4|Q6TXG4_RAT	RAT.fasta	0,0	98,2 %	2	2	2	0,00367%	4,13%
My Experiment	Lesion	Lesion	091012_L-02	Uncharacterized protein (Fragment) OS=Rattus norvegicus PE=4 SV=1	tr|F1LQC5|F1LQC5_RAT-DECOY		0,0	84,2 %	2	2	2	0,00367%	0,000%
My Experiment	Lesion	Lesion	091012_L-02	Amphiphysin OS=Rattus norvegicus GN=Amph PE=1 SV=1	sp|O08838|AMPH_RAT,tr|F1LPP0|F1LPP0_RAT	RAT.fasta	74 878,1	95,3 %	1	1	1	0,00183%	2,20%
My Experiment	Lesion	Lesion	091012_L-02	Potassium voltage-gated channel subfamily H member 8 OS=Rattus norvegicus GN=Kcnh8 PE=2 SV=1	tr|F1LPC4|F1LPC4_RAT	RAT.fasta	122 891,1	99,0 %	2	2	2	0,00367%	4,82%
My Experiment	Lesion	Lesion	091012_L-02	Heme binding protein 2 (Predicted), isoform CRA_b OS=Rattus norvegicus GN=Hebp2 PE=4 SV=1	tr|D3ZHC4|D3ZHC4_RAT	RAT.fasta	22 950,8	100,0 %	3	3	3	0,00550%	19,7%
My Experiment	Lesion	Lesion	091012_L-02	Uncharacterized protein OS=Rattus norvegicus GN=Cad PE=3 SV=1	tr|D4A8A0|D4A8A0_RAT-DECOY		0,0	78,0 %	1	1	2	0,00367%	0,000%
My Experiment	Lesion	Lesion	091012_L-02	Protein Ankrd11 OS=Rattus norvegicus GN=Ankrd11 PE=2 SV=2	tr|D3Z8F9|D3Z8F9_RAT	RAT.fasta	291 145,5	94,1 %	2	2	2	0,00367%	1,35%
My Experiment	Lesion	Lesion	091012_L-02	Uncharacterized protein OS=Rattus norvegicus GN=Brd8 PE=4 SV=1	tr|E9PTN1|E9PTN1_RAT-DECOY		0,0	97,0 %	1	1	2	0,00367%	0,000%
My Experiment	Lesion	Lesion	091012_L-02	Osteopontin OS=Rattus norvegicus GN=Spp1 PE=1 SV=2	sp|P08721|OSTP_RAT	RAT.fasta	34 962,7	9,0 %	0	0	0	0,000%	0,000%
My Experiment	Lesion	Lesion	091012_L-02	Adenine phosphoribosyltransferase OS=Rattus norvegicus GN=Aprt PE=1 SV=1	sp|P36972|APT_RAT,tr|D4AAG1|D4AAG1_RAT	RAT.fasta	19 546,6	63,6 %	1	1	1	0,00183%	11,1%
My Experiment	Lesion	Lesion	091012_L-02	Isoform XF of Plasma membrane calcium-transporting ATPase 3 OS=Rattus norvegicus GN=Atp2b3	sp|Q64568-11|AT2B3_RAT,sp|Q64568-2|AT2B3_RAT,sp|Q64568-4|AT2B3_RAT,sp|Q64568-6|AT2B3_RAT,sp|Q64568-9|AT2B3_RAT,sp|Q64568|AT2B3_RAT	RAT.fasta	138 561,8	99,9 %	3	3	3	0,00550%	4,96%
My Experiment	Lesion	Lesion	091012_L-02	Cytoplasmic dynein 1 heavy chain 1 OS=Rattus norvegicus GN=Dync1h1 PE=1 SV=1	sp|P38650|DYHC1_RAT-DECOY		0,0	48,0 %	1	1	1	0,00183%	0,000%
My Experiment	Lesion	Lesion	091012_L-02	Uncharacterized protein OS=Rattus norvegicus GN=LOC309692 PE=4 SV=1	tr|D3ZMY8|D3ZMY8_RAT-DECOY		0,0	74,7 %	1	1	1	0,00183%	0,000%
My Experiment	Lesion	Lesion	091012_L-02	Adenomatous polyposis coli protein OS=Rattus norvegicus GN=Apc PE=1 SV=1	sp|P70478|APC_RAT-DECOY		0,0	97,2 %	2	2	2	0,00367%	0,000%
My Experiment	Lesion	Lesion	091012_L-02	Transgelin-3 OS=Rattus norvegicus GN=Tagln3 PE=1 SV=2	sp|P37805|TAGL3_RAT	RAT.fasta	22 500,9	100,0 %	4	4	8	0,0147%	30,7%
My Experiment	Lesion	Lesion	091012_L-02	Uncharacterized protein OS=Rattus norvegicus GN=RGD1562980 PE=4 SV=1	tr|D3ZLF5|D3ZLF5_RAT-DECOY		0,0	91,8 %	2	2	2	0,00367%	0,000%
My Experiment	Lesion	Lesion	091012_L-02	Uncharacterized protein (Fragment) OS=Rattus norvegicus PE=4 SV=1	tr|F1LRK7|F1LRK7_RAT-DECOY		0,0	99,2 %	2	2	2	0,00367%	0,000%
My Experiment	Lesion	Lesion	091012_L-02	Acylphosphatase OS=Rattus norvegicus GN=Acyp1 PE=3 SV=1	tr|D4A6X4|D4A6X4_RAT	RAT.fasta	11 311,9	100,0 %	2	2	2	0,00367%	27,3%
My Experiment	Lesion	Lesion	091012_L-02	Nucleolar transcription factor 1 OS=Rattus norvegicus GN=Ubtf PE=1 SV=1	sp|P25977|UBF1_RAT	RAT.fasta	89 440,6	99,4 %	2	2	2	0,00367%	5,24%
My Experiment	Lesion	Lesion	091012_L-02	Isoform 2 of Heterogeneous nuclear ribonucleoprotein A3 OS=Rattus norvegicus GN=Hnrnpa3	sp|Q6URK4-2|ROA3_RAT,sp|Q6URK4|ROA3_RAT,tr|D3ZJF4|D3ZJF4_RAT,tr|D3ZS53|D3ZS53_RAT,tr|D4ACQ0|D4ACQ0_RAT,tr|F1LNG4|F1LNG4_RAT	RAT.fasta	0,0	13,7 %	0	0	0	0,000%	0,000%
My Experiment	Lesion	Lesion	091012_L-02	Phosphoglucomutase 1 OS=Rattus norvegicus GN=Pgm1 PE=2 SV=2	tr|Q499Q4|Q499Q4_RAT	RAT.fasta	61 392,3	100,0 %	6	7	9	0,0165%	20,1%
My Experiment	Lesion	Lesion	091012_L-02	Uncharacterized protein (Fragment) OS=Rattus norvegicus GN=Arhgap42 PE=4 SV=1	tr|F1M2Q1|F1M2Q1_RAT-DECOY		0,0	98,9 %	2	2	2	0,00367%	0,000%
My Experiment	Lesion	Lesion	091012_L-02	Protein Olr1387 OS=Rattus norvegicus GN=Olr1387 PE=3 SV=1	tr|D3ZC06|D3ZC06_RAT	RAT.fasta	34 291,1	92,5 %	2	2	2	0,00367%	9,00%
My Experiment	Lesion	Lesion	091012_L-02	Hexokinase-1 OS=Rattus norvegicus GN=Hk1 PE=1 SV=4	sp|P05708|HXK1_RAT	RAT.fasta	102 411,0	100,0 %	6	6	10	0,0183%	7,08%
My Experiment	Lesion	Lesion	091012_L-02	Complement C1q subcomponent subunit A OS=Rattus norvegicus GN=C1qa PE=1 SV=2	sp|P31720|C1QA_RAT	RAT.fasta	25 917,4	98,9 %	2	2	3	0,00550%	13,9%
My Experiment	Lesion	Lesion	091012_L-02	Uncharacterized protein OS=Rattus norvegicus GN=Adcy7 PE=3 SV=1	tr|F1LQT1|F1LQT1_RAT-DECOY		0,0	10,0 %	0	0	0	0,000%	0,000%
My Experiment	Lesion	Lesion	091012_L-02	Uncharacterized protein OS=Rattus norvegicus PE=3 SV=2	tr|F1M5H4|F1M5H4_RAT	RAT.fasta	16 514,3	15,3 %	0	0	0	0,000%	0,000%
My Experiment	Lesion	Lesion	091012_L-02	78 kDa glucose-regulated protein OS=Rattus norvegicus GN=Hspa5 PE=1 SV=1	sp|P06761|GRP78_RAT	RAT.fasta	72 348,5	100,0 %	6	6	15	0,0275%	16,7%
My Experiment	Lesion	Lesion	091012_L-02	Protein Dsel OS=Rattus norvegicus GN=Dsel PE=4 SV=1	tr|D3ZYE3|D3ZYE3_RAT	RAT.fasta	139 051,9	62,2 %	1	1	1	0,00183%	2,40%
My Experiment	Lesion	Lesion	091012_L-02	Isoform 2 of Transient receptor potential cation channel subfamily M member 1 OS=Rattus norvegicus GN=Trpm1	sp|Q2WEA5-2|TRPM1_RAT,sp|Q2WEA5|TRPM1_RAT,tr|F1M9X0|F1M9X0_RAT	RAT.fasta	184 323,2	99,2 %	3	3	3	0,00550%	3,39%
My Experiment	Lesion	Lesion	091012_L-02	Peripherin-2 OS=Rattus norvegicus GN=Prph2 PE=2 SV=1	sp|P17438|PRPH2_RAT-DECOY,tr|F1LNR7|F1LNR7_RAT-DECOY		0,0	90,6 %	2	2	2	0,00367%	0,000%
My Experiment	Lesion	Lesion	091012_L-02	Sodium/glucose cotransporter 1 OS=Rattus norvegicus GN=Slc5a1 PE=2 SV=1	sp|P53790|SC5A1_RAT-DECOY,tr|F1LLW2|F1LLW2_RAT-DECOY		0,0	28,3 %	1	1	1	0,00183%	0,000%
My Experiment	Lesion	Lesion	091012_L-02	RCG57892 OS=Rattus norvegicus GN=Glce PE=4 SV=1	tr|D3ZIK0|D3ZIK0_RAT-DECOY		0,0	28,9 %	1	1	1	0,00183%	0,000%
My Experiment	Lesion	Lesion	091012_L-02	F-actin-capping protein subunit beta OS=Rattus norvegicus GN=Capzb PE=1 SV=1	sp|Q5XI32|CAPZB_RAT	RAT.fasta	30 629,7	100,0 %	2	2	3	0,00550%	14,0%
My Experiment	Lesion	Lesion	091012_L-02	Uncharacterized protein OS=Rattus norvegicus GN=Col6a3 PE=4 SV=1	tr|D4A115|D4A115_RAT-DECOY		0,0	18,3 %	0	0	0	0,000%	0,000%
My Experiment	Lesion	Lesion	091012_L-02	Uncharacterized protein (Fragment) OS=Rattus norvegicus PE=4 SV=1	tr|F1LTR3|F1LTR3_RAT-DECOY		0,0	97,8 %	2	2	2	0,00367%	0,000%
My Experiment	Lesion	Lesion	091012_L-02	Protein AATF OS=Rattus norvegicus GN=Aatf PE=1 SV=1	sp|Q9QYW0|AATF_RAT-DECOY,tr|D3Z9N1|D3Z9N1_RAT-DECOY,tr|D4A3P9|D4A3P9_RAT-DECOY		0,0	88,8 %	2	2	2	0,00367%	0,000%
My Experiment	Lesion	Lesion	091012_L-02	Uncharacterized protein OS=Rattus norvegicus GN=Hnrpdl PE=4 SV=1	tr|D3ZN89|D3ZN89_RAT		0,0	99,9 %	3	3	3	0,00550%	0,000%
My Experiment	Lesion	Lesion	091012_L-02	Protein Txndc17 OS=Rattus norvegicus GN=Txndc17 PE=2 SV=1	tr|B0K010|B0K010_RAT	RAT.fasta	14 091,9	99,6 %	2	2	2	0,00367%	31,7%
My Experiment	Lesion	Lesion	091012_L-02	Multidrug resistance-associated protein 6 OS=Rattus norvegicus GN=Abcc6 PE=2 SV=1	sp|O88269|MRP6_RAT-DECOY		0,0	84,7 %	1	1	1	0,00183%	0,000%
My Experiment	Lesion	Lesion	091012_L-02	Microtubule-associated protein RP/EB family member 2 OS=Rattus norvegicus GN=Mapre2 PE=2 SV=1	sp|Q3B8Q0|MARE2_RAT	RAT.fasta	36 988,4	100,0 %	2	3	5	0,00917%	12,0%
My Experiment	Lesion	Lesion	091012_L-02	Alcohol dehydrogenase [NADP(+)] OS=Rattus norvegicus GN=Akr1a1 PE=1 SV=2	sp|P51635|AK1A1_RAT	RAT.fasta	36 506,2	100,0 %	3	3	5	0,00917%	11,7%
My Experiment	Lesion	Lesion	091012_L-02	Tubulin alpha-4A chain OS=Rattus norvegicus GN=Tuba4a PE=2 SV=1	sp|Q5XIF6|TBA4A_RAT	RAT.fasta	49 924,6	100,0 %	4	5	6	0,0110%	56,7%
My Experiment	Lesion	Lesion	091012_L-02	CD59 glycoprotein OS=Rattus norvegicus GN=Cd59 PE=1 SV=2	sp|P27274|CD59_RAT	RAT.fasta	13 790,5	100,0 %	3	3	6	0,0110%	23,0%
My Experiment	Lesion	Lesion	091012_L-02	Uncharacterized protein OS=Rattus norvegicus PE=4 SV=1	tr|D3ZFD0|D3ZFD0_RAT-DECOY,tr|D3ZR07|D3ZR07_RAT-DECOY		0,0	48,3 %	1	1	1	0,00183%	0,000%
My Experiment	Lesion	Lesion	091012_L-02	Poly [ADP-ribose] polymerase 1 OS=Rattus norvegicus GN=Parp1 PE=1 SV=4	sp|P27008|PARP1_RAT	RAT.fasta	112 664,0	54,9 %	1	1	1	0,00183%	1,28%
My Experiment	Lesion	Lesion	091012_L-02	Cathepsin L1 OS=Rattus norvegicus GN=Ctsl1 PE=1 SV=2	sp|P07154|CATL1_RAT	RAT.fasta	37 660,6	100,0 %	2	2	4	0,00734%	8,68%
My Experiment	Lesion	Lesion	091012_L-02	Protein Tln2 OS=Rattus norvegicus GN=Tln2 PE=2 SV=2	tr|D3ZA84|D3ZA84_RAT,tr|D3ZT58|D3ZT58_RAT	RAT.fasta	237 365,1	100,0 %	2	2	4	0,00734%	0,495%
My Experiment	Lesion	Lesion	091012_L-02	Myosin-binding protein C, slow-type OS=Rattus norvegicus GN=Mybpc1 PE=2 SV=2	tr|D4A2S4|D4A2S4_RAT	RAT.fasta	130 487,7	96,0 %	2	2	2	0,00367%	2,91%
My Experiment	Lesion	Lesion	091012_L-02	Uncharacterized protein (Fragment) OS=Rattus norvegicus GN=Tnrc6b PE=4 SV=1	tr|F1LSM1|F1LSM1_RAT-DECOY		0,0	13,7 %	0	0	0	0,000%	0,000%
My Experiment	Lesion	Lesion	091012_L-02	Uncharacterized protein OS=Rattus norvegicus GN=LOC680155 PE=4 SV=1	tr|D3ZXU7|D3ZXU7_RAT-DECOY		0,0	98,2 %	2	2	2	0,00367%	0,000%
My Experiment	Lesion	Lesion	091012_L-02	Uncharacterized protein OS=Rattus norvegicus GN=LOC688608 PE=4 SV=1	tr|D4AAK1|D4AAK1_RAT-DECOY		0,0	92,9 %	2	2	2	0,00367%	0,000%
My Experiment	Lesion	Lesion	091012_L-02	Isoform 2 of AP-2 complex subunit beta OS=Rattus norvegicus GN=Ap2b1	sp|P62944-2|AP2B1_RAT,sp|P62944|AP2B1_RAT	RAT.fasta	104 555,3	100,0 %	5	5	5	0,00917%	7,99%
My Experiment	Lesion	Lesion	091012_L-02	RCG22700, isoform CRA_a OS=Rattus norvegicus GN=Rpl28 PE=2 SV=1	tr|Q642E2|Q642E2_RAT-DECOY		0,0	88,2 %	2	2	2	0,00367%	0,000%
My Experiment	Lesion	Lesion	091012_L-02	Histidine triad nucleotide-binding protein 1 OS=Rattus norvegicus GN=Hint1 PE=1 SV=5	sp|P62959|HINT1_RAT	RAT.fasta	13 777,2	100,0 %	3	3	4	0,00734%	32,5%
My Experiment	Lesion	Lesion	091012_L-02	Uncharacterized protein OS=Rattus norvegicus GN=Clasp2 PE=4 SV=1	tr|D3ZZU1|D3ZZU1_RAT		0,0	49,7 %	1	1	1	0,00183%	0,000%
My Experiment	Lesion	Lesion	091012_L-02	Uncharacterized protein (Fragment) OS=Rattus norvegicus PE=2 SV=2	tr|F1LM30|F1LM30_RAT,tr|F1LM31|F1LM31_RAT	RAT.fasta	51 745,4	100,0 %	6	9	17	0,0312%	16,6%
My Experiment	Lesion	Lesion	091012_L-02	L-lactate dehydrogenase A chain OS=Rattus norvegicus GN=Ldha PE=1 SV=1	sp|P04642|LDHA_RAT	RAT.fasta	36 450,8	100,0 %	9	10	14	0,0257%	37,0%
My Experiment	Lesion	Lesion	091012_L-02	Isoform 2 of Thioredoxin domain-containing protein 2 OS=Rattus norvegicus GN=Txndc2	sp|Q5XHX6-2|TXND2_RAT-DECOY,sp|Q5XHX6|TXND2_RAT-DECOY,tr|F1LV53|F1LV53_RAT-DECOY		0,0	90,3 %	2	2	2	0,00367%	0,000%
My Experiment	Lesion	Lesion	091012_L-02	Hemopexin OS=Rattus norvegicus GN=Hpx PE=1 SV=3	sp|P20059|HEMO_RAT	RAT.fasta	51 351,5	100,0 %	22	30	49	0,0899%	51,5%
My Experiment	Lesion	Lesion	091012_L-02	Microtubule-associated protein OS=Rattus norvegicus GN=Map4 PE=4 SV=1	tr|D3ZHX7|D3ZHX7_RAT		0,0	75,7 %	1	1	2	0,00367%	0,000%
My Experiment	Lesion	Lesion	091012_L-02	2-oxoglutarate dehydrogenase, mitochondrial OS=Rattus norvegicus GN=Ogdh PE=1 SV=1	sp|Q5XI78|ODO1_RAT-DECOY,tr|D3ZFA6|D3ZFA6_RAT-DECOY,tr|D4A7P8|D4A7P8_RAT-DECOY,tr|F8WGA5|F8WGA5_RAT-DECOY		0,0	93,3 %	1	1	1	0,00183%	0,000%
My Experiment	Lesion	Lesion	091012_L-02	Rho-associated protein kinase 2 OS=Rattus norvegicus GN=Rock2 PE=1 SV=2	sp|Q62868|ROCK2_RAT,tr|D3ZZU3|D3ZZU3_RAT,tr|F1LQT3|F1LQT3_RAT	RAT.fasta	153 040,7	56,6 %	1	1	1	0,00183%	1,95%
My Experiment	Lesion	Lesion	091012_L-02	Neuromodulin OS=Rattus norvegicus GN=Gap43 PE=1 SV=1	sp|P07936|NEUM_RAT	RAT.fasta	23 603,2	100,0 %	9	11	18	0,0330%	65,9%
My Experiment	Lesion	Lesion	091012_L-02	Protein PRRC2A OS=Rattus norvegicus GN=Prrc2a PE=1 SV=1	sp|Q6MG48|PRC2A_RAT,tr|F1LRC3|F1LRC3_RAT	RAT.fasta	229 049,7	93,0 %	2	2	2	0,00367%	1,71%
My Experiment	Lesion	Lesion	091012_L-02	Uncharacterized protein (Fragment) OS=Rattus norvegicus GN=Mll1 PE=3 SV=1	tr|F1M0L3|F1M0L3_RAT-DECOY		0,0	77,1 %	1	1	1	0,00183%	0,000%
My Experiment	Lesion	Lesion	091012_L-02	Phosphorylase OS=Rattus norvegicus GN=Pygb PE=2 SV=1	tr|B2GV03|B2GV03_RAT		0,0	100,0 %	12	14	17	0,0312%	0,000%
My Experiment	Lesion	Lesion	091012_L-02	Protein Spag9 OS=Rattus norvegicus GN=Spag9 PE=2 SV=2	tr|E9PSJ4|E9PSJ4_RAT	RAT.fasta	146 006,6	16,5 %	0	0	0	0,000%	0,000%
My Experiment	Lesion	Lesion	091012_L-02	10 kDa heat shock protein, mitochondrial OS=Rattus norvegicus GN=Hspe1 PE=1 SV=3	sp|P26772|CH10_RAT	RAT.fasta	10 901,7	99,9 %	2	2	2	0,00367%	20,6%
My Experiment	Lesion	Lesion	091012_L-02	Cysteine and glycine-rich protein 1 OS=Rattus norvegicus GN=Csrp1 PE=2 SV=2	sp|P47875|CSRP1_RAT	RAT.fasta	20 613,2	100,0 %	2	2	3	0,00550%	16,6%
My Experiment	Lesion	Lesion	091012_L-02	Protein Pcdh15 (Fragment) OS=Rattus norvegicus GN=Pcdh15 PE=2 SV=2	tr|F1LV24|F1LV24_RAT	RAT.fasta	141 702,6	82,9 %	2	2	2	0,00367%	2,03%
My Experiment	Lesion	Lesion	091012_L-02	Neurofilament heavy polypeptide OS=Rattus norvegicus GN=Nefh PE=2 SV=1	tr|F1LRZ7|F1LRZ7_RAT	RAT.fasta	114 411,8	100,0 %	32	43	62	0,114%	37,7%
My Experiment	Lesion	Lesion	091012_L-02	Protein Col4a2 OS=Rattus norvegicus GN=Col4a2 PE=4 SV=2	tr|F1M6Q3|F1M6Q3_RAT	RAT.fasta	166 252,0	78,9 %	1	1	1	0,00183%	0,592%
My Experiment	Lesion	Lesion	091012_L-02	Membrane-associated phosphatidylinositol transfer protein 1 OS=Rattus norvegicus GN=Pitpnm1 PE=2 SV=1	sp|Q5U2N3|PITM1_RAT-DECOY		0,0	56,5 %	1	1	1	0,00183%	0,000%
My Experiment	Lesion	Lesion	091012_L-02	60 kDa heat shock protein, mitochondrial OS=Rattus norvegicus GN=Hspd1 PE=1 SV=1	sp|P63039|CH60_RAT	RAT.fasta	60 956,8	100,0 %	3	3	3	0,00550%	9,60%
My Experiment	Lesion	Lesion	091012_L-02	Fatty acid-binding protein, brain OS=Rattus norvegicus GN=Fabp7 PE=1 SV=2	sp|P55051|FABP7_RAT	RAT.fasta	14 863,7	100,0 %	9	12	18	0,0330%	68,9%
My Experiment	Lesion	Lesion	091012_L-02	Uncharacterized protein OS=Rattus norvegicus GN=Nebl PE=4 SV=1	tr|D4A5B6|D4A5B6_RAT-DECOY		0,0	44,3 %	1	1	1	0,00183%	0,000%
My Experiment	Lesion	Lesion	091012_L-02	Protein Samd9l (Fragment) OS=Rattus norvegicus GN=Samd9l PE=4 SV=2	tr|E9PTD6|E9PTD6_RAT	RAT.fasta	179 854,4	96,9 %	4	4	4	0,00734%	3,99%
My Experiment	Lesion	Lesion	091012_L-02	Protein Mycbp2 (Fragment) OS=Rattus norvegicus GN=Mycbp2 PE=2 SV=2	tr|D4A2D3|D4A2D3_RAT	RAT.fasta	357 999,4	92,9 %	1	1	1	0,00183%	0,488%
My Experiment	Lesion	Lesion	091012_L-02	Proteasome subunit beta type-6 OS=Rattus norvegicus GN=Psmb6 PE=1 SV=3	sp|P28073|PSB6_RAT	RAT.fasta	25 289,6	100,0 %	2	2	2	0,00367%	8,82%
My Experiment	Lesion	Lesion	091012_L-02	Histone-lysine N-methyltransferase SETMAR OS=Rattus norvegicus GN=Setmar PE=2 SV=1	sp|Q5I0M0|SETMR_RAT	RAT.fasta	35 029,9	95,6 %	2	2	2	0,00367%	14,3%
My Experiment	Lesion	Lesion	091012_L-02	Filamin alpha OS=Rattus norvegicus GN=Flna PE=2 SV=1	tr|C0JPT7|C0JPT7_RAT,tr|D3ZAP2|D3ZAP2_RAT,tr|D3ZXX2|D3ZXX2_RAT	RAT.fasta	280 485,3	100,0 %	7	7	9	0,0165%	5,95%
My Experiment	Lesion	Lesion	091012_L-02	Protein Aimp1 OS=Rattus norvegicus GN=Aimp1 PE=2 SV=1	tr|Q4G079|Q4G079_RAT	RAT.fasta	34 573,5	6,4 %	0	0	0	0,000%	0,000%
My Experiment	Lesion	Lesion	091012_L-02	Dihydropteridine reductase OS=Rattus norvegicus GN=Qdpr PE=1 SV=1	sp|P11348|DHPR_RAT	RAT.fasta	25 552,3	100,0 %	5	7	12	0,0220%	24,9%
My Experiment	Lesion	Lesion	091012_L-02	Chaperonin containing Tcp1, subunit 6A (Zeta 1) OS=Rattus norvegicus GN=Cct6a PE=2 SV=1	tr|Q3MHS9|Q3MHS9_RAT	RAT.fasta	58 018,4	100,0 %	2	2	2	0,00367%	8,66%
My Experiment	Lesion	Lesion	091012_L-02	Group specific component OS=Rattus norvegicus GN=Gc PE=2 SV=1	tr|Q68FY4|Q68FY4_RAT	RAT.fasta	53 519,4	100,0 %	16	19	33	0,0605%	47,5%
My Experiment	Lesion	Lesion	091012_L-02	Hemoglobin subunit alpha-1/2 OS=Rattus norvegicus GN=Hba1 PE=1 SV=3	sp|P01946|HBA_RAT	RAT.fasta	15 328,7	100,0 %	11	24	86	0,158%	83,8%
My Experiment	Lesion	Lesion	091012_L-02	Chloride intracellular channel protein 4 OS=Rattus norvegicus GN=Clic4 PE=1 SV=3	sp|Q9Z0W7|CLIC4_RAT	RAT.fasta	28 634,4	99,9 %	2	2	3	0,00550%	15,8%
My Experiment	Lesion	Lesion	091012_L-02	Uncharacterized protein OS=Rattus norvegicus GN=Rbbp6 PE=4 SV=1	tr|F1M6Y5|F1M6Y5_RAT-DECOY		0,0	95,5 %	2	2	2	0,00367%	0,000%
My Experiment	Lesion	Lesion	091012_L-02	Adenylate kinase isoenzyme 1 OS=Rattus norvegicus GN=Ak1 PE=1 SV=3	sp|P39069|KAD1_RAT	RAT.fasta	21 584,4	100,0 %	5	5	6	0,0110%	44,8%
My Experiment	Lesion	Lesion	091012_L-02	Minichromosome maintenance deficient 7 (S. cerevisiae) OS=Rattus norvegicus GN=Mcm7 PE=2 SV=1	tr|Q6AYN8|Q6AYN8_RAT	RAT.fasta	81 063,7	42,7 %	1	1	1	0,00183%	3,34%
My Experiment	Lesion	Lesion	091012_L-02	Macrophage-capping protein OS=Rattus norvegicus GN=Capg PE=1 SV=1	sp|Q6AYC4|CAPG_RAT	RAT.fasta	38 799,7	99,8 %	2	2	5	0,00917%	7,45%
My Experiment	Lesion	Lesion	091012_L-02	Caprin-1 OS=Rattus norvegicus GN=Caprin1 PE=1 SV=2	sp|Q5M9G3|CAPR1_RAT	RAT.fasta	78 119,2	99,9 %	2	2	2	0,00367%	4,81%
My Experiment	Lesion	Lesion	091012_L-02	Complement C4 OS=Rattus norvegicus GN=C4 PE=1 SV=3	sp|P08649|CO4_RAT	RAT.fasta	192 164,5	100,0 %	7	7	10	0,0183%	8,52%
My Experiment	Lesion	Lesion	091012_L-02	Tuftelin-interacting protein 11 OS=Rattus norvegicus GN=Tfip11 PE=2 SV=1	sp|Q5U2Y6|TFP11_RAT	RAT.fasta	96 153,7	95,8 %	2	2	2	0,00367%	5,26%
My Experiment	Lesion	Lesion	091012_L-02	Protein RGD1560584 OS=Rattus norvegicus GN=RGD1560584 PE=4 SV=2	tr|D3ZIU9|D3ZIU9_RAT	RAT.fasta	24 786,7	98,5 %	1	1	1	0,00183%	7,01%
My Experiment	Lesion	Lesion	091012_L-02	Uncharacterized protein OS=Rattus norvegicus GN=Sptb PE=4 SV=1	tr|F1MAL3|F1MAL3_RAT-DECOY		0,0	82,3 %	1	1	1	0,00183%	0,000%
My Experiment	Lesion	Lesion	091012_L-02	Uncharacterized protein OS=Rattus norvegicus PE=4 SV=1	tr|D3ZU06|D3ZU06_RAT-DECOY,tr|F1LUI1|F1LUI1_RAT-DECOY,tr|F1LW98|F1LW98_RAT-DECOY,tr|F1LWP5|F1LWP5_RAT-DECOY		0,0	90,5 %	2	2	2	0,00367%	0,000%
My Experiment	Lesion	Lesion	091012_L-02	Glutaredoxin-1 OS=Rattus norvegicus GN=Glrx PE=3 SV=3	sp|Q9ESH6|GLRX1_RAT	RAT.fasta	11 879,1	97,0 %	1	1	2	0,00367%	8,41%
My Experiment	Lesion	Lesion	091012_L-02	Uncharacterized protein (Fragment) OS=Rattus norvegicus GN=Crybg3 PE=4 SV=1	tr|F1M8T4|F1M8T4_RAT-DECOY		0,0	12,5 %	0	0	0	0,000%	0,000%
My Experiment	Lesion	Lesion	091012_L-02	Protein Tacc3 OS=Rattus norvegicus GN=Tacc3 PE=4 SV=2	tr|D3Z962|D3Z962_RAT	RAT.fasta	64 875,4	83,7 %	2	2	2	0,00367%	2,74%
My Experiment	Lesion	Lesion	091012_L-02	Uncharacterized protein (Fragment) OS=Rattus norvegicus GN=Lama2 PE=4 SV=1	tr|F1M614|F1M614_RAT-DECOY		0,0	8,9 %	0	0	0	0,000%	0,000%
My Experiment	Lesion	Lesion	091012_L-02	Troponin I, cardiac muscle OS=Rattus norvegicus GN=Tnni3 PE=1 SV=2	sp|P23693|TNNI3_RAT	RAT.fasta	24 160,5	92,0 %	2	2	2	0,00367%	17,5%
My Experiment	Lesion	Lesion	091012_L-02	Microtubule-associated protein 1B OS=Rattus norvegicus GN=Map1b PE=2 SV=1	tr|F1LRL9|F1LRL9_RAT	RAT.fasta	269 643,4	100,0 %	3	3	4	0,00734%	2,97%
My Experiment	Lesion	Lesion	091012_L-02	Enoyl-CoA delta isomerase 1, mitochondrial OS=Rattus norvegicus GN=Eci1 PE=1 SV=1	sp|P23965|ECI1_RAT-DECOY,tr|Q68G41|Q68G41_RAT-DECOY		0,0	94,7 %	2	2	2	0,00367%	0,000%
My Experiment	Lesion	Lesion	091012_L-02	Uncharacterized protein (Fragment) OS=Rattus norvegicus PE=4 SV=1	tr|F1M0R2|F1M0R2_RAT-DECOY,tr|F1M1N9|F1M1N9_RAT-DECOY,tr|F1M305|F1M305_RAT-DECOY,tr|F1M9R3|F1M9R3_RAT-DECOY,tr|F1M9R4|F1M9R4_RAT-DECOY		0,0	99,6 %	2	2	3	0,00550%	0,000%
My Experiment	Lesion	Lesion	091012_L-02	Inter alpha-trypsin inhibitor, heavy chain 4 OS=Rattus norvegicus GN=Itih4 PE=2 SV=1	tr|Q5EBC0|Q5EBC0_RAT	RAT.fasta	103 757,3	100,0 %	29	34	50	0,0917%	36,9%
My Experiment	Lesion	Lesion	091012_L-02	Uncharacterized protein OS=Rattus norvegicus GN=Myh10 PE=4 SV=1	tr|F1LMQ5|F1LMQ5_RAT,tr|F1LQ02|F1LQ02_RAT		0,0	100,0 %	2	2	3	0,00550%	0,000%
My Experiment	Lesion	Lesion	091012_L-02	Fanconi anemia, complementation group A (Predicted) OS=Rattus norvegicus GN=Fanca PE=4 SV=1	tr|D3ZQL0|D3ZQL0_RAT-DECOY		0,0	88,1 %	2	2	2	0,00367%	0,000%
My Experiment	Lesion	Lesion	091012_L-02	Protein Foxl2 OS=Rattus norvegicus GN=Foxl2 PE=4 SV=1	tr|D4A0S1|D4A0S1_RAT	RAT.fasta	38 762,7	92,6 %	2	2	2	0,00367%	12,8%
My Experiment	Lesion	Lesion	091012_L-02	Serine protease inhibitor A3K OS=Rattus norvegicus GN=Serpina3k PE=1 SV=3	sp|P05545|SPA3K_RAT	RAT.fasta	46 563,6	18,3 %	0	0	0	0,000%	2,88%
My Experiment	Lesion	Lesion	091012_L-02	Pregnancy-associated plasma protein A (Predicted) OS=Rattus norvegicus GN=Pappa PE=4 SV=2	tr|D3ZNQ7|D3ZNQ7_RAT	RAT.fasta	160 916,6	97,3 %	2	2	2	0,00367%	1,88%
My Experiment	Lesion	Lesion	091012_L-02	Plastin-3 OS=Rattus norvegicus GN=Pls3 PE=2 SV=2	sp|Q63598|PLST_RAT-DECOY,tr|D3ZRK9|D3ZRK9_RAT-DECOY,tr|F1LPK7|F1LPK7_RAT-DECOY		0,0	84,7 %	2	2	2	0,00367%	0,000%
My Experiment	Lesion	Lesion	091012_L-02	Adaptor protein, phosphotyrosine interaction, PH domain and leucine zipper containing 2 OS=Rattus norvegicus GN=Appl2 PE=2 SV=1	tr|B4F779|B4F779_RAT-DECOY		0,0	92,9 %	2	2	2	0,00367%	0,000%
My Experiment	Lesion	Lesion	091012_L-02	Tubulin alpha-1A chain OS=Rattus norvegicus GN=Tuba1a PE=1 SV=1	sp|P68370|TBA1A_RAT	RAT.fasta	50 135,7	100,0 %	2	3	3	0,00550%	58,3%
My Experiment	Lesion	Lesion	091012_L-02	Protein Rnf25 OS=Rattus norvegicus GN=Rnf25 PE=4 SV=1	tr|D3ZQ26|D3ZQ26_RAT	RAT.fasta	50 827,7	85,9 %	2	2	3	0,00550%	5,51%
My Experiment	Lesion	Lesion	091012_L-02	Protein Hspg2 OS=Rattus norvegicus GN=Hspg2 PE=2 SV=2	tr|F1LTJ5|F1LTJ5_RAT	RAT.fasta	216 400,3	100,0 %	2	2	3	0,00550%	5,40%
My Experiment	Lesion	Lesion	091012_L-02	Hsc70-interacting protein OS=Rattus norvegicus GN=St13 PE=1 SV=1	sp|P50503|F10A1_RAT	RAT.fasta	41 280,3	99,9 %	2	2	2	0,00367%	8,15%
My Experiment	Lesion	Lesion	091012_L-02	Uncharacterized protein OS=Rattus norvegicus GN=Myo6 PE=4 SV=1	tr|D3ZYX5|D3ZYX5_RAT-DECOY,tr|D4A5I9|D4A5I9_RAT-DECOY		0,0	55,1 %	1	1	1	0,00183%	0,000%
My Experiment	Lesion	Lesion	091012_L-02	Protein disulfide-isomerase OS=Rattus norvegicus GN=P4hb PE=1 SV=2	sp|P04785|PDIA1_RAT	RAT.fasta	56 953,4	100,0 %	4	4	5	0,00917%	9,23%
My Experiment	Lesion	Lesion	091012_L-02	Apolipoprotein D OS=Rattus norvegicus GN=Apod PE=1 SV=1	sp|P23593|APOD_RAT	RAT.fasta	21 635,8	100,0 %	5	6	8	0,0147%	27,0%
My Experiment	Lesion	Lesion	091012_L-02	Inter-alpha-trypsin inhibitor heavy chain H3 OS=Rattus norvegicus GN=Itih3 PE=2 SV=1	sp|Q63416|ITIH3_RAT,tr|D3ZBS2|D3ZBS2_RAT	RAT.fasta	99 099,5	100,0 %	9	11	14	0,0257%	16,5%
My Experiment	Lesion	Lesion	091012_L-02	Pcp4l1 protein OS=Rattus norvegicus GN=Pcp4l1 PE=4 SV=1	tr|B1WC83|B1WC83_RAT,tr|D4A945|D4A945_RAT	RAT.fasta	7 505,8	93,3 %	1	1	1	0,00183%	32,4%
My Experiment	Lesion	Lesion	091012_L-02	FACT complex subunit SSRP1 OS=Rattus norvegicus GN=Ssrp1 PE=1 SV=2	sp|Q04931|SSRP1_RAT-DECOY,tr|D3ZTI4|D3ZTI4_RAT-DECOY		0,0	88,3 %	2	2	2	0,00367%	0,000%
My Experiment	Lesion	Lesion	091012_L-02	Alpha-1-inhibitor 3 OS=Rattus norvegicus GN=A1i3 PE=1 SV=1	sp|P14046|A1I3_RAT	RAT.fasta	163 774,4	100,0 %	35	43	63	0,116%	32,4%
My Experiment	Lesion	Lesion	091012_L-02	Annexin A5 OS=Rattus norvegicus GN=Anxa5 PE=1 SV=3	sp|P14668|ANXA5_RAT,tr|Q66HH8|Q66HH8_RAT	RAT.fasta	35 746,5	100,0 %	2	2	3	0,00550%	7,84%
My Experiment	Lesion	Lesion	091012_L-02	2',3'-cyclic-nucleotide 3'-phosphodiesterase OS=Rattus norvegicus GN=Cnp PE=1 SV=2	sp|P13233|CN37_RAT	RAT.fasta	47 270,0	100,0 %	17	20	23	0,0422%	43,8%
My Experiment	Lesion	Lesion	091012_L-02	Uncharacterized protein OS=Rattus norvegicus GN=Pde4dip PE=4 SV=1	tr|D3ZX19|D3ZX19_RAT		0,0	97,6 %	2	2	2	0,00367%	0,000%
My Experiment	Lesion	Lesion	091012_L-02	Protein Triobp OS=Rattus norvegicus GN=Triobp PE=2 SV=2	tr|D3ZHT2|D3ZHT2_RAT	RAT.fasta	217 043,7	98,2 %	4	4	4	0,00734%	3,32%
My Experiment	Lesion	Lesion	091012_L-02	Uncharacterized protein (Fragment) OS=Rattus norvegicus PE=4 SV=1	tr|F1LVZ6|F1LVZ6_RAT-DECOY		0,0	80,3 %	2	2	2	0,00367%	0,000%
My Experiment	Lesion	Lesion	091012_L-02	tRNA-dihydrouridine synthase OS=Rattus norvegicus GN=Dus4l PE=3 SV=1	tr|D4A3L7|D4A3L7_RAT		0,0	95,5 %	2	2	2	0,00367%	0,000%
My Experiment	Lesion	Lesion	091012_L-02	Protein Dgkk (Fragment) OS=Rattus norvegicus GN=Dgkk PE=4 SV=1	tr|F1LZW2|F1LZW2_RAT	RAT.fasta	119 505,8	16,0 %	0	0	0	0,000%	0,000%
My Experiment	Lesion	Lesion	091012_L-02	Uncharacterized protein OS=Rattus norvegicus GN=Aspm PE=4 SV=1	tr|D3ZBY6|D3ZBY6_RAT-DECOY		0,0	9,7 %	0	0	0	0,000%	0,000%
My Experiment	Lesion	Lesion	091012_L-02	Protein Itga9 OS=Rattus norvegicus GN=Itga9 PE=3 SV=2	tr|D3ZN51|D3ZN51_RAT	RAT.fasta	114 535,0	93,3 %	1	1	1	0,00183%	3,76%
My Experiment	Lesion	Lesion	091012_L-02	Uncharacterized protein OS=Rattus norvegicus PE=4 SV=1	tr|D3ZEA8|D3ZEA8_RAT-DECOY		0,0	99,0 %	3	3	3	0,00550%	0,000%
My Experiment	Lesion	Lesion	091012_L-02	Uncharacterized protein OS=Rattus norvegicus GN=Col7a1 PE=4 SV=1	tr|D3ZE04|D3ZE04_RAT-DECOY,tr|D3ZQ14|D3ZQ14_RAT-DECOY		0,0	74,0 %	1	1	2	0,00367%	0,000%
My Experiment	Lesion	Lesion	091012_L-02	Leucine-rich repeat-containing protein 16B OS=Rattus norvegicus GN=Lrrc16b PE=2 SV=2	sp|Q5XHY1|LR16B_RAT	RAT.fasta	149 900,2	92,1 %	2	2	2	0,00367%	1,38%
My Experiment	Lesion	Lesion	091012_L-02	Protein Kif26b OS=Rattus norvegicus GN=Kif26b PE=3 SV=2	tr|D4ADC4|D4ADC4_RAT	RAT.fasta	225 933,5	99,9 %	3	3	3	0,00550%	3,31%
My Experiment	Lesion	Lesion	091012_L-02	Protein Pgp OS=Rattus norvegicus GN=Pgp PE=4 SV=1	tr|D3ZDK7|D3ZDK7_RAT	RAT.fasta	34 601,2	63,2 %	1	1	1	0,00183%	7,17%
My Experiment	Lesion	Lesion	091012_L-02	Uncharacterized protein OS=Rattus norvegicus GN=Vps39 PE=4 SV=1	tr|D3ZMA6|D3ZMA6_RAT-DECOY,tr|E9PT04|E9PT04_RAT-DECOY		0,0	98,1 %	3	3	3	0,00550%	0,000%
My Experiment	Lesion	Lesion	091012_L-02	14-3-3 protein gamma OS=Rattus norvegicus GN=Ywhag PE=1 SV=2	sp|P61983|1433G_RAT	RAT.fasta	28 303,1	100,0 %	9	14	20	0,0367%	55,1%
My Experiment	Lesion	Lesion	091012_L-02	Uncharacterized protein OS=Rattus norvegicus GN=Atp2b4 PE=3 SV=1	tr|D3ZH00|D3ZH00_RAT-DECOY,tr|F1LSX8|F1LSX8_RAT-DECOY		0,0	43,2 %	1	1	1	0,00183%	0,000%
My Experiment	Lesion	Lesion	091012_L-02	Minichromosome maintenance deficient 10 (S. cerevisiae) (Predicted) OS=Rattus norvegicus GN=Mcm10 PE=4 SV=1	tr|D3Z8C4|D3Z8C4_RAT-DECOY		0,0	99,0 %	2	2	2	0,00367%	0,000%
My Experiment	Lesion	Lesion	091012_L-02	Protein Gcn1l1 OS=Rattus norvegicus GN=Gcn1l1 PE=2 SV=2	tr|F1LRI5|F1LRI5_RAT	RAT.fasta	292 667,1	36,4 %	1	1	1	0,00183%	0,599%
My Experiment	Lesion	Lesion	091012_L-02	Mitogen activated protein kinase 10, isoform CRA_a OS=Rattus norvegicus GN=Mapk8 PE=4 SV=2	tr|D3ZQ33|D3ZQ33_RAT	RAT.fasta	52 505,0	16,1 %	0	0	0	0,000%	0,000%
My Experiment	Lesion	Lesion	091012_L-02	Tubulin beta-2B chain OS=Rattus norvegicus GN=Tubb2b PE=1 SV=1	sp|Q3KRE8|TBB2B_RAT	RAT.fasta	49 953,1	84,8 %	1	1	1	0,00183%	59,1%
My Experiment	Lesion	Lesion	091012_L-02	Heterogeneous nuclear ribonucleoproteins A2/B1 OS=Rattus norvegicus GN=Hnrnpa2b1 PE=2 SV=2	tr|F1LM82|F1LM82_RAT,tr|F1LNF1|F1LNF1_RAT	RAT.fasta	37 298,1	97,6 %	2	2	2	0,00367%	7,97%
My Experiment	Lesion	Lesion	091012_L-02	Protein AMBP OS=Rattus norvegicus GN=Ambp PE=1 SV=1	sp|Q64240|AMBP_RAT	RAT.fasta	38 851,4	100,0 %	3	3	6	0,0110%	11,2%
My Experiment	Lesion	Lesion	091012_L-02	Fructose-bisphosphate aldolase C OS=Rattus norvegicus GN=Aldoc PE=1 SV=3	sp|P09117|ALDOC_RAT	RAT.fasta	39 284,3	100,0 %	11	16	23	0,0422%	39,1%
My Experiment	Lesion	Lesion	091012_L-02	Isoform 2 of Glutamate receptor 4 OS=Rattus norvegicus GN=Gria4	sp|P19493-2|GRIA4_RAT-DECOY,sp|P19493-3|GRIA4_RAT-DECOY,sp|P19493|GRIA4_RAT-DECOY		0,0	6,8 %	0	0	0	0,000%	0,000%
My Experiment	Lesion	Lesion	091012_L-02	GTP-binding nuclear protein Ran OS=Rattus norvegicus GN=Ran PE=1 SV=3	sp|P62828|RAN_RAT	RAT.fasta	24 423,1	99,9 %	3	3	3	0,00550%	19,4%
My Experiment	Lesion	Lesion	091012_L-02	Protein RGD1310819 (Fragment) OS=Rattus norvegicus GN=RGD1310819 PE=2 SV=2	tr|D3ZBU7|D3ZBU7_RAT	RAT.fasta	118 607,6	99,4 %	3	3	3	0,00550%	5,68%
My Experiment	Lesion	Lesion	091012_L-02	Triosephosphate isomerase OS=Rattus norvegicus GN=Tpi1 PE=1 SV=2	sp|P48500|TPIS_RAT	RAT.fasta	26 848,7	100,0 %	19	30	57	0,105%	83,9%
My Experiment	Lesion	Lesion	091012_L-02	Uncharacterized protein KIAA1383 homolog OS=Rattus norvegicus PE=4 SV=1	sp|D3ZAP3|K1383_RAT		0,0	73,6 %	1	1	1	0,00183%	0,000%
My Experiment	Lesion	Lesion	091012_L-02	Dynactin subunit 2 OS=Rattus norvegicus GN=Dctn2 PE=1 SV=1	sp|Q6AYH5|DCTN2_RAT	RAT.fasta	44 148,4	27,1 %	1	1	1	0,00183%	2,99%
My Experiment	Lesion	Lesion	091012_L-02	72 kDa type IV collagenase OS=Rattus norvegicus GN=Mmp2 PE=2 SV=2	sp|P33436|MMP2_RAT	RAT.fasta	74 151,7	6,9 %	0	0	0	0,000%	0,000%
My Experiment	Lesion	Lesion	091012_L-02	Proteasome subunit beta type-2 OS=Rattus norvegicus GN=Psmb2 PE=1 SV=1	sp|P40307|PSB2_RAT	RAT.fasta	22 913,5	99,8 %	2	3	4	0,00734%	14,4%
My Experiment	Lesion	Lesion	091012_L-02	Uncharacterized protein OS=Rattus norvegicus GN=Rlf PE=4 SV=1	tr|D3ZD87|D3ZD87_RAT-DECOY		0,0	31,1 %	1	1	1	0,00183%	0,000%
My Experiment	Lesion	Lesion	091012_L-02	Alpha 4 type V collagen OS=Rattus norvegicus GN=Col5a3 PE=2 SV=1	tr|Q9JI04|Q9JI04_RAT	RAT.fasta	171 575,7	42,9 %	1	1	1	0,00183%	1,27%
My Experiment	Lesion	Lesion	091012_L-02	Phosphatidylinositol 5-phosphate 4-kinase type-2 alpha OS=Rattus norvegicus GN=Pip4k2a PE=1 SV=1	sp|Q9R0I8|PI42A_RAT	RAT.fasta	46 210,8	99,0 %	2	2	2	0,00367%	7,64%
My Experiment	Lesion	Lesion	091012_L-02	Serotransferrin OS=Rattus norvegicus GN=Tf PE=1 SV=3	sp|P12346|TRFE_RAT	RAT.fasta	76 395,6	100,0 %	68	115	202	0,371%	63,2%
My Experiment	Lesion	Lesion	091012_L-02	Feline leukemia virus subgroup C receptor-related protein 2 OS=Rattus norvegicus GN=Flvcr2 PE=2 SV=1	sp|P60815|FLVC2_RAT,tr|F1LSF8|F1LSF8_RAT	RAT.fasta	59 743,1	91,5 %	2	2	2	0,00367%	7,51%
My Experiment	Lesion	Lesion	091012_L-02	Uncharacterized protein (Fragment) OS=Rattus norvegicus GN=Pamr1 PE=3 SV=1	tr|F1M747|F1M747_RAT-DECOY		0,0	99,3 %	2	2	2	0,00367%	0,000%
My Experiment	Lesion	Lesion	091012_L-02	Ferritin OS=Rattus norvegicus GN=Fth1 PE=2 SV=2	tr|Q66HI5|Q66HI5_RAT	RAT.fasta	21 100,1	100,0 %	11	16	24	0,0440%	80,2%
My Experiment	Lesion	Lesion	091012_L-02	Hemoglobin subunit beta-2 OS=Rattus norvegicus PE=1 SV=2	sp|P11517|HBB2_RAT	RAT.fasta	15 982,3	100,0 %	22	43	134	0,246%	91,2%
My Experiment	Lesion	Lesion	091012_L-02	Galectin-3 OS=Rattus norvegicus GN=Lgals3 PE=1 SV=4	sp|P08699|LEG3_RAT	RAT.fasta	27 202,1	100,0 %	3	4	5	0,00917%	8,78%
My Experiment	Lesion	Lesion	091012_L-02	Fatty acid-binding protein, epidermal OS=Rattus norvegicus GN=Fabp5 PE=1 SV=3	sp|P55053|FABP5_RAT	RAT.fasta	15 059,3	100,0 %	8	9	15	0,0275%	44,4%
My Experiment	Lesion	Lesion	091012_L-02	Protein Chd1l OS=Rattus norvegicus GN=Chd1l PE=2 SV=2	tr|D4ACG6|D4ACG6_RAT	RAT.fasta	101 825,7	92,6 %	2	2	2	0,00367%	4,21%
My Experiment	Lesion	Lesion	091012_L-02	Protein Syne1 OS=Rattus norvegicus GN=Syne1 PE=2 SV=2	tr|D3ZEA8|D3ZEA8_RAT	RAT.fasta	315 797,9	80,8 %	1	1	1	0,00183%	0,000%
My Experiment	Lesion	Lesion	091012_L-02	Protein Ppp2r1a OS=Rattus norvegicus GN=Ppp2r1a PE=2 SV=1	tr|Q5XI34|Q5XI34_RAT	RAT.fasta	65 323,7	96,9 %	2	2	2	0,00367%	7,30%
My Experiment	Lesion	Lesion	091012_L-02	Aconitate hydratase, mitochondrial OS=Rattus norvegicus GN=Aco2 PE=1 SV=2	sp|Q9ER34|ACON_RAT,tr|F1M0K2|F1M0K2_RAT	RAT.fasta	85 436,1	100,0 %	8	8	10	0,0183%	17,2%
My Experiment	Lesion	Lesion	091012_L-02	Uncharacterized protein (Fragment) OS=Rattus norvegicus PE=4 SV=1	tr|F1M164|F1M164_RAT-DECOY,tr|F1M3W5|F1M3W5_RAT-DECOY		0,0	91,7 %	2	2	2	0,00367%	0,000%
My Experiment	Lesion	Lesion	091012_L-02	Eukaryotic translation initiation factor 5A-1 OS=Rattus norvegicus GN=Eif5a PE=1 SV=3	sp|Q3T1J1|IF5A1_RAT	RAT.fasta	16 832,7	99,2 %	1	1	1	0,00183%	8,44%
My Experiment	Lesion	Lesion	091012_L-02	Protocadherin Fat 2 OS=Rattus norvegicus GN=Fat2 PE=1 SV=1	sp|O88277|FAT2_RAT,tr|D3ZCU2|D3ZCU2_RAT,tr|F1LPM1|F1LPM1_RAT	RAT.fasta	480 644,8	26,4 %	1	1	1	0,00183%	0,529%
My Experiment	Lesion	Lesion	091012_L-02	Myelin basic protein S OS=Rattus norvegicus GN=Mbp PE=1 SV=3	sp|P02688|MBP_RAT	RAT.fasta	21 502,9	100,0 %	9	13	64	0,117%	44,6%
My Experiment	Lesion	Lesion	091012_L-02	Brain acid soluble protein 1 OS=Rattus norvegicus GN=Basp1 PE=1 SV=2	sp|Q05175|BASP1_RAT-DECOY,tr|F1LNN9|F1LNN9_RAT-DECOY		0,0	98,9 %	2	2	2	0,00367%	0,000%
My Experiment	Lesion	Lesion	091012_L-02	Annexin A1 OS=Rattus norvegicus GN=Anxa1 PE=1 SV=2	sp|P07150|ANXA1_RAT,tr|D3ZVZ4|D3ZVZ4_RAT	RAT.fasta	38 831,0	99,8 %	1	1	1	0,00183%	4,62%
My Experiment	Lesion	Lesion	091012_L-02	Non-homologous end-joining factor 1 OS=Rattus norvegicus GN=Nhej1 PE=2 SV=1	sp|Q6AYI4|NHEJ1_RAT-DECOY		0,0	98,7 %	3	3	3	0,00550%	0,000%
My Experiment	Lesion	Lesion	091012_L-02	Centlein (Fragment) OS=Rattus norvegicus GN=Cntln PE=2 SV=1	sp|A9ZSY0|CNTLN_RAT-DECOY,tr|F1LMT2|F1LMT2_RAT-DECOY		0,0	92,7 %	2	2	2	0,00367%	0,000%
My Experiment	Lesion	Lesion	091012_L-02	Complement factor I OS=Rattus norvegicus GN=Cfi PE=2 SV=1	sp|Q9WUW3|CFAI_RAT	RAT.fasta	67 296,6	100,0 %	3	5	7	0,0128%	6,29%
My Experiment	Lesion	Lesion	091012_L-02	Uncharacterized protein OS=Rattus norvegicus PE=4 SV=1	tr|F1MAD5|F1MAD5_RAT		0,0	78,7 %	1	1	1	0,00183%	0,000%
My Experiment	Lesion	Lesion	091012_L-02	Sister chromatid cohesion protein PDS5 homolog A OS=Rattus norvegicus GN=Pds5a PE=2 SV=1	sp|A4L9P7|PDS5A_RAT	RAT.fasta	150 292,0	82,1 %	2	2	3	0,00550%	2,03%
My Experiment	Lesion	Lesion	091012_L-02	Malate dehydrogenase, cytoplasmic OS=Rattus norvegicus GN=Mdh1 PE=1 SV=3	sp|O88989|MDHC_RAT	RAT.fasta	36 483,9	100,0 %	16	19	31	0,0569%	46,7%
My Experiment	Lesion	Lesion	091012_L-02	Protein LOC100912618 OS=Rattus norvegicus GN=LOC100912618 PE=2 SV=1	tr|D3ZFY8|D3ZFY8_RAT,tr|F1LYY6|F1LYY6_RAT,tr|F8WFW9|F8WFW9_RAT	RAT.fasta	16 354,8	99,9 %	2	2	2	0,00367%	13,6%
My Experiment	Lesion	Lesion	091012_L-02	Calpain small subunit 1 OS=Rattus norvegicus GN=Capns1 PE=1 SV=3	sp|Q64537|CPNS1_RAT,tr|F1M6Z5|F1M6Z5_RAT	RAT.fasta	28 571,1	73,0 %	1	1	2	0,00367%	3,70%
My Experiment	Lesion	Lesion	091012_L-02	Uncharacterized protein OS=Rattus norvegicus GN=Taf1 PE=4 SV=1	tr|D3ZJI8|D3ZJI8_RAT-DECOY		0,0	94,3 %	2	2	2	0,00367%	0,000%
My Experiment	Lesion	Lesion	091012_L-02	Uncharacterized protein OS=Rattus norvegicus GN=Cep290 PE=4 SV=1	tr|D3ZCP3|D3ZCP3_RAT-DECOY,tr|D4A5F2|D4A5F2_RAT-DECOY		0,0	87,6 %	2	2	2	0,00367%	0,000%
My Experiment	Lesion	Lesion	091012_L-02	Isoform AMPH2-6 of Myc box-dependent-interacting protein 1 OS=Rattus norvegicus GN=Bin1	sp|O08839-6|BIN1_RAT	RAT.fasta	45 505,9	98,3 %	1	1	1	0,00183%	4,67%
My Experiment	Lesion	Lesion	091012_L-02	Annexin (Fragment) OS=Rattus norvegicus GN=Anxa6 PE=2 SV=2	tr|D4ABR6|D4ABR6_RAT,tr|Q6IMZ3|Q6IMZ3_RAT	RAT.fasta	0,0	100,0 %	3	3	3	0,00550%	4,92%
My Experiment	Lesion	Lesion	091012_L-02	Voltage-dependent calcium channel subunit alpha-2/delta-2 OS=Rattus norvegicus GN=Cacna2d2 PE=2 SV=1	sp|Q8CFG6|CA2D2_RAT,tr|D3ZM25|D3ZM25_RAT,tr|F1M9X7|F1M9X7_RAT	RAT.fasta	130 779,3	36,0 %	0	0	0	0,000%	0,000%
My Experiment	Lesion	Lesion	091012_L-02	Dihydropyrimidinase-related protein 5 OS=Rattus norvegicus GN=Dpysl5 PE=1 SV=1	sp|Q9JHU0|DPYL5_RAT	RAT.fasta	61 539,8	100,0 %	3	3	3	0,00550%	8,51%
My Experiment	Lesion	Lesion	091012_L-02	Xaa-Pro dipeptidase OS=Rattus norvegicus GN=Pepd PE=2 SV=1	sp|Q5I0D7|PEPD_RAT,tr|F1LR40|F1LR40_RAT	RAT.fasta	54 750,3	100,0 %	3	4	4	0,00734%	7,72%
My Experiment	Lesion	Lesion	091012_L-02	Beta-2-microglobulin OS=Rattus norvegicus GN=B2m PE=1 SV=1	sp|P07151|B2MG_RAT	RAT.fasta	13 720,0	98,8 %	1	1	1	0,00183%	7,56%
My Experiment	Lesion	Lesion	091012_L-02	Sodium/potassium-transporting ATPase subunit alpha-1 OS=Rattus norvegicus GN=Atp1a1 PE=1 SV=1	sp|P06685|AT1A1_RAT	RAT.fasta	113 057,5	100,0 %	3	3	3	0,00550%	15,8%
My Experiment	Lesion	Lesion	091012_L-02	Heterogeneous nuclear ribonucleoprotein U OS=Rattus norvegicus GN=Hnrnpu PE=2 SV=1	tr|Q6IMY8|Q6IMY8_RAT	RAT.fasta	87 733,4	25,1 %	0	0	0	0,000%	0,000%
My Experiment	Lesion	Lesion	091012_L-02	ARP1 actin-related protein 1 homolog B (Yeast) OS=Rattus norvegicus GN=Actr1b PE=2 SV=1	tr|B2RYJ7|B2RYJ7_RAT	RAT.fasta	42 282,4	100,0 %	3	3	3	0,00550%	17,3%
My Experiment	Lesion	Lesion	091012_L-02	Ubiquitin-fold modifier-conjugating enzyme 1 OS=Rattus norvegicus GN=Ufc1 PE=2 SV=1	sp|Q6BBI8|UFC1_RAT	RAT.fasta	19 492,9	88,3 %	1	1	1	0,00183%	7,78%
My Experiment	Lesion	Lesion	091012_L-02	Galectin-1 OS=Rattus norvegicus GN=Lgals1 PE=1 SV=2	sp|P11762|LEG1_RAT	RAT.fasta	14 857,2	100,0 %	4	7	9	0,0165%	46,7%
My Experiment	Lesion	Lesion	091012_L-02	Isoform 2 of Teneurin-2 OS=Rattus norvegicus GN=Odz2	sp|Q9R1K2-2|TEN2_RAT-DECOY,sp|Q9R1K2-3|TEN2_RAT-DECOY,sp|Q9R1K2-4|TEN2_RAT-DECOY,sp|Q9R1K2|TEN2_RAT-DECOY		0,0	5,7 %	0	0	0	0,000%	0,000%
My Experiment	Lesion	Lesion	091012_L-02	Uncharacterized protein OS=Rattus norvegicus GN=Col2a1 PE=4 SV=1	tr|F1LNY9|F1LNY9_RAT,tr|F1LQ06|F1LQ06_RAT		0,0	7,1 %	0	0	0	0,000%	0,000%
My Experiment	Lesion	Lesion	091012_L-02	Uncharacterized protein OS=Rattus norvegicus GN=Sbno2 PE=4 SV=1	tr|D3ZDU8|D3ZDU8_RAT-DECOY,tr|D4ACV8|D4ACV8_RAT-DECOY		0,0	88,6 %	2	2	2	0,00367%	0,000%
My Experiment	Lesion	Lesion	091012_L-02	Chondroitin sulfate proteoglycan 6, isoform CRA_b OS=Rattus norvegicus GN=Smc3 PE=4 SV=1	tr|D4A1B9|D4A1B9_RAT-DECOY,tr|F1LQB2|F1LQB2_RAT-DECOY		0,0	83,6 %	1	1	1	0,00183%	0,000%
My Experiment	Lesion	Lesion	091012_L-02	A kinase (PRKA) anchor protein 3 OS=Rattus norvegicus GN=Akap3 PE=2 SV=1	tr|Q66HC6|Q66HC6_RAT-DECOY		0,0	95,6 %	2	2	2	0,00367%	0,000%
My Experiment	Lesion	Lesion	091012_L-02	Uncharacterized protein OS=Rattus norvegicus GN=Vps13b PE=4 SV=1	tr|D4A1M2|D4A1M2_RAT-DECOY		0,0	45,7 %	1	1	1	0,00183%	0,000%
My Experiment	Lesion	Lesion	091012_L-02	Carbonic anhydrase 3 OS=Rattus norvegicus GN=Ca3 PE=1 SV=3	sp|P14141|CAH3_RAT	RAT.fasta	29 431,8	100,0 %	10	15	28	0,0514%	54,6%
My Experiment	Lesion	Lesion	091012_L-02	Protein Peg3 OS=Rattus norvegicus GN=Peg3 PE=2 SV=1	tr|D3ZW85|D3ZW85_RAT,tr|D4AB33|D4AB33_RAT	RAT.fasta	178 192,9	95,0 %	2	2	2	0,00367%	2,60%
My Experiment	Lesion	Lesion	091012_L-02	Myosin-11 OS=Rattus norvegicus GN=Myh11 PE=2 SV=2	tr|E9PTI3|E9PTI3_RAT,tr|E9PTU4|E9PTU4_RAT	RAT.fasta	0,0	58,4 %	1	1	1	0,00183%	0,963%
My Experiment	Lesion	Lesion	091012_L-02	Isoform 2 of A-kinase anchor protein 12 OS=Rattus norvegicus GN=Akap12	sp|Q5QD51-2|AKA12_RAT,sp|Q5QD51-3|AKA12_RAT,sp|Q5QD51|AKA12_RAT	RAT.fasta	181 102,3	99,9 %	2	2	3	0,00550%	2,36%
My Experiment	Lesion	Lesion	091012_L-02	Protein RGD1564515 (Fragment) OS=Rattus norvegicus GN=RGD1564515 PE=4 SV=2	tr|F1LYQ4|F1LYQ4_RAT	RAT.fasta	45 217,0	99,9 %	2	2	2	0,00367%	4,20%
My Experiment	Lesion	Lesion	091012_L-02	Thioredoxin-like protein 1 OS=Rattus norvegicus GN=Txnl1 PE=1 SV=3	sp|Q920J4|TXNL1_RAT,tr|D3ZW98|D3ZW98_RAT	RAT.fasta	32 249,5	8,4 %	0	0	0	0,000%	0,000%
My Experiment	Lesion	Lesion	091012_L-02	Uncharacterized protein OS=Rattus norvegicus GN=Hp1bp3 PE=3 SV=1	tr|F1M6V1|F1M6V1_RAT-DECOY		0,0	67,1 %	1	1	1	0,00183%	0,000%
My Experiment	Lesion	Lesion	091012_L-02	Uncharacterized protein OS=Rattus norvegicus PE=4 SV=1	tr|D3ZS64|D3ZS64_RAT		0,0	89,4 %	1	1	1	0,00183%	0,000%
My Experiment	Lesion	Lesion	091012_L-02	Uncharacterized protein OS=Rattus norvegicus PE=4 SV=1	tr|D4A8Y7|D4A8Y7_RAT		0,0	50,5 %	1	1	1	0,00183%	0,000%
My Experiment	Lesion	Lesion	091012_L-02	26S proteasome non-ATPase regulatory subunit 2 OS=Rattus norvegicus GN=Psmd2 PE=2 SV=1	sp|Q4FZT9|PSMD2_RAT	RAT.fasta	100 190,0	98,5 %	2	2	2	0,00367%	3,63%
My Experiment	Lesion	Lesion	091012_L-02	Acyl-CoA-binding protein OS=Rattus norvegicus GN=Dbi PE=1 SV=3	sp|P11030|ACBP_RAT	RAT.fasta	10 027,9	100,0 %	8	14	19	0,0349%	66,7%
My Experiment	Lesion	Lesion	091012_L-02	Alpha globin OS=Rattus norvegicus GN=LOC287167 PE=3 SV=2	tr|Q63910|Q63910_RAT	RAT.fasta	15 525,0	100,0 %	2	2	3	0,00550%	23,2%
My Experiment	Lesion	Lesion	091012_L-02	Protein Kif9 OS=Rattus norvegicus GN=Kif9 PE=2 SV=1	tr|D4A8G1|D4A8G1_RAT,tr|D4A8H2|D4A8H2_RAT	RAT.fasta	0,0	5,0 %	0	0	0	0,000%	0,000%
My Experiment	Lesion	Lesion	091012_L-02	Rab GDP dissociation inhibitor alpha OS=Rattus norvegicus GN=Gdi1 PE=1 SV=1	sp|P50398|GDIA_RAT	RAT.fasta	50 538,2	100,0 %	13	17	25	0,0459%	37,4%
My Experiment	Lesion	Lesion	091012_L-02	Uncharacterized protein OS=Rattus norvegicus GN=Fhod1 PE=4 SV=1	tr|D4A0T3|D4A0T3_RAT-DECOY		0,0	97,2 %	3	3	3	0,00550%	0,000%
My Experiment	Lesion	Lesion	091012_L-02	Protocadherin Fat 3 OS=Rattus norvegicus GN=Fat3 PE=1 SV=1	sp|Q8R508|FAT3_RAT,tr|F1LMF4|F1LMF4_RAT	RAT.fasta	502 082,7	98,6 %	3	3	3	0,00550%	1,78%
My Experiment	Lesion	Lesion	091012_L-02	Keratin, type II cytoskeletal 5 OS=Rattus norvegicus GN=Krt5 PE=1 SV=1	sp|Q6P6Q2|K2C5_RAT	RAT.fasta	61 827,3	99,2 %	1	1	1	0,00183%	2,08%
My Experiment	Lesion	Lesion	091012_L-02	Uncharacterized protein OS=Rattus norvegicus PE=4 SV=1	tr|D4A0X2|D4A0X2_RAT-DECOY		0,0	41,0 %	1	1	1	0,00183%	0,000%
My Experiment	Lesion	Lesion	091012_L-02	Galectin-3-binding protein OS=Rattus norvegicus GN=Lgals3bp PE=1 SV=2	sp|O70513|LG3BP_RAT	RAT.fasta	63 743,1	97,4 %	2	2	2	0,00367%	6,27%
My Experiment	Lesion	Lesion	091012_L-02	Breast carcinoma-amplified sequence 1 homolog OS=Rattus norvegicus GN=Bcas1 PE=2 SV=1	tr|F1LN49|F1LN49_RAT	RAT.fasta	62 381,4	99,2 %	1	1	2	0,00367%	3,06%
My Experiment	Lesion	Lesion	091012_L-02	Unconventional myosin-Va OS=Rattus norvegicus GN=Myo5a PE=1 SV=1	sp|Q9QYF3|MYO5A_RAT	RAT.fasta	211 771,5	99,3 %	1	1	1	0,00183%	1,59%
My Experiment	Lesion	Lesion	091012_L-02	Phosphatidylethanolamine-binding protein 1 OS=Rattus norvegicus GN=Pebp1 PE=1 SV=3	sp|P31044|PEBP1_RAT	RAT.fasta	20 801,4	100,0 %	12	18	35	0,0642%	70,6%
My Experiment	Lesion	Lesion	091012_L-02	Isoform 2 of Dihydropyrimidinase-related protein 3 OS=Rattus norvegicus GN=Dpysl3	sp|Q62952-2|DPYL3_RAT,sp|Q62952|DPYL3_RAT	RAT.fasta	61 967,8	100,0 %	5	5	7	0,0128%	17,6%
My Experiment	Lesion	Lesion	091012_L-02	Neural cell adhesion molecule 1 (Fragment) OS=Rattus norvegicus GN=Ncam1 PE=2 SV=2	tr|F1LUV9|F1LUV9_RAT	RAT.fasta	92 311,9	100,0 %	22	27	42	0,0771%	33,1%
My Experiment	Lesion	Lesion	091012_L-02	Isoform 2 of Glutamate receptor ionotropic, NMDA 3A OS=Rattus norvegicus GN=Grin3a	sp|Q9R1M7-2|NMD3A_RAT,sp|Q9R1M7|NMD3A_RAT	RAT.fasta	127 610,6	89,4 %	2	2	2	0,00367%	2,42%
My Experiment	Lesion	Lesion	091012_L-02	Isocitrate dehydrogenase [NADP] cytoplasmic OS=Rattus norvegicus GN=Idh1 PE=1 SV=1	sp|P41562|IDHC_RAT,tr|F1LRD5|F1LRD5_RAT	RAT.fasta	46 735,8	100,0 %	3	4	4	0,00734%	9,18%
My Experiment	Lesion	Lesion	091012_L-02	2,3-bisphosphoglycerate mutase OS=Rattus norvegicus GN=Bpgm PE=2 SV=1	tr|F1LM45|F1LM45_RAT,tr|Q6P6G4|Q6P6G4_RAT	RAT.fasta	30 077,3	100,0 %	5	5	6	0,0110%	37,2%
My Experiment	Lesion	Lesion	091012_L-02	DNA polymerase OS=Rattus norvegicus GN=Rev3l PE=3 SV=1	tr|F1LMP6|F1LMP6_RAT-DECOY,tr|F1M8G6|F1M8G6_RAT-DECOY		0,0	98,7 %	2	2	2	0,00367%	0,000%
My Experiment	Lesion	Lesion	091012_L-02	Inactive ubiquitin carboxyl-terminal hydrolase 54 OS=Rattus norvegicus GN=Usp54 PE=2 SV=2	sp|Q6IE24|UBP54_RAT-DECOY		0,0	99,9 %	3	3	3	0,00550%	0,000%
My Experiment	Lesion	Lesion	091012_L-02	Cul1 protein OS=Rattus norvegicus GN=Cul1 PE=2 SV=1	tr|B1WBY1|B1WBY1_RAT-DECOY		0,0	12,8 %	0	0	0	0,000%	0,000%
My Experiment	Lesion	Lesion	091012_L-02	Uncharacterized protein (Fragment) OS=Rattus norvegicus PE=4 SV=1	tr|F1LXT0|F1LXT0_RAT-DECOY		0,0	93,4 %	2	2	2	0,00367%	0,000%
My Experiment	Lesion	Lesion	091012_L-02	Uncharacterized protein (Fragment) OS=Rattus norvegicus GN=Myo1a PE=4 SV=1	tr|F1LV10|F1LV10_RAT-DECOY		0,0	63,9 %	1	1	1	0,00183%	0,000%
My Experiment	Lesion	Lesion	091012_L-02	Cell adhesion molecule 4 OS=Rattus norvegicus GN=Cadm4 PE=1 SV=1	sp|Q1WIM1|CADM4_RAT-DECOY,tr|F1M7V6|F1M7V6_RAT-DECOY		0,0	91,5 %	2	2	2	0,00367%	0,000%
My Experiment	Lesion	Lesion	091012_L-02	Protein RGD1565617 OS=Rattus norvegicus GN=RGD1565617 PE=4 SV=2	tr|F1M7I8|F1M7I8_RAT	RAT.fasta	13 577,6	100,0 %	2	2	2	0,00367%	0,000%
My Experiment	Lesion	Lesion	091012_L-02	Uncharacterized protein (Fragment) OS=Rattus norvegicus GN=Phf14 PE=4 SV=1	tr|F1M4B8|F1M4B8_RAT		0,0	99,8 %	2	2	2	0,00367%	0,000%
My Experiment	Lesion	Lesion	091012_L-02	Isoform M2 of Pyruvate kinase isozymes M1/M2 OS=Rattus norvegicus GN=Pkm	sp|P11980-2|KPYM_RAT	RAT.fasta	57 781,6	100,0 %	2	2	2	0,00367%	66,1%
My Experiment	Lesion	Lesion	091012_L-02	Protein CutA OS=Rattus norvegicus GN=Cuta PE=1 SV=2	sp|Q6MGD0|CUTA_RAT	RAT.fasta	18 658,7	100,0 %	2	3	3	0,00550%	18,1%
My Experiment	Lesion	Lesion	091012_L-02	Neuro-oncological ventral antigen 1, isoform CRA_b OS=Rattus norvegicus GN=Nova1 PE=4 SV=1	tr|D4AAF8|D4AAF8_RAT	RAT.fasta	51 756,2	61,9 %	1	1	1	0,00183%	4,14%
My Experiment	Lesion	Lesion	091012_L-02	Uncharacterized protein (Fragment) OS=Rattus norvegicus PE=4 SV=1	tr|F1M427|F1M427_RAT	RAT.fasta	23 573,5	29,6 %	1	1	1	0,00183%	10,3%
My Experiment	Lesion	Lesion	091012_L-02	Growth/differentiation factor 8 OS=Rattus norvegicus GN=Mstn PE=2 SV=1	sp|O35312|GDF8_RAT	RAT.fasta	42 830,5	88,9 %	2	2	2	0,00367%	8,24%
My Experiment	Lesion	Lesion	091012_L-02	Structural maintenance of chromosomes protein OS=Rattus norvegicus GN=Smc1b PE=3 SV=1	tr|D3ZE73|D3ZE73_RAT	RAT.fasta	144 657,7	99,3 %	2	2	2	0,00367%	2,17%
My Experiment	Lesion	Lesion	091012_L-02	Synaptosomal-associated protein 25 OS=Rattus norvegicus GN=Snap25 PE=1 SV=1	sp|P60881|SNP25_RAT,tr|F8WG75|F8WG75_RAT	RAT.fasta	23 315,4	100,0 %	2	2	2	0,00367%	13,1%
My Experiment	Lesion	Lesion	091012_L-02	Uncharacterized protein OS=Rattus norvegicus GN=Frmpd1 PE=4 SV=1	tr|D3ZW88|D3ZW88_RAT-DECOY		0,0	93,9 %	2	2	2	0,00367%	0,000%
My Experiment	Lesion	Lesion	091012_L-02	Plastin-3 OS=Rattus norvegicus GN=Pls3 PE=2 SV=2	sp|Q63598|PLST_RAT,tr|D3ZRK9|D3ZRK9_RAT,tr|F1LPK7|F1LPK7_RAT	RAT.fasta	70 682,5	100,0 %	4	4	4	0,00734%	11,0%
My Experiment	Lesion	Lesion	091012_L-02	Tubulin beta-3 chain OS=Rattus norvegicus GN=Tubb3 PE=1 SV=1	sp|Q4QRB4|TBB3_RAT	RAT.fasta	50 418,7	100,0 %	7	9	12	0,0220%	46,7%
My Experiment	Lesion	Lesion	091012_L-02	14-3-3 protein zeta/delta OS=Rattus norvegicus GN=Ywhaz PE=1 SV=1	sp|P63102|1433Z_RAT	RAT.fasta	27 771,9	100,0 %	17	25	35	0,0642%	54,7%
My Experiment	Lesion	Lesion	091012_L-02	Alpha-actinin-4 OS=Rattus norvegicus GN=Actn4 PE=1 SV=2	sp|Q9QXQ0|ACTN4_RAT	RAT.fasta	104 918,2	100,0 %	11	11	12	0,0220%	14,8%
My Experiment	Lesion	Lesion	091012_L-02	Creatine kinase M-type OS=Rattus norvegicus GN=Ckm PE=1 SV=2	sp|P00564|KCRM_RAT	RAT.fasta	43 045,6	100,0 %	4	4	5	0,00917%	10,8%
My Experiment	Lesion	Lesion	091012_L-02	Latent transforming growth factor beta binding protein 2, isoform CRA_b OS=Rattus norvegicus GN=Ltbp2 PE=4 SV=2	tr|E9PSN2|E9PSN2_RAT,tr|E9PTH8|E9PTH8_RAT,tr|F1M7L7|F1M7L7_RAT	RAT.fasta	0,0	70,5 %	1	1	1	0,00183%	1,12%
My Experiment	Lesion	Lesion	091012_L-02	Uncharacterized protein OS=Rattus norvegicus GN=Scn8a PE=3 SV=1	tr|E9PSN8|E9PSN8_RAT-DECOY		0,0	96,7 %	2	2	2	0,00367%	0,000%
My Experiment	Lesion	Lesion	091012_L-02	Ig gamma-2A chain C region OS=Rattus norvegicus GN=Igg-2a PE=1 SV=1	sp|P20760|IGG2A_RAT,tr|F1LN61|F1LN61_RAT	RAT.fasta	35 184,7	100,0 %	16	26	79	0,145%	59,6%
My Experiment	Lesion	Lesion	091012_L-02	Hect (Homologous to the E6-AP (UBE3A) carboxyl terminus) domain and RCC1 (CHC1)-like domain (RLD) 2 (Predicted) OS=Rattus norvegicus GN=Herc2 PE=4 SV=2	tr|D4ACN3|D4ACN3_RAT	RAT.fasta	521 115,7	96,7 %	2	2	2	0,00367%	1,07%
My Experiment	Lesion	Lesion	091012_L-02	Tubulin beta-5 chain OS=Rattus norvegicus GN=Tubb5 PE=1 SV=1	sp|P69897|TBB5_RAT	RAT.fasta	49 670,6	100,0 %	6	6	7	0,0128%	55,9%
My Experiment	Lesion	Lesion	091012_L-02	Protein Ofd1 OS=Rattus norvegicus GN=Ofd1 PE=4 SV=1	tr|D3ZUD5|D3ZUD5_RAT	RAT.fasta	118 349,8	46,2 %	1	1	1	0,00183%	1,46%
My Experiment	Lesion	Lesion	091012_L-02	Moesin (Fragment) OS=Rattus norvegicus GN=Msn PE=2 SV=1	tr|F1LP60|F1LP60_RAT	RAT.fasta	67 653,6	100,0 %	3	3	3	0,00550%	4,69%
My Experiment	Lesion	Lesion	091012_L-02	Brefeldin A-inhibited guanine nucleotide-exchange factor 2 OS=Rattus norvegicus GN=Arfgef2 PE=2 SV=1	tr|Q7TSU1|Q7TSU1_RAT		0,0	99,9 %	4	4	4	0,00734%	0,000%
My Experiment	Lesion	Lesion	091012_L-02	Uncharacterized protein (Fragment) OS=Rattus norvegicus GN=Nav2 PE=4 SV=1	tr|F1LR12|F1LR12_RAT-DECOY		0,0	89,1 %	2	2	2	0,00367%	0,000%
My Experiment	Lesion	Lesion	091012_L-02	Uncharacterized protein OS=Rattus norvegicus PE=4 SV=1	tr|D3ZEP8|D3ZEP8_RAT-DECOY		0,0	97,5 %	3	3	3	0,00550%	0,000%
My Experiment	Lesion	Lesion	091012_L-02	Protein kinase C and casein kinase substrate in neurons protein 1 OS=Rattus norvegicus GN=Pacsin1 PE=1 SV=1	sp|Q9Z0W5|PACN1_RAT	RAT.fasta	50 449,4	91,5 %	1	1	1	0,00183%	2,72%
My Experiment	Lesion	Lesion	091012_L-02	Protein Nbeal1 OS=Rattus norvegicus GN=RGD1311357 PE=4 SV=2	tr|F1M6V0|F1M6V0_RAT	RAT.fasta	299 416,8	11,8 %	0	0	0	0,000%	0,000%
My Experiment	Lesion	Lesion	091012_L-02	Malate dehydrogenase, mitochondrial OS=Rattus norvegicus GN=Mdh2 PE=1 SV=2	sp|P04636|MDHM_RAT	RAT.fasta	35 684,2	100,0 %	11	11	14	0,0257%	39,6%
My Experiment	Lesion	Lesion	091012_L-02	Uncharacterized protein OS=Rattus norvegicus GN=Ylpm1 PE=4 SV=1	tr|D3ZI93|D3ZI93_RAT		0,0	96,2 %	2	2	2	0,00367%	0,000%
My Experiment	Lesion	Lesion	091012_L-02	Uncharacterized protein OS=Rattus norvegicus GN=Xrn1 PE=4 SV=1	tr|D4ABN8|D4ABN8_RAT-DECOY		0,0	93,7 %	2	2	2	0,00367%	0,000%
My Experiment	Lesion	Lesion	091012_L-02	Uncharacterized protein OS=Rattus norvegicus GN=Ccdc158 PE=4 SV=1	tr|D3ZHH5|D3ZHH5_RAT-DECOY		0,0	96,0 %	2	2	2	0,00367%	0,000%
My Experiment	Lesion	Lesion	091012_L-02	Protein lin-54 homolog OS=Rattus norvegicus GN=Lin54 PE=2 SV=2	sp|Q641Z1|LIN54_RAT-DECOY		0,0	89,2 %	2	2	2	0,00367%	0,000%
My Experiment	Lesion	Lesion	091012_L-02	Transthyretin OS=Rattus norvegicus GN=Ttr PE=1 SV=1	sp|P02767|TTHY_RAT	RAT.fasta	15 719,9	100,0 %	3	3	5	0,00917%	34,7%
My Experiment	Lesion	Lesion	091012_L-02	Keratin, type II cytoskeletal 1 OS=Rattus norvegicus GN=Krt1 PE=2 SV=1	sp|Q6IMF3|K2C1_RAT	RAT.fasta	64 831,7	100,0 %	3	4	8	0,0147%	5,76%
My Experiment	Lesion	Lesion	091012_L-02	Engulfment and cell motility protein 3 OS=Rattus norvegicus GN=Elmo3 PE=2 SV=1	sp|Q499U2|ELMO3_RAT,tr|F8WG11|F8WG11_RAT	RAT.fasta	81 661,7	98,1 %	3	3	3	0,00550%	8,33%
My Experiment	Lesion	Lesion	091012_L-02	Sodium/potassium-transporting ATPase subunit beta-1 OS=Rattus norvegicus GN=Atp1b1 PE=1 SV=1	sp|P07340|AT1B1_RAT	RAT.fasta	35 203,6	100,0 %	5	5	6	0,0110%	16,4%
My Experiment	Lesion	Lesion	091012_L-02	Uncharacterized protein (Fragment) OS=Rattus norvegicus PE=4 SV=1	tr|F1LWC9|F1LWC9_RAT-DECOY,tr|F1M0Y4|F1M0Y4_RAT-DECOY,tr|F1M118|F1M118_RAT-DECOY		0,0	6,9 %	0	0	0	0,000%	0,000%
My Experiment	Lesion	Lesion	091012_L-02	Protein Dock4 (Fragment) OS=Rattus norvegicus GN=Dock4 PE=2 SV=2	tr|F1LZ81|F1LZ81_RAT	RAT.fasta	224 944,0	98,2 %	3	3	3	0,00550%	3,56%
My Experiment	Lesion	Lesion	091012_L-02	Mannan-binding lectin serine protease 2 OS=Rattus norvegicus GN=Masp2 PE=1 SV=2	sp|Q9JJS8|MASP2_RAT,tr|A2VCV7|A2VCV7_RAT	RAT.fasta	75 668,0	16,6 %	0	0	0	0,000%	0,000%
My Experiment	Lesion	Lesion	091012_L-02	60S acidic ribosomal protein P1 OS=Rattus norvegicus GN=Rplp1 PE=3 SV=1	sp|P19944|RLA1_RAT	RAT.fasta	11 498,1	98,2 %	1	1	1	0,00183%	14,0%
My Experiment	Lesion	Lesion	091012_L-02	CXC chemokine RTCK1 OS=Rattus norvegicus GN=Ppbp PE=4 SV=1	tr|Q99ME0|Q99ME0_RAT	RAT.fasta	12 159,8	59,7 %	1	1	1	0,00183%	11,7%
My Experiment	Lesion	Lesion	091012_L-02	Isoform 3 of Neurofascin OS=Rattus norvegicus GN=Nfasc	sp|P97685-3|NFASC_RAT,tr|D3ZNW5|D3ZNW5_RAT	RAT.fasta	132 181,4	100,0 %	8	8	10	0,0183%	9,45%
My Experiment	Lesion	Lesion	091012_L-02	Elongation factor 1-gamma OS=Rattus norvegicus GN=Eef1g PE=1 SV=3	sp|Q68FR6|EF1G_RAT	RAT.fasta	50 061,4	100,0 %	5	6	6	0,0110%	11,0%
My Experiment	Lesion	Lesion	091012_L-02	PAB-dependent poly(A)-specific ribonuclease subunit 2 OS=Rattus norvegicus GN=Pan2 PE=2 SV=1	sp|Q6IE70|PAN2_RAT,tr|D3ZF06|D3ZF06_RAT	RAT.fasta	135 630,7	99,4 %	2	2	2	0,00367%	3,90%
My Experiment	Lesion	Lesion	091012_L-02	Isoform C of 1-phosphatidylinositol 4,5-bisphosphate phosphodiesterase beta-4 OS=Rattus norvegicus GN=Plcb4	sp|Q9QW07-3|PLCB4_RAT,sp|Q9QW07|PLCB4_RAT,tr|D4A8C5|D4A8C5_RAT,tr|F1LNK2|F1LNK2_RAT	RAT.fasta	134 501,3	98,4 %	2	2	2	0,00367%	3,52%
My Experiment	Lesion	Lesion	091012_L-02	Ubiquitin thioesterase OTUB1 OS=Rattus norvegicus GN=Otub1 PE=1 SV=1	sp|B2RYG6|OTUB1_RAT	RAT.fasta	31 270,5	100,0 %	2	2	2	0,00367%	11,4%
My Experiment	Lesion	Lesion	091012_L-02	ProSAP-interacting protein 1 OS=Rattus norvegicus GN=Prosapip1 PE=1 SV=2	sp|Q8K1Q4|PRIP1_RAT	RAT.fasta	75 179,0	65,2 %	1	1	1	0,00183%	2,56%
My Experiment	Lesion	Lesion	091012_L-02	Uncharacterized protein OS=Rattus norvegicus PE=4 SV=1	tr|D4AB24|D4AB24_RAT		0,0	19,4 %	0	0	0	0,000%	0,000%
My Experiment	Lesion	Lesion	091012_L-02	Uncharacterized protein OS=Rattus norvegicus GN=Mycbp2 PE=4 SV=1	tr|D4A2D3|D4A2D3_RAT-DECOY		0,0	65,2 %	1	1	1	0,00183%	0,000%
My Experiment	Lesion	Lesion	091012_L-02	Uncharacterized protein C6orf47 homolog OS=Rattus norvegicus GN=G4 PE=2 SV=1	sp|Q6MG51|CF047_RAT-DECOY		0,0	86,7 %	2	2	2	0,00367%	0,000%
My Experiment	Lesion	Lesion	091012_L-02	Thy-1 membrane glycoprotein OS=Rattus norvegicus GN=Thy1 PE=1 SV=1	sp|P01830|THY1_RAT	RAT.fasta	18 172,8	100,0 %	7	10	16	0,0294%	26,7%
My Experiment	Lesion	Lesion	091012_L-02	Phosphoglycerate kinase 1 OS=Rattus norvegicus GN=Pgk1 PE=1 SV=2	sp|P16617|PGK1_RAT	RAT.fasta	44 539,1	100,0 %	13	17	20	0,0367%	44,8%
My Experiment	Lesion	Lesion	091012_L-02	Breast cancer type 2 susceptibility protein homolog OS=Rattus norvegicus GN=Brca2 PE=1 SV=1	sp|O35923|BRCA2_RAT-DECOY		0,0	80,1 %	1	1	1	0,00183%	0,000%
My Experiment	Lesion	Lesion	091012_L-02	Protein tGap1 OS=Rattus norvegicus GN=tGap1 PE=4 SV=1	tr|E9PTA9|E9PTA9_RAT	RAT.fasta	91 370,5	92,6 %	2	2	5	0,00917%	3,84%
My Experiment	Lesion	Lesion	091012_L-02	MRV integration site 1 homolog (Mouse) (Predicted), isoform CRA_b OS=Rattus norvegicus GN=Mrvi1 PE=4 SV=1	tr|D3ZDF3|D3ZDF3_RAT	RAT.fasta	93 567,3	84,0 %	2	2	2	0,00367%	5,03%
My Experiment	Lesion	Lesion	091012_L-02	Uncharacterized protein OS=Rattus norvegicus GN=Fmn1 PE=4 SV=1	tr|D3ZN04|D3ZN04_RAT-DECOY,tr|D4A4Y9|D4A4Y9_RAT-DECOY,tr|D4A7C2|D4A7C2_RAT-DECOY		0,0	92,5 %	2	2	2	0,00367%	0,000%
My Experiment	Lesion	Lesion	091012_L-02	Transketolase OS=Rattus norvegicus GN=Tkt PE=1 SV=1	sp|P50137|TKT_RAT	RAT.fasta	67 644,7	100,0 %	13	15	18	0,0330%	33,5%
My Experiment	Lesion	Lesion	091012_L-02	Protein Krt86 OS=Rattus norvegicus GN=Krt86 PE=2 SV=1	tr|A7M778|A7M778_RAT,tr|D3ZV16|D3ZV16_RAT,tr|E9PT97|E9PT97_RAT	RAT.fasta	53 073,9	100,0 %	3	3	4	0,00734%	12,1%
My Experiment	Lesion	Lesion	091012_L-02	Uncharacterized protein OS=Rattus norvegicus GN=Ap1b1 PE=4 SV=1	tr|D3ZS80|D3ZS80_RAT,tr|D3ZT02|D3ZT02_RAT		0,0	100,0 %	2	2	3	0,00550%	0,000%
My Experiment	Lesion	Lesion	091012_L-02	Uncharacterized protein OS=Rattus norvegicus PE=4 SV=1	tr|E9PTD6|E9PTD6_RAT-DECOY		0,0	100,0 %	5	5	5	0,00917%	0,000%
My Experiment	Lesion	Lesion	091012_L-02	Protein Yeats2 OS=Rattus norvegicus GN=Yeats2 PE=4 SV=1	tr|D3ZBV9|D3ZBV9_RAT	RAT.fasta	148 704,0	31,9 %	1	1	1	0,00183%	1,07%
My Experiment	Lesion	Lesion	091012_L-02	Uncharacterized protein (Fragment) OS=Rattus norvegicus GN=Thsd7a PE=4 SV=1	tr|F1MA97|F1MA97_RAT-DECOY		0,0	88,1 %	2	2	2	0,00367%	0,000%
My Experiment	Lesion	Lesion	091012_L-02	Carboxymethylenebutenolidase homolog OS=Rattus norvegicus GN=Cmbl PE=2 SV=1	sp|Q7TP52|CMBL_RAT	RAT.fasta	27 902,5	97,8 %	1	1	1	0,00183%	4,08%
My Experiment	Lesion	Lesion	091012_L-02	Enoyl-CoA delta isomerase 1, mitochondrial OS=Rattus norvegicus GN=Eci1 PE=1 SV=1	sp|P23965|ECI1_RAT,tr|Q68G41|Q68G41_RAT	RAT.fasta	32 255,8	99,1 %	1	1	1	0,00183%	5,19%
My Experiment	Lesion	Lesion	091012_L-02	Protein Prkdc (Fragment) OS=Rattus norvegicus GN=Prkdc PE=2 SV=2	tr|D3ZTN0|D3ZTN0_RAT	RAT.fasta	415 277,5	99,7 %	3	3	3	0,00550%	1,88%
My Experiment	Lesion	Lesion	091012_L-02	Protein Fcgbp OS=Rattus norvegicus GN=Fcgbp PE=2 SV=2	tr|D3ZJF8|D3ZJF8_RAT	RAT.fasta	274 974,1	99,6 %	2	2	4	0,00734%	0,349%
My Experiment	Lesion	Lesion	091012_L-02	Protein Vps13d OS=Rattus norvegicus GN=Vps13d PE=4 SV=1	tr|D3ZKC6|D3ZKC6_RAT,tr|D4AEI8|D4AEI8_RAT	RAT.fasta	488 956,3	98,7 %	2	2	2	0,00367%	1,23%
My Experiment	Lesion	Lesion	091012_L-02	Isoaspartyl peptidase/L-asparaginase OS=Rattus norvegicus GN=Asrgl1 PE=1 SV=1	sp|Q8VI04|ASGL1_RAT	RAT.fasta	34 410,7	100,0 %	3	3	7	0,0128%	16,5%
My Experiment	Lesion	Lesion	091012_L-02	Profilin-2 OS=Rattus norvegicus GN=Pfn2 PE=1 SV=3	sp|Q9EPC6|PROF2_RAT,tr|D3ZDU5|D3ZDU5_RAT,tr|D4A9A4|D4A9A4_RAT	RAT.fasta	15 002,1	100,0 %	5	5	9	0,0165%	40,7%
My Experiment	Lesion	Lesion	091012_L-02	Protein LOC100912524 (Fragment) OS=Rattus norvegicus GN=RGD1565862 PE=4 SV=2	tr|F1LUT3|F1LUT3_RAT	RAT.fasta	36 714,1	80,1 %	2	2	2	0,00367%	4,19%
My Experiment	Lesion	Lesion	091012_L-02	Neuronal cell adhesion molecule long isoform Nc17 OS=Rattus norvegicus GN=Nrcam PE=2 SV=1	tr|Q6PW34|Q6PW34_RAT-DECOY		0,0	87,1 %	2	2	2	0,00367%	0,000%
My Experiment	Lesion	Lesion	091012_L-02	Down syndrome cell adhesion molecule-like 1 (Predicted) OS=Rattus norvegicus GN=Dscaml1 PE=4 SV=1	tr|D3ZPL7|D3ZPL7_RAT-DECOY		0,0	9,0 %	0	0	0	0,000%	0,000%
My Experiment	Lesion	Lesion	091012_L-02	Protein Rbm27 (Fragment) OS=Rattus norvegicus GN=Rbm27 PE=2 SV=1	tr|F1LWJ2|F1LWJ2_RAT,tr|F1M1R4|F1M1R4_RAT,tr|F1M638|F1M638_RAT	RAT.fasta	116 405,1	96,4 %	2	2	2	0,00367%	4,26%
My Experiment	Lesion	Lesion	091012_L-02	Gamma-enolase OS=Rattus norvegicus GN=Eno2 PE=1 SV=2	sp|P07323|ENOG_RAT	RAT.fasta	47 141,5	100,0 %	24	37	53	0,0972%	84,3%
My Experiment	Lesion	Lesion	091012_L-02	Protein Pitpnm2 (Fragment) OS=Rattus norvegicus GN=Pitpnm2 PE=2 SV=1	tr|F1LXD6|F1LXD6_RAT	RAT.fasta	139 596,6	97,2 %	2	2	2	0,00367%	3,82%
My Experiment	Lesion	Lesion	091012_L-02	Protein Casz1 (Fragment) OS=Rattus norvegicus GN=Casz1 PE=2 SV=2	tr|F1M0M0|F1M0M0_RAT	RAT.fasta	190 795,5	99,1 %	2	2	2	0,00367%	3,07%
My Experiment	Lesion	Lesion	091012_L-02	Protein Cdk13 OS=Rattus norvegicus GN=Cdk13 PE=4 SV=2	tr|F1M1X9|F1M1X9_RAT	RAT.fasta	164 453,3	92,6 %	2	2	2	0,00367%	2,06%
My Experiment	Lesion	Lesion	091012_L-02	Uncharacterized protein (Fragment) OS=Rattus norvegicus PE=4 SV=1	tr|F1M3R2|F1M3R2_RAT-DECOY		0,0	92,0 %	2	2	2	0,00367%	0,000%
My Experiment	Lesion	Lesion	091012_L-02	Protein Serpinb6 OS=Rattus norvegicus GN=Serpinb6 PE=2 SV=1	tr|Q6P9U0|Q6P9U0_RAT	RAT.fasta	43 020,5	97,2 %	1	1	2	0,00367%	2,37%
My Experiment	Lesion	Lesion	091012_L-02	Isoform 2 of Myelin-associated oligodendrocyte basic protein OS=Rattus norvegicus GN=Mobp	sp|Q63327-2|MOBP_RAT,sp|Q63327|MOBP_RAT	RAT.fasta	19 103,4	99,9 %	2	3	3	0,00550%	18,3%
My Experiment	Lesion	Lesion	091012_L-02	Glutathione S-transferase alpha-3 OS=Rattus norvegicus GN=Gsta3 PE=1 SV=3	sp|P04904|GSTA3_RAT	RAT.fasta	25 320,4	100,0 %	4	5	8	0,0147%	32,6%
My Experiment	Lesion	Lesion	091012_L-02	S-phase kinase-associated protein 1 OS=Rattus norvegicus GN=Skp1 PE=2 SV=3	sp|Q6PEC4|SKP1_RAT	RAT.fasta	18 672,4	93,3 %	1	2	5	0,00917%	14,7%
My Experiment	Lesion	Lesion	091012_L-02	Phospholysine phosphohistidine inorganic pyrophosphate phosphatase OS=Rattus norvegicus GN=Lhpp PE=2 SV=1	sp|Q5I0D5|LHPP_RAT	RAT.fasta	29 190,3	99,9 %	2	2	2	0,00367%	15,9%
My Experiment	Lesion	Lesion	091012_L-02	Proteasome subunit alpha type OS=Rattus norvegicus PE=3 SV=1	tr|D4AB04|D4AB04_RAT		0,0	99,9 %	2	2	2	0,00367%	0,000%
My Experiment	Lesion	Lesion	091012_L-02	Uncharacterized protein OS=Rattus norvegicus GN=Slc4a11 PE=4 SV=1	tr|D3ZVP9|D3ZVP9_RAT-DECOY		0,0	88,1 %	2	2	2	0,00367%	0,000%
My Experiment	Lesion	Lesion	091012_L-02	Isoform 2 of Serine/threonine-protein phosphatase 2B catalytic subunit alpha isoform OS=Rattus norvegicus GN=Ppp3ca	sp|P63329-2|PP2BA_RAT,sp|P63329|PP2BA_RAT	RAT.fasta	58 645,7	99,9 %	2	2	2	0,00367%	9,78%
My Experiment	Lesion	Lesion	091012_L-02	Alpha-2-macroglobulin OS=Rattus norvegicus GN=A2m PE=2 SV=2	sp|P06238|A2MG_RAT	RAT.fasta	163 785,7	100,0 %	3	3	4	0,00734%	3,87%
My Experiment	Lesion	Lesion	091012_L-02	D-dopachrome decarboxylase OS=Rattus norvegicus GN=Ddt PE=1 SV=3	sp|P80254|DOPD_RAT	RAT.fasta	13 133,9	100,0 %	7	9	14	0,0257%	72,0%
My Experiment	Lesion	Lesion	091012_L-02	Isoform IB of Synapsin-1 OS=Rattus norvegicus GN=Syn1	sp|P09951-2|SYN1_RAT,sp|P09951|SYN1_RAT	RAT.fasta	73 988,3	96,4 %	2	3	3	0,00550%	3,74%
My Experiment	Lesion	Lesion	091012_L-02	Ac1873 OS=Rattus norvegicus GN=Fga PE=2 SV=1	tr|D3ZJ95|D3ZJ95_RAT,tr|Q7TQ70|Q7TQ70_RAT	RAT.fasta	86 658,7	100,0 %	15	21	34	0,0624%	17,5%
My Experiment	Lesion	Lesion	091012_L-02	Fetuin-B OS=Rattus norvegicus GN=Fetub PE=2 SV=1	sp|Q9QX79|FETUB_RAT,tr|F1LN83|F1LN83_RAT,tr|Q6IRS6|Q6IRS6_RAT	RAT.fasta	41 532,1	100,0 %	10	12	14	0,0257%	35,2%
My Experiment	Lesion	Lesion	091012_L-02	Telomerase protein component 1 OS=Rattus norvegicus GN=Tep1 PE=1 SV=1	sp|O08653|TEP1_RAT,tr|F1LPX8|F1LPX8_RAT	RAT.fasta	291 709,7	81,5 %	2	2	2	0,00367%	0,913%
My Experiment	Lesion	Lesion	091012_L-02	Isoform 2 of Limbic system-associated membrane protein OS=Rattus norvegicus GN=Lsamp	sp|Q62813-2|LSAMP_RAT,sp|Q62813|LSAMP_RAT	RAT.fasta	37 324,0	100,0 %	6	8	12	0,0220%	25,2%
My Experiment	Lesion	Lesion	091012_L-02	Uncharacterized protein OS=Rattus norvegicus GN=Trim47l PE=4 SV=1	tr|D4A339|D4A339_RAT-DECOY,tr|F1LMT9|F1LMT9_RAT-DECOY		0,0	95,5 %	2	2	2	0,00367%	0,000%
My Experiment	Lesion	Lesion	091012_L-02	Uncharacterized protein OS=Rattus norvegicus PE=4 SV=1	tr|F1LR18|F1LR18_RAT-DECOY		0,0	96,6 %	2	2	2	0,00367%	0,000%
My Experiment	Lesion	Lesion	091012_L-02	Protein Dock8 OS=Rattus norvegicus GN=Dock8 PE=2 SV=2	tr|F1LPG2|F1LPG2_RAT	RAT.fasta	238 949,8	81,8 %	2	2	2	0,00367%	1,38%
My Experiment	Lesion	Lesion	091012_L-02	Lymphocyte cytosolic protein 1 OS=Rattus norvegicus GN=Lcp1 PE=2 SV=1	tr|Q5XI38|Q5XI38_RAT	RAT.fasta	70 124,7	100,0 %	7	10	13	0,0239%	18,5%
My Experiment	Lesion	Lesion	091012_L-02	Ubiquitin carboxyl-terminal hydrolase OS=Rattus norvegicus GN=Usp14 PE=2 SV=1	tr|D3ZYT1|D3ZYT1_RAT,tr|Q5U2N2|Q5U2N2_RAT	RAT.fasta	55 978,2	99,7 %	2	2	2	0,00367%	8,52%
My Experiment	Lesion	Lesion	091012_L-02	Dolichyl-diphosphooligosaccharide--protein glycosyltransferase subunit 2 OS=Rattus norvegicus GN=Rpn2 PE=2 SV=2	sp|P25235|RPN2_RAT,tr|D4A8V6|D4A8V6_RAT,tr|F1M5Z4|F1M5Z4_RAT	RAT.fasta	69 078,4	91,9 %	2	2	2	0,00367%	6,02%
My Experiment	Lesion	Lesion	091012_L-02	Uncharacterized protein (Fragment) OS=Rattus norvegicus PE=4 SV=1	tr|F1LR86|F1LR86_RAT		0,0	97,3 %	3	3	3	0,00550%	0,000%
My Experiment	Lesion	Lesion	091012_L-02	Protein TANC1 OS=Rattus norvegicus GN=Tanc1 PE=1 SV=1	sp|Q6F6B3|TANC1_RAT	RAT.fasta	200 508,6	29,4 %	1	1	2	0,00367%	0,649%
My Experiment	Lesion	Lesion	091012_L-02	Peptidyl-prolyl cis-trans isomerase D OS=Rattus norvegicus GN=Ppid PE=1 SV=3	sp|Q6DGG0|PPID_RAT	RAT.fasta	40 767,0	99,9 %	2	2	3	0,00550%	5,68%
My Experiment	Lesion	Lesion	091012_L-02	Isoform 2 of Protein NDRG2 OS=Rattus norvegicus GN=Ndrg2	sp|Q8VBU2-2|NDRG2_RAT	RAT.fasta	39 270,9	50,4 %	1	1	1	0,00183%	5,88%
My Experiment	Lesion	Lesion	091012_L-02	Heat shock 70 kDa protein 4 OS=Rattus norvegicus GN=Hspa4 PE=1 SV=1	sp|O88600|HSP74_RAT,tr|F1LRV4|F1LRV4_RAT	RAT.fasta	94 057,4	100,0 %	3	3	3	0,00550%	5,00%
My Experiment	Lesion	Lesion	091012_L-02	Acylphosphatase-2 OS=Rattus norvegicus GN=Acyp2 PE=1 SV=2	sp|P35745|ACYP2_RAT	RAT.fasta	10 863,2	100,0 %	3	3	3	0,00550%	27,8%
My Experiment	Lesion	Lesion	091012_L-02	Protein DJ-1 OS=Rattus norvegicus GN=Park7 PE=1 SV=1	sp|O88767|PARK7_RAT	RAT.fasta	19 974,3	100,0 %	10	11	18	0,0330%	66,1%
My Experiment	Lesion	Lesion	091012_L-02	Enolase (Fragment) OS=Rattus norvegicus PE=3 SV=2	tr|F1M6P0|F1M6P0_RAT	RAT.fasta	45 595,7	65,3 %	1	1	1	0,00183%	20,0%
My Experiment	Lesion	Lesion	091012_L-02	Serine/threonine-protein kinase PAK 2 OS=Rattus norvegicus GN=Pak2 PE=1 SV=1	sp|Q64303|PAK2_RAT	RAT.fasta	57 962,1	99,2 %	1	1	1	0,00183%	3,82%
My Experiment	Lesion	Lesion	091012_L-02	Isoform Alpha-2 of Guanine nucleotide-binding protein G(o) subunit alpha OS=Rattus norvegicus GN=Gnao1	sp|P59215-2|GNAO_RAT,sp|P59215|GNAO_RAT	RAT.fasta	40 069,9	100,0 %	3	3	4	0,00734%	11,0%
My Experiment	Lesion	Lesion	091012_L-02	Uncharacterized protein OS=Rattus norvegicus PE=4 SV=1	tr|D3ZQR6|D3ZQR6_RAT-DECOY		0,0	98,7 %	3	3	3	0,00550%	0,000%
My Experiment	Lesion	Lesion	091012_L-02	Protein CDV3 homolog OS=Rattus norvegicus GN=Cdv3 PE=2 SV=1	sp|Q5XIM5|CDV3_RAT	RAT.fasta	24 310,5	99,3 %	1	1	1	0,00183%	12,7%
My Experiment	Lesion	Lesion	091012_L-02	ATP synthase subunit alpha, mitochondrial OS=Rattus norvegicus GN=Atp5a1 PE=1 SV=2	sp|P15999|ATPA_RAT,tr|F1LP05|F1LP05_RAT	RAT.fasta	59 755,2	100,0 %	7	7	8	0,0147%	21,3%
My Experiment	Lesion	Lesion	091012_L-02	Vimentin OS=Rattus norvegicus GN=Vim PE=1 SV=2	sp|P31000|VIME_RAT	RAT.fasta	53 733,9	100,0 %	19	26	39	0,0716%	42,3%
My Experiment	Lesion	Lesion	091012_L-02	Peroxiredoxin-6 OS=Rattus norvegicus GN=Prdx6 PE=1 SV=3	sp|O35244|PRDX6_RAT	RAT.fasta	24 819,9	100,0 %	6	8	9	0,0165%	29,5%
My Experiment	Lesion	Lesion	091012_L-02	Testis-specific gene 10 protein OS=Rattus norvegicus GN=Tsga10 PE=1 SV=2	sp|Q9Z220|TSG10_RAT-DECOY		0,0	60,3 %	1	1	1	0,00183%	0,000%
My Experiment	Lesion	Lesion	091012_L-02	Dynein heavy chain 7, axonemal OS=Rattus norvegicus GN=Dnah7 PE=2 SV=2	sp|Q63170|DYH7_RAT,tr|F1LS28|F1LS28_RAT	RAT.fasta	464 565,8	71,6 %	1	1	1	0,00183%	0,641%
My Experiment	Lesion	Lesion	091012_L-02	Long-chain-fatty-acid--CoA ligase 4 OS=Rattus norvegicus GN=Acsl4 PE=2 SV=1	sp|O35547|ACSL4_RAT	RAT.fasta	74 329,7	80,2 %	1	1	1	0,00183%	3,13%
My Experiment	Lesion	Lesion	091012_L-02	Afamin OS=Rattus norvegicus GN=Afm PE=2 SV=1	sp|P36953|AFAM_RAT	RAT.fasta	69 336,5	100,0 %	13	13	16	0,0294%	35,5%
My Experiment	Lesion	Lesion	091012_L-02	Gamma-aminobutyric acid receptor subunit beta-1 OS=Rattus norvegicus GN=Gabrb1 PE=2 SV=1	sp|P15431|GBRB1_RAT	RAT.fasta	54 074,0	90,0 %	2	2	2	0,00367%	9,07%
My Experiment	Lesion	Lesion	091012_L-02	Apolipoprotein A-I OS=Rattus norvegicus GN=Apoa1 PE=1 SV=2	sp|P04639|APOA1_RAT	RAT.fasta	30 062,4	100,0 %	4	4	4	0,00734%	23,9%
My Experiment	Lesion	Lesion	091012_L-02	Oligodendrocyte myelin glycoprotein OS=Rattus norvegicus GN=Omg PE=2 SV=1	tr|Q7TQ25|Q7TQ25_RAT		0,0	100,0 %	5	6	10	0,0183%	0,000%
My Experiment	Lesion	Lesion	091012_L-02	Carbamoyl-phosphate synthase [ammonia], mitochondrial OS=Rattus norvegicus GN=Cps1 PE=1 SV=1	sp|P07756|CPSM_RAT	RAT.fasta	164 582,7	81,2 %	2	2	2	0,00367%	2,67%
My Experiment	Lesion	Lesion	091012_L-02	Protein Tekt5 OS=Rattus norvegicus GN=Tekt5 PE=2 SV=1	tr|Q6AYH7|Q6AYH7_RAT	RAT.fasta	62 842,5	86,6 %	2	2	2	0,00367%	6,63%
My Experiment	Lesion	Lesion	091012_L-02	Uncharacterized protein (Fragment) OS=Rattus norvegicus PE=4 SV=1	tr|F1LPD3|F1LPD3_RAT-DECOY		0,0	86,9 %	1	1	1	0,00183%	0,000%
My Experiment	Lesion	Lesion	091012_L-02	Apoa1bp protein OS=Rattus norvegicus GN=Apoa1bp PE=2 SV=1	tr|B0BNM1|B0BNM1_RAT		0,0	91,8 %	1	1	1	0,00183%	0,000%
My Experiment	Lesion	Lesion	091012_L-02	Protein Trank1 OS=Rattus norvegicus GN=Trank1 PE=4 SV=2	tr|D3ZSG2|D3ZSG2_RAT	RAT.fasta	343 433,0	99,7 %	5	6	6	0,0110%	4,00%
My Experiment	Lesion	Lesion	091012_L-02	Legumain OS=Rattus norvegicus GN=Lgmn PE=2 SV=1	sp|Q9R0J8|LGMN_RAT,tr|Q5PPG2|Q5PPG2_RAT	RAT.fasta	49 465,8	90,5 %	1	1	1	0,00183%	7,82%
My Experiment	Lesion	Lesion	091012_L-02	Tricarboxylate transport protein, mitochondrial OS=Rattus norvegicus GN=Slc25a1 PE=1 SV=1	sp|P32089|TXTP_RAT-DECOY		0,0	99,0 %	2	2	2	0,00367%	0,000%
My Experiment	Lesion	Lesion	091012_L-02	Glutamate dehydrogenase 1, mitochondrial OS=Rattus norvegicus GN=Glud1 PE=1 SV=2	sp|P10860|DHE3_RAT	RAT.fasta	61 417,4	100,0 %	4	5	9	0,0165%	12,2%
My Experiment	Lesion	Lesion	091012_L-02	Fructose-bisphosphate aldolase A OS=Rattus norvegicus GN=Aldoa PE=1 SV=2	sp|P05065|ALDOA_RAT	RAT.fasta	39 352,6	100,0 %	20	31	51	0,0936%	64,0%
My Experiment	Lesion	Lesion	091012_L-02	DNA polymerase OS=Rattus norvegicus GN=Pole PE=2 SV=1	tr|D3Z8X4|D3Z8X4_RAT,tr|D3ZQT8|D3ZQT8_RAT	RAT.fasta	262 147,8	30,1 %	1	1	1	0,00183%	0,613%
My Experiment	Lesion	Lesion	091012_L-02	Uncharacterized protein (Fragment) OS=Rattus norvegicus GN=Jmjd1c PE=4 SV=1	tr|F1LMK8|F1LMK8_RAT-DECOY		0,0	95,8 %	2	2	2	0,00367%	0,000%
My Experiment	Lesion	Lesion	091012_L-02	Serine/threonine-protein kinase TNNI3K OS=Rattus norvegicus GN=Tnni3k PE=2 SV=3	sp|Q7TQP6|TNI3K_RAT-DECOY,tr|F1LPM9|F1LPM9_RAT-DECOY		0,0	79,6 %	2	2	2	0,00367%	0,000%
My Experiment	Lesion	Lesion	091012_L-02	Contactin-2 OS=Rattus norvegicus GN=Cntn2 PE=1 SV=1	sp|P22063|CNTN2_RAT	RAT.fasta	113 044,0	100,0 %	2	2	2	0,00367%	2,79%
My Experiment	Lesion	Lesion	091012_L-02	Protein Fgd5 (Fragment) OS=Rattus norvegicus GN=Fgd5 PE=4 SV=1	tr|F1LTE6|F1LTE6_RAT	RAT.fasta	149 564,8	8,4 %	0	0	0	0,000%	0,000%
My Experiment	Lesion	Lesion	091012_L-02	Voltage-dependent R-type calcium channel subunit alpha-1E OS=Rattus norvegicus GN=Cacna1e PE=2 SV=2	tr|F1LMS1|F1LMS1_RAT	RAT.fasta	259 526,2	85,9 %	1	1	1	0,00183%	0,871%
My Experiment	Lesion	Lesion	091012_L-02	Threonyl-tRNA synthetase, isoform CRA_a OS=Rattus norvegicus GN=Tars PE=3 SV=1	tr|D3ZHY1|D3ZHY1_RAT		0,0	61,7 %	0	0	0	0,000%	0,000%
My Experiment	Lesion	Lesion	091012_L-02	Cystatin-C OS=Rattus norvegicus GN=Cst3 PE=1 SV=2	sp|P14841|CYTC_RAT	RAT.fasta	15 436,8	100,0 %	8	11	18	0,0330%	54,3%
My Experiment	Lesion	Lesion	091012_L-02	Uncharacterized protein OS=Rattus norvegicus GN=Dock9 PE=4 SV=1	tr|F1LNY2|F1LNY2_RAT-DECOY,tr|F1LSC1|F1LSC1_RAT-DECOY,tr|F1LSM8|F1LSM8_RAT-DECOY,tr|F1M966|F1M966_RAT-DECOY		0,0	99,6 %	2	2	2	0,00367%	0,000%
My Experiment	Lesion	Lesion	091012_L-02	Protein Zc3h13 OS=Rattus norvegicus GN=Zc3h13 PE=4 SV=2	tr|E9PSN4|E9PSN4_RAT	RAT.fasta	203 528,4	81,3 %	2	2	2	0,00367%	1,56%
My Experiment	Lesion	Lesion	091012_L-02	Platelet-activating factor acetylhydrolase IB subunit alpha OS=Rattus norvegicus GN=Pafah1b1 PE=1 SV=2	sp|P63004|LIS1_RAT	RAT.fasta	46 669,6	99,2 %	1	1	2	0,00367%	3,66%
My Experiment	Lesion	Lesion	091012_L-02	Uncharacterized protein (Fragment) OS=Rattus norvegicus PE=4 SV=2	tr|F1LT87|F1LT87_RAT,tr|F1LXB9|F1LXB9_RAT,tr|F1LYU3|F1LYU3_RAT,tr|F1LZV6|F1LZV6_RAT,tr|F1M2C9|F1M2C9_RAT	RAT.fasta	0,0	99,2 %	1	2	5	0,00917%	14,2%
My Experiment	Lesion	Lesion	091012_L-02	Cytosolic non-specific dipeptidase OS=Rattus norvegicus GN=Cndp2 PE=1 SV=1	sp|Q6Q0N1|CNDP2_RAT	RAT.fasta	52 694,2	100,0 %	3	3	4	0,00734%	9,89%
My Experiment	Lesion	Lesion	091012_L-02	Metabotropic glutamate receptor 8 OS=Rattus norvegicus GN=Grm8 PE=1 SV=1	sp|P70579|GRM8_RAT-DECOY		0,0	98,2 %	2	2	2	0,00367%	0,000%
My Experiment	Lesion	Lesion	091012_L-02	Protein Ints7 OS=Rattus norvegicus GN=Ints7 PE=2 SV=1	tr|D4ADS6|D4ADS6_RAT	RAT.fasta	106 914,8	95,7 %	2	2	2	0,00367%	3,10%
My Experiment	Lesion	Lesion	091012_L-02	Isoform Short of Aquaporin-4 OS=Rattus norvegicus GN=Aqp4	sp|P47863-2|AQP4_RAT,sp|P47863|AQP4_RAT,tr|F1LQ18|F1LQ18_RAT	RAT.fasta	34 480,1	52,1 %	1	1	1	0,00183%	4,85%
My Experiment	Lesion	Lesion	091012_L-02	Isoform 2 of Agrin OS=Rattus norvegicus GN=Agrn	sp|P25304-2|AGRIN_RAT-DECOY,sp|P25304-3|AGRIN_RAT-DECOY,sp|P25304-4|AGRIN_RAT-DECOY,sp|P25304-5|AGRIN_RAT-DECOY,sp|P25304|AGRIN_RAT-DECOY,tr|D3ZJS7|D3ZJS7_RAT-DECOY,tr|D3ZUV7|D3ZUV7_RAT-DECOY,tr|D3ZV12|D3ZV12_RAT-DECOY,tr|D4A2F1|D4A2F1_RAT-DECOY,tr|D4A668|D4A668_RAT-DECOY,tr|F1LPF2|F1LPF2_RAT-DECOY,tr|F1M199|F1M199_RAT-DECOY		0,0	94,2 %	2	2	3	0,00550%	0,000%
My Experiment	Rostral	Rostral	091012_R-02	Transmembrane protein 132A OS=Rattus norvegicus GN=Tmem132a PE=1 SV=1	sp|Q80WF4|T132A_RAT	RAT.fasta	110 571,6	92,7 %	2	2	2	0,00407%	2,55%
My Experiment	Rostral	Rostral	091012_R-02	Protein LOC679794 OS=Rattus norvegicus GN=LOC690675 PE=3 SV=1	tr|D4A5L9|D4A5L9_RAT	RAT.fasta	11 636,0	100,0 %	5	6	10	0,0203%	34,3%
My Experiment	Rostral	Rostral	091012_R-02	Uncharacterized protein OS=Rattus norvegicus GN=Chd4 PE=4 SV=1	tr|E9PU01|E9PU01_RAT-DECOY,tr|F1LM59|F1LM59_RAT-DECOY		0,0	95,6 %	1	1	1	0,00203%	0,000%
My Experiment	Rostral	Rostral	091012_R-02	Secretogranin-2 OS=Rattus norvegicus GN=Scg2 PE=2 SV=1	sp|P10362|SCG2_RAT,tr|Q6P7R4|Q6P7R4_RAT	RAT.fasta	71 033,3	98,9 %	3	3	3	0,00610%	8,89%
My Experiment	Rostral	Rostral	091012_R-02	Glutamine and serine rich 1 (Predicted) OS=Rattus norvegicus GN=Qser1 PE=4 SV=1	tr|D3ZMD6|D3ZMD6_RAT	RAT.fasta	184 975,6	98,7 %	2	2	2	0,00407%	1,95%
My Experiment	Rostral	Rostral	091012_R-02	Dynein light chain 2, cytoplasmic OS=Rattus norvegicus GN=Dynll2 PE=1 SV=1	sp|Q78P75|DYL2_RAT	RAT.fasta	10 350,1	100,0 %	4	5	9	0,0183%	27,0%
My Experiment	Rostral	Rostral	091012_R-02	Superoxide dismutase [Cu-Zn] OS=Rattus norvegicus GN=Sod1 PE=1 SV=2	sp|P07632|SODC_RAT	RAT.fasta	15 910,7	100,0 %	10	17	35	0,0712%	90,9%
My Experiment	Rostral	Rostral	091012_R-02	1-phosphatidylinositol-4,5-bisphosphate phosphodiesterase beta-2 OS=Rattus norvegicus GN=Plcb2 PE=2 SV=1	sp|O89040|PLCB2_RAT-DECOY,tr|F1LR30|F1LR30_RAT-DECOY		0,0	35,3 %	0	0	0	0,000%	0,000%
My Experiment	Rostral	Rostral	091012_R-02	Nucleobindin-2 OS=Rattus norvegicus GN=Nucb2 PE=2 SV=1	sp|Q9JI85|NUCB2_RAT	RAT.fasta	50 091,2	69,1 %	1	1	1	0,00203%	2,62%
My Experiment	Rostral	Rostral	091012_R-02	Purine nucleoside phosphorylase OS=Rattus norvegicus GN=Pnp PE=1 SV=1	sp|P85973|PNPH_RAT,tr|D3ZXK9|D3ZXK9_RAT	RAT.fasta	32 301,7	100,0 %	3	3	4	0,00814%	19,0%
My Experiment	Rostral	Rostral	091012_R-02	Uncharacterized protein (Fragment) OS=Rattus norvegicus PE=4 SV=1	tr|F1LU88|F1LU88_RAT-DECOY		0,0	93,6 %	2	2	2	0,00407%	0,000%
My Experiment	Rostral	Rostral	091012_R-02	Alpha-endosulfine OS=Rattus norvegicus GN=Ensa PE=1 SV=1	sp|P60841|ENSA_RAT	RAT.fasta	13 335,4	98,9 %	1	1	2	0,00407%	16,5%
My Experiment	Rostral	Rostral	091012_R-02	Protein Smg5 OS=Rattus norvegicus GN=Smg5 PE=4 SV=2	tr|E9PU03|E9PU03_RAT	RAT.fasta	114 048,9	99,7 %	2	2	2	0,00407%	4,92%
My Experiment	Rostral	Rostral	091012_R-02	Protein Arap1 OS=Rattus norvegicus GN=Arap1 PE=2 SV=1	tr|D4ABQ7|D4ABQ7_RAT,tr|F1LM60|F1LM60_RAT	RAT.fasta	162 304,9	81,6 %	2	2	2	0,00407%	2,41%
My Experiment	Rostral	Rostral	091012_R-02	Protein Ppp2r1a OS=Rattus norvegicus GN=Ppp2r1a PE=2 SV=1	tr|Q5XI34|Q5XI34_RAT	RAT.fasta	65 323,7	100,0 %	3	3	4	0,00814%	7,30%
My Experiment	Rostral	Rostral	091012_R-02	Uncharacterized protein (Fragment) OS=Rattus norvegicus GN=Dnah5 PE=4 SV=1	tr|F1LNS7|F1LNS7_RAT-DECOY		0,0	99,2 %	2	2	2	0,00407%	0,000%
My Experiment	Rostral	Rostral	091012_R-02	Uncharacterized protein OS=Rattus norvegicus GN=Vps13d PE=4 SV=1	tr|D3ZKC6|D3ZKC6_RAT-DECOY		0,0	8,5 %	0	0	0	0,000%	0,000%
My Experiment	Rostral	Rostral	091012_R-02	Uncharacterized protein OS=Rattus norvegicus PE=4 SV=1	tr|E9PSU5|E9PSU5_RAT-DECOY		0,0	24,0 %	1	1	1	0,00203%	0,000%
My Experiment	Rostral	Rostral	091012_R-02	Uncharacterized protein OS=Rattus norvegicus GN=Cfh PE=4 SV=1	tr|F1M983|F1M983_RAT-DECOY		0,0	96,3 %	3	3	3	0,00610%	0,000%
My Experiment	Rostral	Rostral	091012_R-02	Ubiquitin carboxyl-terminal hydrolase OS=Rattus norvegicus GN=LOC100911959 PE=3 SV=1	tr|D3ZVQ0|D3ZVQ0_RAT	RAT.fasta	95 780,8	100,0 %	2	2	3	0,00610%	3,61%
My Experiment	Rostral	Rostral	091012_R-02	14-3-3 protein epsilon OS=Rattus norvegicus GN=Ywhae PE=1 SV=1	sp|P62260|1433E_RAT	RAT.fasta	29 175,0	100,0 %	7	8	12	0,0244%	32,9%
My Experiment	Rostral	Rostral	091012_R-02	Uncharacterized protein OS=Rattus norvegicus PE=4 SV=1	tr|D4A3C9|D4A3C9_RAT-DECOY,tr|F1LYZ6|F1LYZ6_RAT-DECOY		0,0	8,7 %	0	0	0	0,000%	0,000%
My Experiment	Rostral	Rostral	091012_R-02	Isoform 2 of Neuroligin-1 OS=Rattus norvegicus GN=Nlgn1	sp|Q62765-2|NLGN1_RAT,sp|Q62765-3|NLGN1_RAT,sp|Q62765-4|NLGN1_RAT,sp|Q62765|NLGN1_RAT	RAT.fasta	94 294,9	97,7 %	2	2	2	0,00407%	8,48%
My Experiment	Rostral	Rostral	091012_R-02	Hemoglobin subunit beta-1 OS=Rattus norvegicus GN=Hbb PE=1 SV=3	sp|P02091|HBB1_RAT	RAT.fasta	15 979,4	100,0 %	4	9	32	0,0651%	89,8%
My Experiment	Rostral	Rostral	091012_R-02	Uncharacterized protein OS=Rattus norvegicus PE=4 SV=1	tr|D3ZSP8|D3ZSP8_RAT		0,0	86,6 %	1	1	1	0,00203%	0,000%
My Experiment	Rostral	Rostral	091012_R-02	Malic enzyme OS=Rattus norvegicus GN=Me2 PE=3 SV=1	tr|D3ZJH9|D3ZJH9_RAT	RAT.fasta	65 354,3	85,7 %	2	2	2	0,00407%	5,99%
My Experiment	Rostral	Rostral	091012_R-02	Heat shock 70 kDa protein 4L OS=Rattus norvegicus GN=Hspa4l PE=2 SV=1	tr|B4F772|B4F772_RAT	RAT.fasta	94 222,8	56,0 %	1	1	1	0,00203%	1,43%
My Experiment	Rostral	Rostral	091012_R-02	Intraflagellar transport protein 172 homolog OS=Rattus norvegicus GN=Ift172 PE=1 SV=1	sp|Q9JKU3|IF172_RAT-DECOY		0,0	69,3 %	1	1	1	0,00203%	0,000%
My Experiment	Rostral	Rostral	091012_R-02	Similar to RIKEN cDNA 2410016O06 (Predicted) OS=Rattus norvegicus GN=RGD1307704 PE=4 SV=1	tr|D3ZU57|D3ZU57_RAT-DECOY		0,0	89,6 %	2	2	2	0,00407%	0,000%
My Experiment	Rostral	Rostral	091012_R-02	1-phosphatidylinositol-4,5-bisphosphate phosphodiesterase gamma-2 OS=Rattus norvegicus GN=Plcg2 PE=1 SV=1	sp|P24135|PLCG2_RAT-DECOY		0,0	94,7 %	2	2	2	0,00407%	0,000%
My Experiment	Rostral	Rostral	091012_R-02	Protein Tex11 OS=Rattus norvegicus GN=Tex11 PE=4 SV=2	tr|D3Z868|D3Z868_RAT	RAT.fasta	94 596,3	26,0 %	1	1	1	0,00203%	3,18%
My Experiment	Rostral	Rostral	091012_R-02	Protein Kif26b OS=Rattus norvegicus GN=Kif26b PE=3 SV=2	tr|D4ADC4|D4ADC4_RAT	RAT.fasta	225 933,5	68,6 %	0	0	0	0,000%	0,000%
My Experiment	Rostral	Rostral	091012_R-02	Isoform 2 of Haptoglobin OS=Rattus norvegicus GN=Hp	sp|P06866-2|HPT_RAT	RAT.fasta	42 474,6	100,0 %	9	10	20	0,0407%	25,2%
My Experiment	Rostral	Rostral	091012_R-02	40S ribosomal protein S12 OS=Rattus norvegicus GN=LOC100360573 PE=3 SV=2	tr|D3ZHB3|D3ZHB3_RAT	RAT.fasta	14 385,6	99,6 %	2	2	2	0,00407%	18,3%
My Experiment	Rostral	Rostral	091012_R-02	Uncharacterized protein OS=Rattus norvegicus GN=Plec PE=4 SV=1	tr|F1MAL6|F1MAL6_RAT-DECOY		0,0	71,5 %	1	1	1	0,00203%	0,000%
My Experiment	Rostral	Rostral	091012_R-02	Synuclein, gamma, isoform CRA_c OS=Rattus norvegicus GN=Sncg PE=4 SV=1	tr|D4ACB0|D4ACB0_RAT		0,0	100,0 %	7	10	34	0,0692%	0,000%
My Experiment	Rostral	Rostral	091012_R-02	Dynactin subunit 1 OS=Rattus norvegicus GN=Dctn1 PE=2 SV=2	sp|P28023|DCTN1_RAT	RAT.fasta	141 933,2	98,0 %	1	1	1	0,00203%	0,938%
My Experiment	Rostral	Rostral	091012_R-02	Potassium voltage-gated channel subfamily H member 1 OS=Rattus norvegicus GN=Kcnh1 PE=1 SV=1	sp|Q63472|KCNH1_RAT,tr|F1LVN4|F1LVN4_RAT	RAT.fasta	108 293,5	42,2 %	1	1	1	0,00203%	2,08%
My Experiment	Rostral	Rostral	091012_R-02	Uncharacterized protein OS=Rattus norvegicus GN=Dhx37 PE=4 SV=1	tr|D4A1R0|D4A1R0_RAT-DECOY		0,0	92,9 %	2	2	2	0,00407%	0,000%
My Experiment	Rostral	Rostral	091012_R-02	Protein Ube2m OS=Rattus norvegicus GN=Ube2m PE=3 SV=1	tr|D3ZNQ6|D3ZNQ6_RAT	RAT.fasta	20 900,9	99,8 %	1	1	1	0,00203%	6,01%
My Experiment	Rostral	Rostral	091012_R-02	Fibulin 1 (Predicted) OS=Rattus norvegicus GN=Fbln1 PE=4 SV=1	tr|D3ZQ25|D3ZQ25_RAT	RAT.fasta	78 070,0	93,5 %	1	1	1	0,00203%	1,42%
My Experiment	Rostral	Rostral	091012_R-02	Isoform 2 of Elongation factor 1-delta OS=Rattus norvegicus GN=Eef1d	sp|Q68FR9-2|EF1D_RAT,sp|Q68FR9|EF1D_RAT,tr|F1LP72|F1LP72_RAT	RAT.fasta	0,0	100,0 %	3	3	5	0,0102%	7,54%
My Experiment	Rostral	Rostral	091012_R-02	N-alpha-acetyltransferase 25, NatB auxiliary subunit OS=Rattus norvegicus GN=Naa25 PE=2 SV=1	sp|Q6QI44|NAA25_RAT,tr|D3ZI12|D3ZI12_RAT,tr|D4A5U2|D4A5U2_RAT	RAT.fasta	111 261,2	45,5 %	1	1	1	0,00203%	1,03%
My Experiment	Rostral	Rostral	091012_R-02	Uncharacterized protein (Fragment) OS=Rattus norvegicus GN=Sptbn1 PE=4 SV=1	tr|F1LRX5|F1LRX5_RAT		0,0	100,0 %	34	42	54	0,110%	0,000%
My Experiment	Rostral	Rostral	091012_R-02	Uncharacterized protein (Fragment) OS=Rattus norvegicus PE=4 SV=1	tr|F1LPJ2|F1LPJ2_RAT-DECOY		0,0	11,0 %	0	0	0	0,000%	0,000%
My Experiment	Rostral	Rostral	091012_R-02	Protein Itih2 OS=Rattus norvegicus GN=Itih2 PE=2 SV=2	tr|D3ZFH5|D3ZFH5_RAT	RAT.fasta	106 528,4	84,9 %	1	1	1	0,00203%	1,37%
My Experiment	Rostral	Rostral	091012_R-02	H2-K region expressed gene 2, rat orthologue OS=Rattus norvegicus GN=Pfdn6 PE=4 SV=1	tr|Q6MGC4|Q6MGC4_RAT	RAT.fasta	14 497,8	96,7 %	1	1	1	0,00203%	6,30%
My Experiment	Rostral	Rostral	091012_R-02	Uncharacterized protein OS=Rattus norvegicus PE=4 SV=1	tr|D3ZE13|D3ZE13_RAT-DECOY,tr|F1M695|F1M695_RAT-DECOY		0,0	56,0 %	1	1	1	0,00203%	0,000%
My Experiment	Rostral	Rostral	091012_R-02	Inositol-3-phosphate synthase 1 OS=Rattus norvegicus GN=Isyna1 PE=3 SV=2	sp|Q6AYK3|INO1_RAT	RAT.fasta	60 883,7	100,0 %	5	5	5	0,0102%	12,7%
My Experiment	Rostral	Rostral	091012_R-02	Prelamin-A/C OS=Rattus norvegicus GN=Lmna PE=1 SV=1	sp|P48679|LMNA_RAT	RAT.fasta	74 325,0	100,0 %	14	17	22	0,0447%	23,8%
My Experiment	Rostral	Rostral	091012_R-02	Protein Vps13b OS=Rattus norvegicus GN=Vps13b PE=2 SV=1	tr|D4A1M2|D4A1M2_RAT	RAT.fasta	444 690,7	13,4 %	0	0	0	0,000%	0,000%
My Experiment	Rostral	Rostral	091012_R-02	Diphosphoinositol polyphosphate phosphohydrolase 1 OS=Rattus norvegicus GN=Nudt3 PE=1 SV=1	sp|Q566C7|NUDT3_RAT	RAT.fasta	19 095,2	98,8 %	1	1	1	0,00203%	8,33%
My Experiment	Rostral	Rostral	091012_R-02	Protein S100-A9 OS=Rattus norvegicus GN=S100a9 PE=1 SV=3	sp|P50116|S10A9_RAT	RAT.fasta	13 145,4	99,1 %	1	1	1	0,00203%	12,4%
My Experiment	Rostral	Rostral	091012_R-02	Syntaxin-1B OS=Rattus norvegicus GN=Stx1b PE=1 SV=1	sp|P61265|STX1B_RAT	RAT.fasta	33 245,1	100,0 %	2	2	2	0,00407%	9,72%
My Experiment	Rostral	Rostral	091012_R-02	Protein strawberry notch homolog 1 OS=Rattus norvegicus GN=Sbno1 PE=2 SV=1	tr|F1LS26|F1LS26_RAT	RAT.fasta	140 815,7	59,0 %	1	1	1	0,00203%	1,89%
My Experiment	Rostral	Rostral	091012_R-02	Peptidyl-prolyl cis-trans isomerase A OS=Rattus norvegicus GN=Ppia PE=1 SV=2	sp|P10111|PPIA_RAT	RAT.fasta	17 874,8	100,0 %	9	12	24	0,0488%	54,3%
My Experiment	Rostral	Rostral	091012_R-02	CD44 antigen OS=Rattus norvegicus GN=Cd44 PE=2 SV=1	tr|F1LLZ9|F1LLZ9_RAT,tr|F1LNU4|F1LNU4_RAT,tr|F1LSA1|F1LSA1_RAT	RAT.fasta	85 690,0	100,0 %	2	3	3	0,00610%	2,70%
My Experiment	Rostral	Rostral	091012_R-02	SH3 domain-binding glutamic acid-rich-like protein OS=Rattus norvegicus GN=Sh3bgrl PE=3 SV=1	tr|B5DFD8|B5DFD8_RAT	RAT.fasta	12 800,5	86,5 %	1	1	1	0,00203%	15,8%
My Experiment	Rostral	Rostral	091012_R-02	Myristoylated alanine-rich C-kinase substrate OS=Rattus norvegicus GN=Marcks PE=1 SV=2	sp|P30009|MARCS_RAT,tr|F1LMW7|F1LMW7_RAT	RAT.fasta	29 794,2	100,0 %	6	6	9	0,0183%	34,6%
My Experiment	Rostral	Rostral	091012_R-02	Ubiquitin-conjugating enzyme E2 N OS=Rattus norvegicus GN=Ube2n PE=1 SV=1	sp|Q9EQX9|UBE2N_RAT	RAT.fasta	17 124,6	100,0 %	5	5	7	0,0142%	40,8%
My Experiment	Rostral	Rostral	091012_R-02	Uncharacterized protein OS=Rattus norvegicus GN=Trank1 PE=4 SV=1	tr|D3ZSG2|D3ZSG2_RAT-DECOY		0,0	93,2 %	2	2	2	0,00407%	0,000%
My Experiment	Rostral	Rostral	091012_R-02	Aconitate hydratase, mitochondrial OS=Rattus norvegicus GN=Aco2 PE=1 SV=2	sp|Q9ER34|ACON_RAT,tr|F1M0K2|F1M0K2_RAT	RAT.fasta	85 436,1	100,0 %	4	4	5	0,0102%	8,72%
My Experiment	Rostral	Rostral	091012_R-02	Endothelial transcription factor GATA-2 OS=Rattus norvegicus GN=Gata2 PE=1 SV=1	sp|Q924Y4|GATA2_RAT-DECOY		0,0	84,2 %	2	2	2	0,00407%	0,000%
My Experiment	Rostral	Rostral	091012_R-02	Keratin, type II cytoskeletal 2 epidermal OS=Rattus norvegicus GN=Krt2 PE=2 SV=1	sp|Q6IG02|K22E_RAT,tr|D3ZDK6|D3ZDK6_RAT	RAT.fasta	69 127,7	99,1 %	1	1	2	0,00407%	3,21%
My Experiment	Rostral	Rostral	091012_R-02	Alpha-2-HS-glycoprotein OS=Rattus norvegicus GN=Ahsg PE=1 SV=2	sp|P24090|FETUA_RAT	RAT.fasta	37 981,1	100,0 %	9	10	16	0,0325%	42,3%
My Experiment	Rostral	Rostral	091012_R-02	Uncharacterized protein OS=Rattus norvegicus PE=4 SV=1	tr|D4A9J5|D4A9J5_RAT-DECOY		0,0	73,1 %	1	1	1	0,00203%	0,000%
My Experiment	Rostral	Rostral	091012_R-02	Histone H1.2 OS=Rattus norvegicus GN=Hist1h1c PE=1 SV=3	sp|P15865|H12_RAT		0,0	100,0 %	6	7	11	0,0224%	0,000%
My Experiment	Rostral	Rostral	091012_R-02	Protein Col6a6 OS=Rattus norvegicus GN=Col6a6 PE=4 SV=2	tr|D3ZL10|D3ZL10_RAT	RAT.fasta	246 666,5	59,9 %	1	1	1	0,00203%	0,883%
My Experiment	Rostral	Rostral	091012_R-02	Clusterin OS=Rattus norvegicus GN=Clu PE=1 SV=2	sp|P05371|CLUS_RAT	RAT.fasta	51 375,6	100,0 %	2	2	2	0,00407%	8,28%
My Experiment	Rostral	Rostral	091012_R-02	Uncharacterized protein OS=Rattus norvegicus GN=Taf1 PE=4 SV=1	tr|D3ZJI8|D3ZJI8_RAT-DECOY		0,0	91,2 %	1	1	1	0,00203%	0,000%
My Experiment	Rostral	Rostral	091012_R-02	LOC680200 protein OS=Rattus norvegicus GN=LOC680200 PE=2 SV=1	tr|B2RZ85|B2RZ85_RAT-DECOY		0,0	34,8 %	1	1	1	0,00203%	0,000%
My Experiment	Rostral	Rostral	091012_R-02	Protein LOC100910486 OS=Rattus norvegicus GN=LOC100910486 PE=4 SV=1	tr|D4A2B8|D4A2B8_RAT	RAT.fasta	70 629,2	69,1 %	1	1	1	0,00203%	3,55%
My Experiment	Rostral	Rostral	091012_R-02	CXC chemokine RTCK1 OS=Rattus norvegicus GN=Ppbp PE=4 SV=1	tr|Q99ME0|Q99ME0_RAT	RAT.fasta	12 159,8	99,7 %	2	2	2	0,00407%	25,2%
My Experiment	Rostral	Rostral	091012_R-02	Glutathione S-transferase omega-1 OS=Rattus norvegicus GN=Gsto1 PE=1 SV=2	sp|Q9Z339|GSTO1_RAT	RAT.fasta	27 670,2	100,0 %	2	2	2	0,00407%	9,96%
My Experiment	Rostral	Rostral	091012_R-02	Isoform 2 of Growth factor receptor-bound protein 2 OS=Rattus norvegicus GN=Grb2	sp|P62994-2|GRB2_RAT,sp|P62994|GRB2_RAT	RAT.fasta	25 206,8	94,4 %	2	2	2	0,00407%	16,3%
My Experiment	Rostral	Rostral	091012_R-02	Aa1018 OS=Rattus norvegicus GN=Vtn PE=2 SV=1	tr|Q7TQ11|Q7TQ11_RAT		0,0	73,7 %	1	1	1	0,00203%	0,000%
My Experiment	Rostral	Rostral	091012_R-02	Uncharacterized protein OS=Rattus norvegicus GN=Slc35a2 PE=4 SV=1	tr|D4A794|D4A794_RAT-DECOY		0,0	35,7 %	1	1	1	0,00203%	0,000%
My Experiment	Rostral	Rostral	091012_R-02	CArG-binding factor A OS=Rattus norvegicus GN=Hnrnpab PE=2 SV=1	tr|E9PTS0|E9PTS0_RAT,tr|Q9QX80|Q9QX80_RAT,tr|Q9QX81|Q9QX81_RAT	RAT.fasta	30 853,6	100,0 %	3	3	3	0,00610%	16,8%
My Experiment	Rostral	Rostral	091012_R-02	Integrin beta OS=Rattus norvegicus GN=Itgb4 PE=3 SV=1	tr|D3ZFE1|D3ZFE1_RAT		0,0	82,1 %	1	1	1	0,00203%	0,000%
My Experiment	Rostral	Rostral	091012_R-02	Protein Cfh OS=Rattus norvegicus GN=Cfh PE=2 SV=1	tr|F1M983|F1M983_RAT	RAT.fasta	140 007,0	100,0 %	3	3	3	0,00610%	3,81%
My Experiment	Rostral	Rostral	091012_R-02	Isoform 1 of Glutamate receptor ionotropic, NMDA 2D OS=Rattus norvegicus GN=Grin2d	sp|Q62645-2|NMDE4_RAT,sp|Q62645|NMDE4_RAT,tr|F1LSC6|F1LSC6_RAT	RAT.fasta	143 103,3	81,9 %	2	2	2	0,00407%	1,40%
My Experiment	Rostral	Rostral	091012_R-02	Collagen alpha-1(I) chain OS=Rattus norvegicus GN=Col1a1 PE=1 SV=5	sp|P02454|CO1A1_RAT	RAT.fasta	137 953,8	98,2 %	1	1	2	0,00407%	2,06%
My Experiment	Rostral	Rostral	091012_R-02	Protein disulfide-isomerase A6 OS=Rattus norvegicus GN=Pdia6 PE=1 SV=2	sp|Q63081|PDIA6_RAT	RAT.fasta	48 174,4	99,1 %	1	1	1	0,00203%	3,86%
My Experiment	Rostral	Rostral	091012_R-02	Uncharacterized protein OS=Rattus norvegicus GN=Basp1 PE=4 SV=1	tr|F1LNN9|F1LNN9_RAT		0,0	100,0 %	8	8	12	0,0244%	0,000%
My Experiment	Rostral	Rostral	091012_R-02	Nebulin (Predicted) OS=Rattus norvegicus GN=Neb_predicted PE=4 SV=1	tr|D3ZM87|D3ZM87_RAT		0,0	96,1 %	2	2	2	0,00407%	0,000%
My Experiment	Rostral	Rostral	091012_R-02	Uncharacterized protein OS=Rattus norvegicus PE=4 SV=1	tr|F1M7S9|F1M7S9_RAT		0,0	97,7 %	3	3	3	0,00610%	0,000%
My Experiment	Rostral	Rostral	091012_R-02	Uncharacterized protein OS=Rattus norvegicus PE=4 SV=1	tr|D3ZG49|D3ZG49_RAT-DECOY,tr|D3ZGP7|D3ZGP7_RAT-DECOY,tr|D4A5Y3|D4A5Y3_RAT-DECOY		0,0	95,2 %	2	2	2	0,00407%	0,000%
My Experiment	Rostral	Rostral	091012_R-02	Dihydrolipoyl dehydrogenase, mitochondrial OS=Rattus norvegicus GN=Dld PE=1 SV=1	sp|Q6P6R2|DLDH_RAT	RAT.fasta	54 038,2	100,0 %	2	2	2	0,00407%	6,29%
My Experiment	Rostral	Rostral	091012_R-02	Annexin A2 OS=Rattus norvegicus GN=Anxa2 PE=1 SV=2	sp|Q07936|ANXA2_RAT	RAT.fasta	38 680,2	100,0 %	7	8	8	0,0163%	32,7%
My Experiment	Rostral	Rostral	091012_R-02	LRRG00133 OS=Rattus norvegicus GN=Wdr55 PE=2 SV=1	tr|Q6QI75|Q6QI75_RAT		0,0	43,8 %	1	1	1	0,00203%	0,000%
My Experiment	Rostral	Rostral	091012_R-02	Nebulin (Predicted) OS=Rattus norvegicus GN=Neb_predicted PE=4 SV=1	tr|D3ZM87|D3ZM87_RAT-DECOY		0,0	99,8 %	5	5	5	0,0102%	0,000%
My Experiment	Rostral	Rostral	091012_R-02	Keratin, type II cytoskeletal 4 OS=Rattus norvegicus GN=Krt4 PE=2 SV=1	sp|Q6IG00|K2C4_RAT,tr|F1M7R4|F1M7R4_RAT	RAT.fasta	57 668,2	19,8 %	0	0	0	0,000%	4,48%
My Experiment	Rostral	Rostral	091012_R-02	Transitional endoplasmic reticulum ATPase OS=Rattus norvegicus GN=Vcp PE=1 SV=3	sp|P46462|TERA_RAT	RAT.fasta	89 351,8	100,0 %	12	14	17	0,0346%	20,5%
My Experiment	Rostral	Rostral	091012_R-02	Protein N4bp2 OS=Rattus norvegicus GN=N4bp2 PE=4 SV=1	tr|D3ZLS6|D3ZLS6_RAT	RAT.fasta	185 385,5	88,3 %	2	2	2	0,00407%	2,21%
My Experiment	Rostral	Rostral	091012_R-02	Protein LOC679782 (Fragment) OS=Rattus norvegicus GN=LOC679782 PE=4 SV=2	tr|D3ZL40|D3ZL40_RAT	RAT.fasta	26 553,8	59,6 %	1	1	1	0,00203%	4,27%
My Experiment	Rostral	Rostral	091012_R-02	Uncharacterized protein OS=Rattus norvegicus GN=RGD1563746 PE=4 SV=1	tr|D4A1P7|D4A1P7_RAT-DECOY		0,0	23,3 %	0	0	0	0,000%	0,000%
My Experiment	Rostral	Rostral	091012_R-02	Junctional adhesion molecule C OS=Rattus norvegicus GN=Jam3 PE=1 SV=1	sp|Q68FQ2|JAM3_RAT	RAT.fasta	34 782,6	100,0 %	3	3	5	0,0102%	14,5%
My Experiment	Rostral	Rostral	091012_R-02	Protein Rrbp1 OS=Rattus norvegicus GN=Rrbp1 PE=2 SV=2	tr|F1M5X1|F1M5X1_RAT,tr|F1M853|F1M853_RAT	RAT.fasta	170 987,4	100,0 %	3	3	3	0,00610%	2,70%
My Experiment	Rostral	Rostral	091012_R-02	Uncharacterized protein OS=Rattus norvegicus GN=Pbrm1 PE=4 SV=1	tr|D3ZT52|D3ZT52_RAT-DECOY		0,0	46,1 %	1	1	1	0,00203%	0,000%
My Experiment	Rostral	Rostral	091012_R-02	Uncharacterized protein OS=Rattus norvegicus GN=Ahnak PE=4 SV=1	tr|D3ZN29|D3ZN29_RAT		0,0	99,9 %	2	2	2	0,00407%	0,000%
My Experiment	Rostral	Rostral	091012_R-02	Uncharacterized protein OS=Rattus norvegicus PE=4 SV=1	tr|D4ACH3|D4ACH3_RAT		0,0	100,0 %	2	2	2	0,00407%	0,000%
My Experiment	Rostral	Rostral	091012_R-02	Tryptophan--tRNA ligase, cytoplasmic OS=Rattus norvegicus GN=Wars PE=1 SV=2	sp|Q6P7B0|SYWC_RAT,tr|F8WFH8|F8WFH8_RAT	RAT.fasta	54 145,4	99,3 %	1	2	2	0,00407%	3,33%
My Experiment	Rostral	Rostral	091012_R-02	Adenosylhomocysteinase OS=Rattus norvegicus GN=Ahcy PE=1 SV=3	sp|P10760|SAHH_RAT	RAT.fasta	47 538,9	100,0 %	2	2	2	0,00407%	4,86%
My Experiment	Rostral	Rostral	091012_R-02	C-reactive protein OS=Rattus norvegicus GN=Crp PE=1 SV=1	sp|P48199|CRP_RAT	RAT.fasta	25 468,3	100,0 %	3	3	3	0,00610%	15,2%
My Experiment	Rostral	Rostral	091012_R-02	Cyclin-G-associated kinase OS=Rattus norvegicus GN=Gak PE=2 SV=1	sp|P97874|GAK_RAT-DECOY,tr|D3ZNM5|D3ZNM5_RAT-DECOY,tr|F1LMD9|F1LMD9_RAT-DECOY		0,0	35,7 %	1	1	1	0,00203%	0,000%
My Experiment	Rostral	Rostral	091012_R-02	Uncharacterized protein OS=Rattus norvegicus PE=4 SV=1	tr|D4A512|D4A512_RAT-DECOY		0,0	88,0 %	2	2	2	0,00407%	0,000%
My Experiment	Rostral	Rostral	091012_R-02	Uncharacterized protein OS=Rattus norvegicus GN=Cfb PE=3 SV=1	tr|D4A0Y1|D4A0Y1_RAT		0,0	100,0 %	5	5	5	0,0102%	0,000%
My Experiment	Rostral	Rostral	091012_R-02	Ester hydrolase C11orf54 homolog OS=Rattus norvegicus PE=1 SV=1	sp|Q5U2Q3|CK054_RAT	RAT.fasta	34 992,9	100,0 %	6	6	6	0,0122%	22,2%
My Experiment	Rostral	Rostral	091012_R-02	Protein Foxred2 OS=Rattus norvegicus GN=Foxred2 PE=4 SV=1	tr|D4A1A1|D4A1A1_RAT	RAT.fasta	76 041,9	17,0 %	0	0	0	0,000%	0,000%
My Experiment	Rostral	Rostral	091012_R-02	S-formylglutathione hydrolase OS=Rattus norvegicus GN=Esd PE=1 SV=1	sp|B0BNE5|ESTD_RAT	RAT.fasta	31 364,5	98,4 %	1	1	1	0,00203%	6,38%
My Experiment	Rostral	Rostral	091012_R-02	Isoleucine-tRNA synthetase (Predicted) OS=Rattus norvegicus GN=Iars PE=3 SV=2	tr|F1LS86|F1LS86_RAT	RAT.fasta	144 289,0	78,9 %	1	1	1	0,00203%	2,22%
My Experiment	Rostral	Rostral	091012_R-02	Lactadherin OS=Rattus norvegicus GN=Mfge8 PE=2 SV=1	sp|P70490|MFGM_RAT,tr|D4A6C7|D4A6C7_RAT,tr|D4A6P5|D4A6P5_RAT,tr|Q1PBJ1|Q1PBJ1_RAT	RAT.fasta	47 413,4	50,7 %	1	1	1	0,00203%	6,09%
My Experiment	Rostral	Rostral	091012_R-02	Uncharacterized protein (Fragment) OS=Rattus norvegicus GN=Cfl2 PE=4 SV=1	tr|F1LYK7|F1LYK7_RAT		0,0	100,0 %	2	2	2	0,00407%	0,000%
My Experiment	Rostral	Rostral	091012_R-02	Protein LOC100362814 (Fragment) OS=Rattus norvegicus GN=LOC100362814 PE=2 SV=2	tr|F1LXC7|F1LXC7_RAT	RAT.fasta	144 922,6	5,1 %	0	0	0	0,000%	0,000%
My Experiment	Rostral	Rostral	091012_R-02	Hsp90 co-chaperone Cdc37 OS=Rattus norvegicus GN=Cdc37 PE=1 SV=2	sp|Q63692|CDC37_RAT,tr|F1LRF0|F1LRF0_RAT	RAT.fasta	44 510,3	99,9 %	2	2	2	0,00407%	8,44%
My Experiment	Rostral	Rostral	091012_R-02	Protein Cct7 OS=Rattus norvegicus GN=Cct7 PE=3 SV=1	tr|D4AC23|D4AC23_RAT	RAT.fasta	59 659,5	90,5 %	2	2	2	0,00407%	6,80%
My Experiment	Rostral	Rostral	091012_R-02	Chloride channel protein 2 OS=Rattus norvegicus GN=Clcn2 PE=2 SV=1	sp|P35525|CLCN2_RAT-DECOY		0,0	12,3 %	0	0	0	0,000%	0,000%
My Experiment	Rostral	Rostral	091012_R-02	Uncharacterized protein OS=Rattus norvegicus GN=Jak1 PE=4 SV=1	tr|F1LQ51|F1LQ51_RAT		0,0	6,9 %	0	0	0	0,000%	0,000%
My Experiment	Rostral	Rostral	091012_R-02	Protein RGD1563978 OS=Rattus norvegicus GN=RGD1563978 PE=4 SV=2	tr|D3ZHP9|D3ZHP9_RAT	RAT.fasta	91 578,9	33,9 %	0	0	0	0,000%	0,000%
My Experiment	Rostral	Rostral	091012_R-02	Uncharacterized protein OS=Rattus norvegicus GN=Pik3c2a PE=4 SV=1	tr|D3Z9H9|D3Z9H9_RAT-DECOY,tr|D3ZTF6|D3ZTF6_RAT-DECOY		0,0	93,1 %	2	2	2	0,00407%	0,000%
My Experiment	Rostral	Rostral	091012_R-02	Glutathione S-transferase P OS=Rattus norvegicus GN=Gstp1 PE=1 SV=2	sp|P04906|GSTP1_RAT	RAT.fasta	23 439,8	100,0 %	8	10	14	0,0285%	48,1%
My Experiment	Rostral	Rostral	091012_R-02	Latent-transforming growth factor beta-binding protein 1 OS=Rattus norvegicus GN=Ltbp1 PE=1 SV=1	sp|Q00918|LTBP1_RAT,tr|D3ZAA3|D3ZAA3_RAT	RAT.fasta	186 590,5	26,3 %	1	1	1	0,00203%	0,759%
My Experiment	Rostral	Rostral	091012_R-02	Protein Aplp1 (Fragment) OS=Rattus norvegicus GN=Aplp1 PE=2 SV=1	tr|F1LM02|F1LM02_RAT,tr|F1LRS5|F1LRS5_RAT	RAT.fasta	0,0	99,8 %	2	2	5	0,0102%	7,60%
My Experiment	Rostral	Rostral	091012_R-02	Calretinin OS=Rattus norvegicus GN=Calb2 PE=1 SV=1	sp|P47728|CALB2_RAT	RAT.fasta	31 406,7	100,0 %	4	4	5	0,0102%	15,1%
My Experiment	Rostral	Rostral	091012_R-02	Protein FAM198B OS=Rattus norvegicus GN=Fam198b PE=2 SV=1	sp|Q6P7B4|F198B_RAT	RAT.fasta	58 207,2	7,5 %	0	0	0	0,000%	0,000%
My Experiment	Rostral	Rostral	091012_R-02	Uncharacterized protein (Fragment) OS=Rattus norvegicus GN=Rims2 PE=4 SV=1	tr|F1MA67|F1MA67_RAT-DECOY		0,0	92,0 %	2	2	2	0,00407%	0,000%
My Experiment	Rostral	Rostral	091012_R-02	Prostaglandin E synthase 3 OS=Rattus norvegicus GN=Ptges3 PE=1 SV=2	sp|P83868|TEBP_RAT	RAT.fasta	18 721,9	100,0 %	2	2	2	0,00407%	18,8%
My Experiment	Rostral	Rostral	091012_R-02	Endophilin-A1 OS=Rattus norvegicus GN=Sh3gl2 PE=1 SV=2	sp|O35179|SH3G2_RAT,tr|F1LQ05|F1LQ05_RAT	RAT.fasta	39 900,1	100,0 %	3	3	4	0,00814%	12,5%
My Experiment	Rostral	Rostral	091012_R-02	Reticulon-4 OS=Rattus norvegicus GN=Rtn4 PE=1 SV=1	sp|Q9JK11|RTN4_RAT,tr|D4AEM9|D4AEM9_RAT,tr|F1LQN3|F1LQN3_RAT	RAT.fasta	126 391,0	86,8 %	1	1	1	0,00203%	2,41%
My Experiment	Rostral	Rostral	091012_R-02	Fam49b protein OS=Rattus norvegicus GN=Fam49b PE=2 SV=1	tr|B2GUZ9|B2GUZ9_RAT	RAT.fasta	36 776,7	98,3 %	1	1	1	0,00203%	4,32%
My Experiment	Rostral	Rostral	091012_R-02	Uncharacterized protein OS=Rattus norvegicus GN=Ywhaq PE=4 SV=1	tr|D3ZM53|D3ZM53_RAT		0,0	100,0 %	4	4	6	0,0122%	0,000%
My Experiment	Rostral	Rostral	091012_R-02	60S ribosomal protein L12 OS=Rattus norvegicus GN=Rpl12 PE=2 SV=1	sp|P23358|RL12_RAT,tr|F8WFW0|F8WFW0_RAT	RAT.fasta	17 846,1	100,0 %	2	2	2	0,00407%	15,2%
My Experiment	Rostral	Rostral	091012_R-02	Protein Spen (Fragment) OS=Rattus norvegicus GN=Spen PE=4 SV=2	tr|F1LU10|F1LU10_RAT,tr|F1M815|F1M815_RAT	RAT.fasta	394 984,9	74,5 %	1	1	1	0,00203%	0,416%
My Experiment	Rostral	Rostral	091012_R-02	Uncharacterized protein OS=Rattus norvegicus GN=Myh8 PE=4 SV=1	tr|F1M8F6|F1M8F6_RAT-DECOY		0,0	47,2 %	1	1	1	0,00203%	0,000%
My Experiment	Rostral	Rostral	091012_R-02	WW domain-binding protein 2 OS=Rattus norvegicus GN=Wbp2 PE=1 SV=1	sp|Q8R478|WBP2_RAT,tr|D3ZLA0|D3ZLA0_RAT,tr|D4A0J1|D4A0J1_RAT	RAT.fasta	28 131,2	100,0 %	2	2	3	0,00610%	9,54%
My Experiment	Rostral	Rostral	091012_R-02	Protein Pxdn OS=Rattus norvegicus GN=Pxdn PE=4 SV=2	tr|F1M335|F1M335_RAT	RAT.fasta	164 854,5	32,7 %	1	1	1	0,00203%	2,10%
My Experiment	Rostral	Rostral	091012_R-02	Microtubule-associated protein 1A OS=Rattus norvegicus GN=Map1a PE=1 SV=1	sp|P34926|MAP1A_RAT	RAT.fasta	299 530,8	100,0 %	21	24	35	0,0712%	12,3%
My Experiment	Rostral	Rostral	091012_R-02	Histone H2B OS=Rattus norvegicus GN=Hist1h2bf PE=3 SV=1	tr|D3Z8U0|D3Z8U0_RAT		0,0	100,0 %	4	4	8	0,0163%	0,000%
My Experiment	Rostral	Rostral	091012_R-02	Mitogen-activated protein kinase 1 OS=Rattus norvegicus GN=Mapk1 PE=1 SV=3	sp|P63086|MK01_RAT,tr|F8WFW8|F8WFW8_RAT	RAT.fasta	41 277,9	100,0 %	2	3	3	0,00610%	5,59%
My Experiment	Rostral	Rostral	091012_R-02	Protein Sh3bgrl3 OS=Rattus norvegicus GN=Sh3bgrl3 PE=4 SV=1	tr|B2RZ27|B2RZ27_RAT	RAT.fasta	10 476,8	100,0 %	3	3	3	0,00610%	62,4%
My Experiment	Rostral	Rostral	091012_R-02	Voltage-dependent calcium channel subunit alpha-2/delta-2 OS=Rattus norvegicus GN=Cacna2d2 PE=2 SV=1	sp|Q8CFG6|CA2D2_RAT-DECOY,tr|D3ZM25|D3ZM25_RAT-DECOY,tr|F1M9X7|F1M9X7_RAT-DECOY		0,0	10,0 %	0	0	0	0,000%	0,000%
My Experiment	Rostral	Rostral	091012_R-02	Transgelin-2 OS=Rattus norvegicus GN=Tagln2 PE=1 SV=1	sp|Q5XFX0|TAGL2_RAT	RAT.fasta	22 393,8	100,0 %	3	3	4	0,00814%	27,1%
My Experiment	Rostral	Rostral	091012_R-02	Isoform 2 of General transcription factor II-I OS=Rattus norvegicus GN=Gtf2i	sp|Q5U2Y1-2|GTF2I_RAT,sp|Q5U2Y1|GTF2I_RAT,tr|D3ZXH3|D3ZXH3_RAT,tr|D4A439|D4A439_RAT,tr|D4A569|D4A569_RAT,tr|D4AEA2|D4AEA2_RAT	RAT.fasta	110 216,5	7,0 %	0	0	0	0,000%	0,000%
My Experiment	Rostral	Rostral	091012_R-02	Ribosomal protein S5, isoform CRA_b OS=Rattus norvegicus GN=Rps5 PE=2 SV=1	tr|B0BN81|B0BN81_RAT	RAT.fasta	22 907,1	99,1 %	1	1	1	0,00203%	7,35%
My Experiment	Rostral	Rostral	091012_R-02	RCG45636 OS=Rattus norvegicus GN=Gtf3c4 PE=4 SV=1	tr|D3ZD80|D3ZD80_RAT-DECOY		0,0	99,8 %	2	2	2	0,00407%	0,000%
My Experiment	Rostral	Rostral	091012_R-02	Uncharacterized protein OS=Rattus norvegicus GN=RGD1306286 PE=4 SV=1	tr|D3ZLP7|D3ZLP7_RAT-DECOY		0,0	82,9 %	1	1	1	0,00203%	0,000%
My Experiment	Rostral	Rostral	091012_R-02	Protein Tubgcp5 OS=Rattus norvegicus GN=Tubgcp5 PE=2 SV=2	tr|D4A2A9|D4A2A9_RAT	RAT.fasta	117 960,8	19,3 %	0	0	0	0,000%	0,000%
My Experiment	Rostral	Rostral	091012_R-02	Lysozyme C-1 OS=Rattus norvegicus GN=Lyz1 PE=1 SV=2	sp|P00697|LYSC1_RAT,tr|F1M8E9|F1M8E9_RAT	RAT.fasta	16 729,2	100,0 %	2	2	2	0,00407%	28,4%
My Experiment	Rostral	Rostral	091012_R-02	Uncharacterized protein (Fragment) OS=Rattus norvegicus PE=4 SV=1	tr|F1LVE8|F1LVE8_RAT-DECOY		0,0	27,6 %	1	1	1	0,00203%	0,000%
My Experiment	Rostral	Rostral	091012_R-02	Uncharacterized protein (Fragment) OS=Rattus norvegicus GN=Ube2d3 PE=3 SV=1	tr|F1LQU4|F1LQU4_RAT		0,0	97,7 %	1	1	1	0,00203%	0,000%
My Experiment	Rostral	Rostral	091012_R-02	Cell cycle exit and neuronal differentiation protein 1 OS=Rattus norvegicus GN=Cend1 PE=1 SV=1	sp|Q5FVI4|CEND_RAT	RAT.fasta	15 043,2	100,0 %	5	6	13	0,0264%	27,5%
My Experiment	Rostral	Rostral	091012_R-02	Collagen alpha-1(XII) chain OS=Rattus norvegicus GN=Col12a1 PE=2 SV=2	tr|D3Z9F8|D3Z9F8_RAT,tr|F1LQC3|F1LQC3_RAT	RAT.fasta	209 572,2	82,7 %	2	2	2	0,00407%	1,40%
My Experiment	Rostral	Rostral	091012_R-02	Uncharacterized protein OS=Rattus norvegicus PE=4 SV=1	tr|D3ZEN0|D3ZEN0_RAT-DECOY		0,0	7,3 %	0	0	0	0,000%	0,000%
My Experiment	Rostral	Rostral	091012_R-02	Protein Cdan1 OS=Rattus norvegicus GN=Cdan1 PE=2 SV=2	tr|D4A1U4|D4A1U4_RAT	RAT.fasta	135 731,3	82,8 %	2	2	2	0,00407%	3,24%
My Experiment	Rostral	Rostral	091012_R-02	N(G),N(G)-dimethylarginine dimethylaminohydrolase 2 OS=Rattus norvegicus GN=Ddah2 PE=1 SV=1	sp|Q6MG60|DDAH2_RAT	RAT.fasta	29 688,3	99,9 %	3	3	3	0,00610%	16,8%
My Experiment	Rostral	Rostral	091012_R-02	Nucleoside diphosphate kinase B OS=Rattus norvegicus GN=Nme2 PE=1 SV=1	sp|P19804|NDKB_RAT	RAT.fasta	17 283,3	100,0 %	4	5	6	0,0122%	51,3%
My Experiment	Rostral	Rostral	091012_R-02	Stathmin OS=Rattus norvegicus GN=Stmn1 PE=1 SV=2	sp|P13668|STMN1_RAT	RAT.fasta	17 288,9	99,9 %	2	2	2	0,00407%	6,71%
My Experiment	Rostral	Rostral	091012_R-02	Protein Hbb-b1 OS=Rattus norvegicus GN=Hbb-b1 PE=3 SV=1	tr|Q62669|Q62669_RAT	RAT.fasta	16 022,6	100,0 %	8	13	27	0,0549%	68,7%
My Experiment	Rostral	Rostral	091012_R-02	Serine/threonine-protein phosphatase PP1-beta catalytic subunit OS=Rattus norvegicus GN=Ppp1cb PE=1 SV=3	sp|P62142|PP1B_RAT	RAT.fasta	37 188,3	100,0 %	2	2	2	0,00407%	9,17%
My Experiment	Rostral	Rostral	091012_R-02	Protein Pithd1 OS=Rattus norvegicus GN=Pithd1 PE=4 SV=1	tr|D4ABS5|D4ABS5_RAT	RAT.fasta	25 208,1	100,0 %	2	2	2	0,00407%	14,5%
My Experiment	Rostral	Rostral	091012_R-02	Actin-related protein 3 OS=Rattus norvegicus GN=Actr3 PE=1 SV=1	sp|Q4V7C7|ARP3_RAT,tr|F1LRA3|F1LRA3_RAT,tr|F1LRK8|F1LRK8_RAT	RAT.fasta	47 357,7	96,3 %	2	2	2	0,00407%	5,98%
My Experiment	Rostral	Rostral	091012_R-02	Aspartate aminotransferase, cytoplasmic OS=Rattus norvegicus GN=Got1 PE=1 SV=3	sp|P13221|AATC_RAT	RAT.fasta	46 429,5	100,0 %	17	23	35	0,0712%	52,5%
My Experiment	Rostral	Rostral	091012_R-02	Myelin-associated glycoprotein OS=Rattus norvegicus GN=Mag PE=1 SV=1	sp|P07722|MAG_RAT	RAT.fasta	69 352,9	100,0 %	6	9	10	0,0203%	15,0%
My Experiment	Rostral	Rostral	091012_R-02	Uncharacterized protein OS=Rattus norvegicus PE=4 SV=1	tr|D4A2S4|D4A2S4_RAT-DECOY		0,0	91,3 %	2	2	2	0,00407%	0,000%
My Experiment	Rostral	Rostral	091012_R-02	Uncharacterized protein OS=Rattus norvegicus PE=4 SV=1	tr|D3ZID4|D3ZID4_RAT-DECOY		0,0	21,0 %	0	0	0	0,000%	0,000%
My Experiment	Rostral	Rostral	091012_R-02	Isoform 2 of Gephyrin OS=Rattus norvegicus GN=Gphn	sp|Q03555-3|GEPH_RAT,sp|Q03555-4|GEPH_RAT,sp|Q03555-6|GEPH_RAT,sp|Q03555|GEPH_RAT	RAT.fasta	83 266,8	99,1 %	1	1	1	0,00203%	2,20%
My Experiment	Rostral	Rostral	091012_R-02	Uncharacterized protein OS=Rattus norvegicus PE=4 SV=1	tr|F1LR18|F1LR18_RAT-DECOY		0,0	99,7 %	2	2	2	0,00407%	0,000%
My Experiment	Rostral	Rostral	091012_R-02	Vinculin OS=Rattus norvegicus GN=Vcl PE=1 SV=1	sp|P85972|VINC_RAT	RAT.fasta	116 617,3	100,0 %	4	5	7	0,0142%	7,41%
My Experiment	Rostral	Rostral	091012_R-02	Leukemia inhibitory factor receptor OS=Rattus norvegicus GN=Lifr PE=2 SV=1	sp|O70535|LIFR_RAT	RAT.fasta	122 395,5	99,2 %	2	2	2	0,00407%	1,92%
My Experiment	Rostral	Rostral	091012_R-02	Hyaluronan and proteoglycan link protein 2 OS=Rattus norvegicus GN=Hapln2 PE=2 SV=1	sp|Q9ESM2|HPLN2_RAT	RAT.fasta	38 047,2	100,0 %	11	12	22	0,0447%	35,2%
My Experiment	Rostral	Rostral	091012_R-02	Uncharacterized protein OS=Rattus norvegicus GN=Rufy3 PE=4 SV=1	tr|D3ZZV4|D3ZZV4_RAT,tr|D4AAN3|D4AAN3_RAT		0,0	100,0 %	3	3	3	0,00610%	0,000%
My Experiment	Rostral	Rostral	091012_R-02	Annexin (Fragment) OS=Rattus norvegicus GN=Anxa3 PE=2 SV=2	tr|F1LSV5|F1LSV5_RAT,tr|F1M0L7|F1M0L7_RAT,tr|F1M3H7|F1M3H7_RAT	RAT.fasta	0,0	98,7 %	2	2	2	0,00407%	6,17%
My Experiment	Rostral	Rostral	091012_R-02	Glial fibrillary acidic protein OS=Rattus norvegicus GN=Gfap PE=1 SV=2	sp|P47819|GFAP_RAT,tr|F1LSI8|F1LSI8_RAT	RAT.fasta	49 957,9	100,0 %	43	66	194	0,395%	66,3%
My Experiment	Rostral	Rostral	091012_R-02	Alpha-adducin OS=Rattus norvegicus GN=Add1 PE=2 SV=2	tr|D3ZZ99|D3ZZ99_RAT	RAT.fasta	69 733,5	100,0 %	3	3	3	0,00610%	11,3%
My Experiment	Rostral	Rostral	091012_R-02	Protein Dnah11 (Fragment) OS=Rattus norvegicus GN=Dnah11 PE=2 SV=2	tr|E9PU24|E9PU24_RAT	RAT.fasta	320 328,7	16,5 %	0	0	0	0,000%	0,000%
My Experiment	Rostral	Rostral	091012_R-02	Peroxiredoxin-2 OS=Rattus norvegicus GN=Prdx2 PE=1 SV=3	sp|P35704|PRDX2_RAT	RAT.fasta	21 784,1	100,0 %	8	11	22	0,0447%	47,5%
My Experiment	Rostral	Rostral	091012_R-02	L-lactate dehydrogenase B chain OS=Rattus norvegicus GN=Ldhb PE=1 SV=2	sp|P42123|LDHB_RAT	RAT.fasta	36 612,5	100,0 %	18	22	39	0,0793%	48,5%
My Experiment	Rostral	Rostral	091012_R-02	Beta-enolase OS=Rattus norvegicus GN=Eno3 PE=1 SV=3	sp|P15429|ENOB_RAT	RAT.fasta	47 015,0	100,0 %	3	3	4	0,00814%	29,3%
My Experiment	Rostral	Rostral	091012_R-02	Isoform 2 of Synaptotagmin-like protein 4 OS=Rattus norvegicus GN=Sytl4	sp|Q8VHQ7-2|SYTL4_RAT-DECOY,sp|Q8VHQ7|SYTL4_RAT-DECOY,tr|D3ZTZ2|D3ZTZ2_RAT-DECOY,tr|D4A6M7|D4A6M7_RAT-DECOY		0,0	17,0 %	0	0	0	0,000%	0,000%
My Experiment	Rostral	Rostral	091012_R-02	Protein LOC681871 OS=Rattus norvegicus GN=Vom2r7 PE=4 SV=2	tr|D4A515|D4A515_RAT	RAT.fasta	63 735,0	67,4 %	1	1	1	0,00203%	2,91%
My Experiment	Rostral	Rostral	091012_R-02	Interleukin-1 receptor-like 1 OS=Rattus norvegicus GN=Il1rl1 PE=2 SV=1	sp|Q62611|ILRL1_RAT	RAT.fasta	64 406,5	45,9 %	1	1	1	0,00203%	3,36%
My Experiment	Rostral	Rostral	091012_R-02	Uncharacterized protein OS=Rattus norvegicus GN=Eprs PE=3 SV=1	tr|F1LMJ9|F1LMJ9_RAT-DECOY,tr|Q6TXE9|Q6TXE9_RAT-DECOY		0,0	77,5 %	1	1	1	0,00203%	0,000%
My Experiment	Rostral	Rostral	091012_R-02	Rabphilin-3A OS=Rattus norvegicus GN=Rph3a PE=1 SV=1	sp|P47709|RP3A_RAT,tr|F1LPB9|F1LPB9_RAT	RAT.fasta	75 833,3	99,0 %	1	1	2	0,00407%	2,19%
My Experiment	Rostral	Rostral	091012_R-02	Vesicle-associated membrane protein-associated protein A OS=Rattus norvegicus GN=Vapa PE=1 SV=3	sp|Q9Z270|VAPA_RAT	RAT.fasta	27 841,8	100,0 %	2	3	3	0,00610%	11,2%
My Experiment	Rostral	Rostral	091012_R-02	Polymerase I and transcript release factor OS=Rattus norvegicus GN=Ptrf PE=1 SV=1	sp|P85125|PTRF_RAT,tr|D4ACY3|D4ACY3_RAT,tr|D4ACY4|D4ACY4_RAT	RAT.fasta	0,0	100,0 %	2	2	2	0,00407%	8,42%
My Experiment	Rostral	Rostral	091012_R-02	Cathepsin S OS=Rattus norvegicus GN=Ctss PE=3 SV=2	tr|D3ZZR3|D3ZZR3_RAT	RAT.fasta	36 249,7	100,0 %	2	2	2	0,00407%	9,42%
My Experiment	Rostral	Rostral	091012_R-02	Serine protease inhibitor A3K OS=Rattus norvegicus GN=Serpina3k PE=1 SV=3	sp|P05545|SPA3K_RAT	RAT.fasta	46 563,6	100,0 %	3	3	5	0,0102%	16,8%
My Experiment	Rostral	Rostral	091012_R-02	Protein Col8a2 OS=Rattus norvegicus GN=Col8a2 PE=2 SV=1	tr|D4ADG9|D4ADG9_RAT	RAT.fasta	66 931,9	99,5 %	2	2	2	0,00407%	3,43%
My Experiment	Rostral	Rostral	091012_R-02	Periplakin (Predicted) OS=Rattus norvegicus GN=Ppl PE=4 SV=1	tr|D4A5T8|D4A5T8_RAT-DECOY		0,0	63,6 %	1	1	1	0,00203%	0,000%
My Experiment	Rostral	Rostral	091012_R-02	Tubulin beta-2C chain OS=Rattus norvegicus GN=Tubb2c PE=1 SV=1	sp|Q6P9T8|TBB2C_RAT		0,0	100,0 %	4	6	12	0,0244%	0,000%
My Experiment	Rostral	Rostral	091012_R-02	Uncharacterized protein OS=Rattus norvegicus GN=Epb4.1 PE=4 SV=1	tr|D3ZEZ7|D3ZEZ7_RAT-DECOY,tr|D3ZHS9|D3ZHS9_RAT-DECOY,tr|D3ZIP3|D3ZIP3_RAT-DECOY,tr|D3ZKF7|D3ZKF7_RAT-DECOY,tr|D4A2Q2|D4A2Q2_RAT-DECOY,tr|D4A6Q4|D4A6Q4_RAT-DECOY,tr|D4A9A6|D4A9A6_RAT-DECOY		0,0	91,8 %	2	2	2	0,00407%	0,000%
My Experiment	Rostral	Rostral	091012_R-02	Protein Ranbp1 OS=Rattus norvegicus GN=Ranbp1 PE=4 SV=1	tr|D4A2G9|D4A2G9_RAT	RAT.fasta	23 597,1	99,9 %	2	2	2	0,00407%	10,8%
My Experiment	Rostral	Rostral	091012_R-02	Protein Pkdrej OS=Rattus norvegicus GN=Pkdrej PE=4 SV=1	tr|D3ZCW6|D3ZCW6_RAT	RAT.fasta	240 523,0	75,2 %	1	1	1	0,00203%	0,660%
My Experiment	Rostral	Rostral	091012_R-02	Uncharacterized protein OS=Rattus norvegicus GN=Plekha5 PE=4 SV=1	tr|E9PTG5|E9PTG5_RAT-DECOY		0,0	45,1 %	1	1	1	0,00203%	0,000%
My Experiment	Rostral	Rostral	091012_R-02	Ig kappa chain C region, B allele OS=Rattus norvegicus PE=1 SV=1	sp|P01835|KACB_RAT	RAT.fasta	11 600,7	100,0 %	4	6	15	0,0305%	42,5%
My Experiment	Rostral	Rostral	091012_R-02	Protein Ank2 OS=Rattus norvegicus GN=Ank2 PE=2 SV=2	tr|F1LM42|F1LM42_RAT,tr|F1M5N3|F1M5N3_RAT	RAT.fasta	434 346,5	100,0 %	3	4	4	0,00814%	1,59%
My Experiment	Rostral	Rostral	091012_R-02	Uncharacterized protein OS=Rattus norvegicus PE=4 SV=1	tr|D3ZJV0|D3ZJV0_RAT-DECOY		0,0	46,7 %	1	1	1	0,00203%	0,000%
My Experiment	Rostral	Rostral	091012_R-02	Protein Ints7 OS=Rattus norvegicus GN=Ints7 PE=2 SV=1	tr|D4ADS6|D4ADS6_RAT	RAT.fasta	106 914,8	59,8 %	1	1	1	0,00203%	0,827%
My Experiment	Rostral	Rostral	091012_R-02	Isoform 2 of Cytoplasmic dynein 1 intermediate chain 1 OS=Rattus norvegicus GN=Dync1i1	sp|Q63100-3|DC1I1_RAT,sp|Q63100-4|DC1I1_RAT,sp|Q63100|DC1I1_RAT,tr|D4A9K8|D4A9K8_RAT	RAT.fasta	72 753,0	96,5 %	1	1	1	0,00203%	2,07%
My Experiment	Rostral	Rostral	091012_R-02	Microtubule-associated protein 6 OS=Rattus norvegicus GN=Map6 PE=1 SV=1	sp|Q63560|MAP6_RAT,tr|F1LQZ9|F1LQZ9_RAT	RAT.fasta	100 484,2	100,0 %	6	7	21	0,0427%	11,9%
My Experiment	Rostral	Rostral	091012_R-02	Sodium leak channel non-selective protein OS=Rattus norvegicus GN=Nalcn PE=2 SV=2	tr|F1LMW5|F1LMW5_RAT	RAT.fasta	200 263,8	99,9 %	2	2	2	0,00407%	0,806%
My Experiment	Rostral	Rostral	091012_R-02	Protein Frmpd1 OS=Rattus norvegicus GN=Frmpd1 PE=4 SV=1	tr|D3ZW88|D3ZW88_RAT	RAT.fasta	168 014,1	91,8 %	1	1	1	0,00203%	0,910%
My Experiment	Rostral	Rostral	091012_R-02	Procollagen, type XVIII, alpha 1, isoform CRA_a OS=Rattus norvegicus GN=Col18a1 PE=4 SV=2	tr|F1LR02|F1LR02_RAT,tr|F1LRI2|F1LRI2_RAT	RAT.fasta	134 646,3	27,5 %	1	1	1	0,00203%	0,000%
My Experiment	Rostral	Rostral	091012_R-02	Cytoplasmic dynein 2 heavy chain 1 OS=Rattus norvegicus GN=Dync2h1 PE=1 SV=1	sp|Q9JJ79|DYHC2_RAT	RAT.fasta	492 224,8	56,3 %	0	0	0	0,000%	0,000%
My Experiment	Rostral	Rostral	091012_R-02	Microtubule-associated protein 1A OS=Rattus norvegicus GN=Map1a PE=1 SV=1	sp|P34926|MAP1A_RAT-DECOY		0,0	99,4 %	2	2	3	0,00610%	0,000%
[truncated: 356,023 more chars]
